# Supplementary material for: Genome-Wide Analyses of SlFWL Family Genes and Their Expression Profiles under Cold, Heat, Salt and Drought Stress in Tomato
Source: Int J Mol Sci. 2023 Jul 22;24(14):11783. doi: 10.3390/ijms241411783 (PMC10380795; doi:10.3390/ijms241411783)
Supplement: Supplementary file 1 [file ijms-24-11783-s001.zip]

Archive with 11 entries (10 files):
- supplementary/
- supplementary/Figure S1.tif
- supplementary/Figure S2.tif
- supplementary/Figure S3.tif
- supplementary/Figure S4.tif
- supplementary/Table S1.xlsx
- supplementary/Table S2.xlsx
- supplementary/Table S3.xlsx
- supplementary/Table S4.xlsx
- supplementary/Table S5.xlsx
- supplementary/Table S6.xlsx
