# Supplementary material for: Genome-Wide Analyses of SlFWL Family Genes and Their Expression Profiles under Cold, Heat, Salt and Drought Stress in Tomato
Source: Int J Mol Sci. 2023 Jul 22;24(14):11783. doi: 10.3390/ijms241411783 (PMC10380795; doi:10.3390/ijms241411783)
Supplement: Supplementary file 1 [file ijms-24-11783-s001.zip › supplementary/Table S1.xlsx]

## Sheet: Table S1
Table S1. Table S1. Statistics of cis-acting elements of 21 SlFWL genes in tomato.
	3-AF3 binding site	Abscisic acid responsiveness	Anaerobic induction	AT-rich element	Auxin responsiveness	Circadian control	GCN4_motif	Gibberellin responsiveness	Light responsiveness	Low-temperature responsiveness	MeJA responsiveness	Meristem expression	MYB binding site	Salicylic acid responsiveness	TC-rich repeats	Wound responsive element	Zein metabolism regulation
SlFWL1	0	2	1	0	0	0	0	1	13	0	0	0	1	2	1	0	0
SlFWL2	0	3	0	0	0	0	0	0	19	1	0	0	0	1	0	0	0
SlFWL3	0	4	2	0	1	0	1	2	10	0	2	0	1	0	1	0	1
SlFW2.2	0	2	1	0	1	0	0	2	10	0	6	0	1	0	0	0	1
SlFWL5	0	8	0	1	0	0	2	1	18	0	6	1	1	1	0	0	0
SlFWL6	0	4	2	0	1	0	0	0	12	0	2	0	0	2	1	0	0
SlFWL7	0	0	5	0	0	0	0	2	9	0	0	0	2	0	0	0	1
SlFWL8	0	1	1	0	1	0	0	2	17	1	0	0	0	1	0	0	0
SlFWL9	0	1	0	0	1	1	0	1	24	0	0	0	2	0	1	1	0
SlFWL10	0	4	3	0	2	0	0	0	15	0	0	0	2	0	0	0	0
SlFWL11	1	1	1	0	0	0	1	0	10	0	0	0	2	0	4	0	0
SlFWL12	0	0	1	0	0	0	0	2	8	0	4	0	2	1	0	0	1
SlFWL13	0	2	1	1	0	1	0	0	8	2	0	2	1	0	0	0	1
SlFWL14	0	6	0	1	0	0	0	0	14	1	2	0	1	0	2	0	0
SlFWL15	0	0	0	0	2	0	1	1	8	0	0	1	1	1	1	0	0
SlFWL16	0	4	1	0	1	2	0	1	11	0	2	0	0	0	2	0	1
SlFWL17	0	2	1	0	0	1	0	0	12	0	4	1	1	1	0	0	1
SlFWL18	0	3	1	0	3	1	0	0	13	1	2	1	0	0	1	0	0
SlFWL19	0	2	1	0	1	1	0	0	10	0	0	0	1	2	0	0	1
SlFWL20	0	3	3	0	1	0	0	1	20	0	0	1	1	0	0	0	0
SlFWL21	0	2	0	0	0	0	0	0	17	0	2	0	2	1	1	0	1
total	1	54	25	3	15	7	5	16	278	6	32	7	22	13	15	1	9
