# Supplementary material for: Genome-Wide Analyses of SlFWL Family Genes and Their Expression Profiles under Cold, Heat, Salt and Drought Stress in Tomato
Source: Int J Mol Sci. 2023 Jul 22;24(14):11783. doi: 10.3390/ijms241411783 (PMC10380795; doi:10.3390/ijms241411783)
Supplement: Supplementary file 1 [file ijms-24-11783-s001.zip › supplementary/Table S2.xlsx]

## Sheet: Solanum lycopersicum
	Amino acid sequences,The PLAC8 motif for Cys-rich is shown in red font.
SlFWL1	MNPSAQPAYGEKPMTGVPVPGQFQANHPGNWSTGLCDCFSDISSCCLTCWCPCITFGQIAEIVDKGTVSCGASGALYFLIEALTGCGCIYSCFYRTKMRKQYMLPESPCGDCLLHFCCECCALCQEHRELKHRGYDMSIGWQGNMDNQNGGIAMAPGVQGGMTR
SlFWL2	MQAQKGQWVKLNLNGDEENAMGYDYGGGVLRMWEGELFCDCLEDRRIAVQSVCLKTLRTWFVSLSPPAGGKLGADLPSTAGSCPWYRFGKNMKRSGFGSCFLQGDSSLDDCIFHLTCPCCTLSQEARTLEMNNVQDGIWHGRGDTICVGSYSEPGRTPFELSPPAVVSTKS
SlFWL3	MASLDHFGDIANIAQLTGIDAVRLIGMIVKAAATARMHKKNCRQFAQHLKLIGNLLEQLKITELKRYPETREPLEHLEDALRRSYLLVNSCQDRSYLYLLAMGWNIVYQFRRAQNEIDQYLKIIPLITLVDNARVRERLEYIEMDQREYTLEVEDMKVQEVIMKPEPSKDDTIILTKNLSCSYPRVPINEAIQKENEKLQLELQRSQANLDVGQCEFIQHLLDVTEVVANNSLSLKSSPAKPLKKLDQSYSNVDTEKVYYDDYAKSDEKQTTSRNTSSVTSRHDLLSSKGSHQYEEWHSDLLGCCSEPLLCIKTLFFPCGTFSRIASVAADRHISSADACNELMAYSLILSCCCYTCCIRKKLRKKLNIKGGCVDDFLSHLMCCCCALVQELREVKIRG…
SlFWL2.2	MYQTVGYNPGPMKQPYVPPHYVSAPGTTTARWSTGLCHCFDDPANCLVTSVCPCITFGQISEILNKGTTSCGSRGALYCLLGLTGLPSLYSCFYRSKMRGQYDLEEAPCVDCLVHVFCEPCALCQEYRELKNRGFDMGIGWQANMDRQSRGVTMPPYHAGMTR
SlFWL5	MAEGGNASRYVKLTKDQAPREDIKPGELNQPIDVPQLTGRKCNECGQPLPESFEPPADEPWTTGIFGCAEDKDSCWRGLFCPCVLFGQNVERLRDDDTPWSTPCVCHAIFVEGGIAVAAATAAFHGIDPRTSFLICEGLLFSWWMCGIYTGLVRQSLQKKYHLKNSPCDPCMVHCCLHWCALCQEHREMKSRLSDNVAMQMTIVNPPPVQEMSAAADNRESGPSSANGVNQTNLEMQAL
SlFWL6	MGRIGAKPIHQFQVQNQNDQHPLQPRQDYASQVESFDYYQAPETIDEIPPPSIESFHEDLYPEESQDEPSQELTMQSESHENHEDSVQQQQYVQAVTTQVSQQNGKTQRPRKQPKPKSGTLRSPIHPSQHNSFPIHDPQPQAEAFSTPQSQPQPHPFPPAQDYNEPHTFPPMQEEAFPPAQDSYEPHSFPPTPNKVHAFPPPQVDPQLYSRPHAFVPQNHNVPVFASSQPQAGTNFPQHSLAQGSQIGMGMGQYQQGMQPAPPMMGIPFKPILPTESWKTGLFDCMEDPTNALITACFPCLTFGQIAEIVDSGQTPCTTSGLIYGAILMFIGMPCIMSCTYRTKLRSQYGLMESPAPDWVIHCFCECCALCQEYRELHHRGLDPSIGWQGNQAQKQNMQ…
SlFWL7	MGRVDSSNETENAQPVGGVPNPSYQGAYAPTLTGTPWSTGLFDCHLDQTNAAMTALFPCL TFGQIAEVQDAGEMTCPLGSFMYLLMMPAVCSQWIMGSKYRTKLRQRYNLVEAPYSDVVS HIFCPFCSLCQEFRELRIRGLDPALGWNGIVAQQQYGNQQMNQAPSVQSMYNLDFELVLG PVSYLYHYFNNRWLVQNFPNHMTGGGIEFGEIPTCLFVWDSRPWNAMRRGVVPNLAHIQT MHQINK
SlFWL8	MKSSTISLSDRYQKFSSSGDDTPSPIRSKTRFYVDTMDPQPAMYRKKKNDVPWSTGLCDCMSDPKNCCITLWCPCITFGQVAEIIDKGSNSCGVNGALYTIIICVTSCPCIYSCFYRNKMRQQYLLKKSPCGDCLVHCFCEACALCQEYRELKNQGVDMSIGWHGNVERQNRGVIIPPTVEGGMNR
SlFWL9	MAAKGHACLVAYAMGSIHCGWIYGRRYRRKLREIFKLPESPYSDTLISCCCCVCGISQQYRELKNRGADPSIGWEGNVMKWKREGVTVPPIPTSSMTR
SlFWL10	MEEGGIQSKYVKLTKDQAPLEEDIKPGELNQPIHVPQLVVHKCNECGQVLPESFEPPADEPWTSGIFGCAEDKDSCWTGLFCPCVLFGRNVERLRDDTPWTTPCVCHAIFVEGGIALAAATAVCHGIDPGTSFLIGEGLLFGWWMCGIYTGLFRQSLQKKYHLKNSPCDPCLAHCCLHWCALCQEHREMKNRLSDNSALPMTIVNPPPIQEMNAAASDNREYVPSSANNSEQTNLEMQAL
SlFWL11	MISAGNGGIVEEPMGKALNISTSQRELNCQSAIPERLKPLNSDNLGSPSAKFDQMGDRRDELPPTLPSSRPHHLRQRITKLFSRKLDWASIRKMCKEWFKKPLNIVIFIWIACVGVCSVIMLLLITGALNHALPKKSQRDTWTEVINQSLNALFGLLCLYQHPKRLSHLNLLLRWRPEDISALRSAYCKNGTYKPNEWRNMVVVVVLLNLNCFAQYAACGLNWGFKRSERPATLVGICVLAAVLSAAIAGLYCTHSSLGKDYDSELEEESQAQKIVPLEKRFSFASDKGRVVETRPQWSGGILDFWDDFSTASLSLFCCFCVFGWNLERLRFGNMYIHIATFLLFCMGPFWIFNLAAVNIDSDSVKKLLGGTGVVLSLFGLLYGGFWRIRMRKRYHLPS…
SlFWL12	MHPQRLYHFVLLMRWRPEDISRLRKVYCKNGTYKPHEWTHMMVVVALLNLNCFAQYALCGLNLGYKRSVRPAIGVGICISVAIGAPAIAGIYCMLSPLGKDYDTELDEEAQLRTTAESSSASQLRRKALEKRFSFASDEGRLVETRPQWSGGILDFWDDISLAYLSLFCSFCVFGWNMERLGFGNMYVHIATFLLFCMAPFWIFNLAAVNIDSDTVRGILGVTGIFLCLFGLLYGGFWRIQMRKRYNLPPYNTCCGKPSVADCALWLFCCWCSLAQEVRTGNSYDIVEDKFCRKLDESMSPLPREDGLYNTSGPPLANNSSSLPIIKSRTPNPSRFADEVHNHDRQQPFVEDESHTRGQNAITVPPTPSVIQREDA
SlFWL13	MGRVEANNEGETSQAESGTEPAASQPQQFQGVQSVYQSPSHLTIGAPWSTGLFDCHLDQTNAVMTAFLPCVTFGQIAEVLDAGQMTCPLGTFIYMLMMPAVCSQWIMGSKYRTQLRQRYNLVEAPYSDMISHMFCPCCSLCQEFRELRNRGLDPALGMSCHAWLQLIFYYLSRSSKNLN
SlFWL14	MQRIDGNNENIPTSPHHQLSPQNSIQRDISLQSLPPRSQSQNSMHRHLSSSSSSSSQNSMNESHLAIPATPPPIMSNSISSPPKHPLYGPPPPSQLSSLSTQNPWPLIPLQHQPPPYHQPPMMPYYPPMGVPPPFPPHFPMPFPHDQFHSFHHPMLHGNNNNNISNGQIYSQPWSTGLFDCFSDIKNCFITCLCPCVTFGQVDEILSQGQMTWWEAALMFGLLEAFCCQASLVFAWYHRVQFRKKYNLMGNLFSEFAITLICMRLVLCQNYRQLNKLGFDVALGWKANKKKQRRIASQNAVQFVPPMANPGMFR
SlFWL15	MSPLMNSNGYNQFVTNKPLDNNNNASSQSYSYPHLLPYGYGMPPPPPPPPPPSQPYGSPDGSSVYIQRAPIGITKHMEETTWSTNIFACGRDPKNCLTTCVCPCITSGQIAEIVSEGRTSCMEGVIINMLLCCLCCITPLYTFYYRVKLRRKFKLEGNECLDCLIHTLCCYCALCQEYRELHRQGFDPALGWAENIERQSHAVAVFTITPPPVQEAMKR
SlFWL16	MANTDESNPLLPNQQSEVKDEKNPNKPISSTTPVPPFPADPVKPLSAVVPMGWTVEGVPMGHGVVVDPIMNRAQWDSGLCACFGRTDEFCSSDIEVCLLGSMAPCVLYGSNAERLGSAPGTFANHCLPYTGLFLIGQSFFGSNCVAPCFTYPSRTAIRRKFNLEGSCEAFNRSSGCCGSFIEDEVQREQCESVCDFATHFFCHPCALCQEGRELRRRLPHPGFKAQQVLVMIPPNEQTMGR
SlFWL17	MATGTYVRLTKDQESSLQNITPGELNQPIDVQKQSCAKCEHCGQNLPPSYEPPADEDWATGIFGCTEDVDSCLVGLFCPCVLFGRHMETLNDEISSRGACVGHLVCIEGGIALAALTAAFHGIDPDTACLITEGLLFSWWVCGIYTGMARQMLQRKYHLKDSPCDPCMVHCCLHWCAMCQEHREMKLHLSCNDNPTTTLVDPPPLQEMTTTTENNDDQVVADSSGKEIVPYEDLDIESP
SlFWL18	MVGHKNYSPPPYIPLDQSDAEVQQVSTAEEIQQSKTDDHAQWSSGICACFDDPQSCFIGLFCPCFLFGKNADFLGSGTLMGSCTTHFILWAFFNTICCFLTEGILLGLPGCFVACYACGYRKTLRSKYNLQEAPCGDFATHFFCHLCAICQEYREIRERSGDSNSSDLSLVAVTAPQVQKMETPPANE
SlFWL19	MANVEESSPFLPSQKSGTNDEMKPTKPSSSNSGKIPAPSAAAEPVKPASSAVSMGWTAEGLPMGHSVGTAVVGEPIMRRAQWESSLCSCFGKNDEFASSDFEVLFADVLHRISQFWFKLLPLRVIFCSRISFLILKDIMCSVSLLSCHLFIILNASHGHCTGLLGTLAPCVLYGSNAERIGSSPGSFTNHCLPYTGLFLIGQSFFGWNCMAPWFSYPSRTAIRQRFNLEGNCEAATRSCGCHGGFVEDEERREHCESTCDFLTHIFCHPCALCQEGRELRRRLPHPGFNSKPVRFMMPPGDQTMGR
SlFWL20	MPSTEVHVLEGQWSSGLCDCFNDPINCVATCFFPCITMGENAEIISKGETSCVAATTIYFLLCSIGCQGGYGFHYRSKLRKLLGLPKETCKDNIVHGCCCFCAICQEHRELKLHGADPTIGSYFNFHLVEIGV
SlFWL21	MSAKSPVIGTPAAGVWTTGLCGCFEDASNCCVTCCCPCVTFGRNVEIIDQGTTSCAHAGVIYYCLAHVGWACIYTCTYRTKLRAFFSLPEDPCGDCLVHCCCLPCAVCQEYRELKNRGFDPSLGWMANAQRWSQAGVSVPPHIAPGMTR

## Sheet: Arabidopsis thaliana
AtPCR1	AT1g14880.1	MEAQLHAKPHAQGEWSTGFCDCFSDCRNCCITLCCPCITFGQVAEIVDRGSKSCCAAGALYMLIDLITSCGRMYACFYSGKMRAQYNIKGDGCTDCLKHFCCNLCALTQQYRELKHRGFDMSLGWAGNAEKQQNQGGVAMGAPAFQGGMTR
AtPCR2	AT1g14870.1	MEAQHLHAKPHAEGEWSTGFCDCFSDCKNCCITFWCPCITFGQVAEIVDRGSTSCGTAGALYALIAVVTGCACIYSCFYRGKMRAQYNIKGDDCTDCLKHFCCELCSLTQQYRELKHRGYDMSLGWAGNVERQQNQGGVAMGAPVFQGGMTR
AtPCR3	AT5g35525.1	MASQHLQANPHAEGEWSTGFCDCFSDCQNCCITWLCPCITFGQVADIVDRGNTSCGTAGALYVLLAAITGCGCLYSCIYRGKIRAQYNIRGDGCTDCLKHFCCELCALTQEYRELKHRGFDMSLGWAGNVEKQQNQGGVAMGAPAFQGGMSR
AtPCR4	AT3g18460.1	MGRPGSQPNEAQPPPVQVQPTVNRDNQVHSQNGAIGQANIQTGRPVNNQTQNLWSSDLFDCMNDSENAVITCLAPCVTLGQIAEIVDEGATPCATGGLLYGMIFFIGVPFVYSCMFRAKMRNKYGLPDAPAPDWITHLFCEHCALCQEYRELKHRGFDPNIGWAGNVQAQQPVMSPPTGQRMMG
AtPCR5	AT3g18450.1	MGRPVGQTNQAQPSVQHTASPSNKVSHNGGIGKPANIPTGIPVNYQQTQNQWSSQLFDCMNDSENAVITLIAPCVTFGQIAEIVDEGATPCATAGLLYGALFFTGASFVYSYMFRARIRKKFGLPDAPAPDWITHLVCMPFALCQEYRELKHHGFDPILGWAGNVQQAQQQEMMTPPTGQRMMG
AtPCR6	AT1g49030.1	MGRPDQTPSPRMNNNFNPVFHAQSEQPVDEKRVLQAEQIYPNNGGVVNQPNQVPMRPGPPTYINQSATFNQPYGVSMAGPVHTQPSNWTSGLFDCMNDGENALITCCFPFVTFGQIAEVIDEGATSCGTAGMLYGLICCLFAIPCVYTCTFRTKLRSKYGLPDAPAPDWITHCFCEYCALCQEYRELKNRGLDPSIGWIGNVQKQRMGQQQEMMAPPMGQRMMG
AtPCR7	AT3g18470.1	MEKQWTSGLFSCMEDSETACLTCFCPCVTFGRIADISDEGRTGCGRCGVFYGLICCVVGLPCLFSCTYRTKIRSKFGLPESPTSDCVTHFFCECCALCQEHRELKTRGLDPSIGWSGNMQRTMAPPMSQQMMG
AtPCR8	AT1g52200.1	MGRVTTPSEEDSNNGLPVQQPGTPNQRTRVPVSQFAPPNYQQANVNLSVGRPWSTGLFDCQADQANAVLTTIVPCVTFGQIAEVMDEGEMTCPLGTFMYLLMMPALCSHWVMGSKYREKMRRKFNLVEAPYSDCASHVLCPCCSLCQEYRELKIRNLDPSLGWNGILAQGQGQYEREAPSFAPTNQYMSK
AtPCR9	AT1g58320.1	MSEQEGKNEKKVTEGQWTTGLYDCLSEDISTCCFTWVCPCVAFGRIAEILDKGETSRGLAGLMVVAMSSIGCGWYYASKYRAKLRHQYALPEAPCADGAIHCFCCPCALTQEHRELKHRGLDPSLGWNIENGGLNSNTPPFVASGMDR
AtPCR10	AT2g40935.1	MKEKKGHYVPPSYIPLTQSDADTEVETTTPNLEIAVSESTKDDPRQWSSGICACFDDMQSCCVGLFCPCYIFGKNAELLGSGTFAGPCLTHCISWALVNTICCFATNGALLGLPGCFVSCYACGYRKSLRAKYNLQEAPCGDFVTHFFCHLCAICQEYREIREQSSGSYPLDMKMAITNAPLAQTMESAN
AtMCA1	AT4g35920.1	MSHSWDGLGEIASVAQLTGLDAVKLIGLIVKAANTAWMHKKNCRQFAQHLKLIGNLLEQLKISEMKKYPETREPLEGLEDALRRSYLLVNSCRDRSYLYLLAMGWNIVYQFRKHQDEIDRFLKIIPLITLVDNARIRERFEYIDRDQREYTLDEEDRHVQDVILKQESTREAASVLKKTLSCSYPNLRFCEALKTENEKLQIELQRSQEHYDVAQCEVIQRLIGVTQAAAAVEPDSEKELTKKASKKSERSSSMKTEYSYDEDSPKKSSTRAASRSTSNVSSGHDLLSRRASQAQHHEEWHTDLLACCSEPSLCFKTFFFPCGTLAKIATAASNRHISSAEACNELMAYSLILSCCCYTCCVRRKLRKTLNITGGFIDDFLSHVMCCCCALVQELREVE…
AtMCA2	AT2g17780.1	MANSWDQLGEIASVAQLTGIDALKLIGMIVNAANTARMHKKNCRQFAHHLKLIRNLLEQIKNSEMNQRSEILEPLQGLDDALRRSYILVKSCQEKSYLYLLAMGWNIVNQFEKAQNEIDLFLKIVPLINMADNARIRERLEAIERDQREYTLDEEDRKVQDVILKQESTREAATSVLKKTLSRSYPNMGFCEALKTEEEKLQLELQRSRARYDADQCEVIQRLIDVTQTAATVEPNLEKVLTKKEELTSSKKRDDLYDTDSSSIRADSRSTSYVSSGHELLSGRSLQHRGNWHADLLDCCSEPCLCLKTLFFPCGTLAKISTVATSRQISSTEVCKNLIVYSLILSCCCYTCCIRKKLRKTLNITGGCIDDFLSHLMCCCCALVQELREVEIHRASYGT…

## Sheet: Capsicum annuum
Capsicum annuum protein or transcript stable ID	Capsicum annuum gene stable ID
>PHT62960.1 Cell number regulator 8 [Capsicum annuum]	Ca T459_03417	MANTDESNPLLPNQQPELKDDEKTKIPLSSAAAGTTPVPPFPVKPAVPMGWTADGVPVVEPMIMRSRDQW DSGLCACFGRTDDFCSSDIEVCLLGSVAPCVLYGSNAERLGSTPGTFVNHCLPYTGLYLIGQSFFGSNCV APCFTYPSRTAIRRKFNLEGNCEALNRSCGCCGSFVEDEMQREQCESVCDFATHFFCHPCALCQEGRELR RRLPHPGFNAQQVLVMIPPNEQTMGR
>PHT70410.1 Cell number regulator 6 [Capsicum annuum]	Ca T459_06111	MATGTYVRLTKEQESSLQNITPGELNQPIDVQKSTAKCEHCGQNLPPSYEPPADEDWTTGIFGCTEDVDS CLLGLFCPCVLFGQHMETLNDEISSRGACVGHMVCIEGGIALAALTAAFHGIDPDTACLVTEGLLFSWWV CGIYTGMARQMLQRKYHLKDSPCDPCMVHCCLHWCAICQEHRETKLHLSCNDNPTTTVVDPPAVQEMTST ENNDQVVVNSSGKEIVPYQGLEIESP MATGTYVRLTKEQESSLQNITPGELNQPIDVQKSTAKCEHCGQNLPPSYEPPADEDWTTGIFGCTEDVDS CLLGLFCPCVLFGQHMETLNDEISSRGACVGHMVCIEGGIALAALTAAFHGIDPDTACLVTEGLLFSWWV CGIYTGMARQMLQRKYH…
>PHT70924.1 Cell number regulator 8 [Capsicum annuum]	Ca T459_22951	MGWTADGLPMGHDVGPAAVVGEPIMRRAQWESGLCSCFGKNDEFASSDFEVCLLGTLAPCVLYGSNAERI GTAPGSFANHCLPYTGLFLIGQSFFGWNCMAPWFSYPSRTALRQRFNLEGNCEAATRSCGCYGGFVEDEE RREQCESTCDFATHIVCHPCALCQEGREIRRRLPHPGFSAKPVRFMMAPGDQTMGR
>PHT71260.1 Protein PLANT CADMIUM RESISTANCE 10 [Capsicum annuum]	Ca T459_02052	MVQKNYAPPPYIPLDQSDAEVPRVSTAEENQQIKKDDHAPWSSGICACFDDPQSCFIGLLCPCYLFGKNA DFLGSGTLMGSCTTHFILWALFNTICCFLTEGILLGLPGCFVACYACGYRKTLRSKYNLQEAPCGDFATH FFCHLCAICQEYREIRERSSDSNSSDLSLVVVTAPPVQKMETAPANE
>PHT72166.1 Cell number regulator 13 [Capsicum annuum]	Ca T459_06711	MASLNYFDEVANITQLTSIDEVRLIGMIVKASTTARMHKKNCKQFAQHLKLIGNLLVQLKIIELKRSYLY LLAMGWNIVCQFHRAQNEINQYFKIIPLITLVDNARVRKILEYIEMDQRKYTLAVKDMKVQ
>PHT79053.1 hypothetical protein T459_17105 [Capsicum annuum]	Ca T459_09133	MTSAGNGEHHGIVEEPRVGQVKTHVPLHVSASQRGLVSNETSQSRFQGSTLAFPKRLKFLNFGNLGSPSA KFQQIADQRDDFSRTVPSSGSLHLRQRLTRLLSRKLDWPSLSKMCKEWFKNPLNIVLFIWIVCVAVSGAI LFLVMTGMLNHAIPKKSQRDTWFEVNNQILNALFTLMCLYQHPQRLYHFVLLIRWRPEDISRLRKVYCKH GTYKPHEWTHMMVVVGLLNLNCFAQYALCGLNLGYRRSERPAIGVGICISVAIGAPAIAGVYSMLSPLGK DYDTELDEEAQIQTGAAECSRSGQLRRKSLEKRFSFASDEGRCVEARPQWSGGILDFWDDISLAYLSLFC SFCVFGWNMERLGFGNMYVHIATFLLFCMAPFWIFSLAAVNIDN…
>PHT79391.1 Protein PLANT CADMIUM RESISTANCE 8 [Capsicum annuum]	Ca T459_10911	MGRVGANNEGETPQPESSGTEPNPSQPQQFQGVQAVLQSPSHLPIGAPWSTGLFDCHLDQTNAVMTAFLP CVTFGQIAEVLDAGQMTCPLGTFIYMLMMPALCSQWIMGSKYRTQLRQRYSLVEAPYSDIISHIFCPCCA LCQEFRELRNKGLDPALGWNGIVAQQHYGNQQVNQAPQVQSMSK
>PHT81400.1 Protein PLANT CADMIUM RESISTANCE 1 [Capsicum annuum]	Ca T459_14415	MKSSTSSSDRYQKFSSSFGDETPSPMGVPVSSKTQFYVETIDKQPAMYRKKKNDVPWSTGLCDCMSDPKN CCITLWCPCITFGQVAEIIDKGSNSCGVNGALYAIIICVTGCPCFYSCFYRSKMRQQYLLKESPCGDCLV HCFCEACALCQEYRELKNRGVDLSIGWHGNVERQNRGVIMPPTIEGGMNR
>PHT81992.1 Cell number regulator 6 [Capsicum annuum]	Ca T459_15007	MEEGGNQSKYVKLTKDQAPLEEDIKPGELNQPIHVPQLVIHKCNECGQVLPESFEPPADEPWTSGIFGCA EDRDSCWTGLFCPCVLFGRNIESLREDTPWTTPCVCHAIFVEGGIALAVATAACHGIIDPSTSFLIGEGL LFGWWMCGIYTGLFRQSLQKKYHLKNSPCDPCLAHCCLHWCALCQEHREMKNRLSDNAAMPMTIVNPPPI QEMNAASDNRESVPSSVDNTEQTNLEMQAL
>PHT82639.1 hypothetical protein T459_11082 [Capsicum annuum]	Ca T459_17105	MPSTIEMHVVEGQWSSGLCDCFNDPINCVTTCFFPSITMGENAEIISKGETSCIAATTIYFLLCSIGCQG GYGFYYRSKLRKLLGLPKQTCKDNLVHGCCCFCAICQEHRELKVHGADPTIGWKANVENWRSRAVTIPPF FEPQMTR
>PHT87027.1 Cell number regulator 6 [Capsicum annuum]	Ca T459_17443	MAEGGNPSRYVKLTKDQAPREDIKPGELNQPIDVPQLTVRKCHECGQALPESFQPPADEPWTTGIFGCAE DKDSCWRGLFCPCVLFGHNVGNLREDTPWSTPCICHAILIEGGIAVAAATAAFHCIDPFLMCEGLLFSWW VCGIYTGLVRQSLQKKYHLKNSPCDPCMVHCCLHWCALCQEHREMKSRLSDNVAMQMTIVNPPPVQEMNA AVHNRESGPSSANGINQNNLEMQAL
>PHT88805.1 Protein PLANT CADMIUM RESISTANCE 8 [Capsicum annuum]	Ca T459_03528	MGRIDSSNETESPLPVGGVHTPSLNGTLWSTSLFDCHLDQTNATMTAFLPCVTFGQVAEVLDAGEMTCPL GSFMYLLMMPAVCSQWILGSKYRTKLRQRYNLVEAPYSDVISHIFCPCCSLCQEFRELQIRGLNPALGWN GILAQQQYGNQQMNQAPSAQFMSK
>PHT90998.1 Cell number regulator 13 [Capsicum annuum]	Ca T459_03530	MASLDHFGEVANIAQLTGIDAVRLIGMIVKAANTARMHKTNCRQFAQHLKLIGNLLEQLKITELKRYPET REPLEHLEDALRRSYILVKSCQDRSYLYLLAMGWNIVYQFRRAQNEIDQYLKIIPLITLVDNARVRERLE YIEMDQREYTLAVEDMKVQEVIMKPEPSKDDTIILTKNLSCSYPRVPINEAIQKENEKLQLELQRSQANL DVGQCEFIQHLLDVTEVVATNSLAMKSSPAKALKKLDQSYSNVDNEKAYYDDYAKSDEKRSTSRNTTSVT SKRDLLSSKGSHRYEEWHSDLLGCCSEPLLCIKTLFFPCGTFSRVASVAADRDISSADACNELMAYSLIL SCCCYTCCVRGKLRKKLNIRGGCVDDFLSHLMCCCCALVQELRE…
>PHT91598.1 Cell number regulator 1 [Capsicum annuum]	Ca T459_33202	MYPTSVNQDYGKFSCEGYHPGPMKQPPYNVPHYASPAGMPVHSSATTNTVAWSTGLCHCFDDPANCLVTC VCPCITFGQISEILNKGTTSCASRGALYGLLGVTGLPSLYSCFYRSKMRGQYDLEEAPCVDCLVHVFCEP CALCQEYRELKNRGFDMGIGWQANMERQSRGVTMPPYNAGMTR
>PHT94170.1 hypothetical protein T459_02052 [Capsicum annuum]	Ca T459_25514	MAKAVQRFGMKRALVVHSEGLDETSPLGRGLVLDVTPDNIEKFFFDSLNFGIPRCTLESLRGESLEYNAE MLRHMLSGEKGLIVDAFLTGIDTVRLIGVIVKAASTAQMHKTNCRQFAQHLKLIGNLLEQLKITELKRPP KIRRKEVGETKNSGKLPRTGLEMTCSVCHVRGHNKRGCPRRAPSAEPTTPSVTIATDSGRGRGRPKKTLT KATNAAPQGNKDGSGKERGRPKKNPPEAPNVAPQGKSNGSGRERGRPKKPLLNLHKKKKRGRPKKTNSIG ATAINSVGATTTPLRTALAVPTIFSAFSSAPPDFCASPSIAETTKRGMGSSRGNTPPFKREKVVGMGVFQ AENGFKVLNPGMPSSKLYSTS
>PHT95535.1 Cell number regulator 10 [Capsicum annuum]	Ca T459_26364	MNPSAPSIYDEKPTTGIPVPGQFQAIHPGTWSTGLCDCFSDVSNCCITCWCPCITFGQIAEIVDKGTVSC GASGALYCLISALTGCGCLYSCFYRTKMRKQYRLPENPCGDCLLHFCCEACALCQEYRELKHRGFDMSIG KQTTLFFRFYLVYAWCSMSVLNSISLNSCESVSL
>PHT95646.1 hypothetical protein T459_03528 [Capsicum annuum]	Ca T459_26028	MPLFPPMGMPPPFPYFPVPFPLDQFYHPTLPRNINNASNGQIYSQPWSTGLFDCFDDIKNCFITCICPCV TFGQVDEILSEGQMTWWEAALMFGLVELLCCQASFIFAWYHRLLFRKKYNLMGNLFSELAITLCCMRLVL CQNYRQLNKLGFDVALGWKANKKKRRRISSQAAVQFVPPMANPGMFR
>PHT95648.1 hypothetical protein T459_03530 [Capsicum annuum]	Ca T459_11082	MKNKMYPLMQNLNGYNQFVAKPLDHASSQSYSNCPHLLPNGYGMPSLPTQQLPLDRSSVYIQRAPIGITK PIQGTTWSTNIFECFRDPKNCLITCVCPCITSGQIAEIVSEGQTSCMEGVIIDVLLCCLCFATPLYTFYN RVKLRRKFKLEGNYCLDCLIHIACCCCALCQEYRELHRQGFDPTLGWAENIERQSHAIAVFTITPPPVQE AMKR

## Sheet: Glycine max
>GmFWL1	MDTGEGKSAQAPNINAPPTGQWTTGLFDCFDDTGICCSTWLCPQCIFGPNAEIIDQGRTSSRSATYIFCGLSLVGWAFLYSFKFRSKLRALYNLPEEPCGDLCVHYCCLVFAISQERRELKNRGLDTSVGWKGNEFAMRKANLVPPPVVPAMTR
>GmFWL10	MKNQHGYVPPAYIPLGQSDSEAVDVSLLSTNGSNQMQAQWSSGICACCDDMQSCCIGCLCPCFLFGKNAEFLGSGTFLGSCVTHFILWSVVNTACCLLTDGLFWGLPGCLVSCYACGYRKALRSKYNLPEAPCGDFVTHFCCHPCAICQEYREIRERSGDCEATDLKLAVVAAPPIQTMQSDSKQ
>GmFWL11	AEIVDKGSTSCGASGALYTLICCVVGCGWLYSCFYRSKMRQQYGLKGNGCTDCLLHCCCESCTLSQEYRELKQRGFDMIIGWHGNVEQRSRK
>GmFWL12	MYPTVDEHDEVYAAHHRHPGYVLPVVVPPNYGPPQIPSYAPPYISNSVSVRGPVIRTQRWSTGLCRCTDDPGNCLVTCFCPCVTFGLIAEIVDKGNTTCTCAGAIYGTLLALSGLACLYSCYYRSKLRVQYDLPEAPCMDCLVHFCCETCALCQEYRELKNRGFDLSIGWEANMERQRQGAIVSPVMSQSMTR
>GmFWL13	MQATEDQKIQQNEPIGLIAPSYEADTIPQIGNPWSTGLFDCHENQTNDGSLMGQSSIAEVQDGGELSCHLGSFIYLLMMPACALNGLWGQSTG
>GmFWL14	MLGGRSFPPKWSAKFCDCGEDPKTCLITCCLPCVTFGQIAEIVDEGRSSCFGQGAYGLLMLVTCHWLYSCLYREKLRSKFGLPAEPCCDCCVNFCCEACALCQEHAELKARGFDPSKGWIGPPNAPPRMPPSMSR
>GmFWL15	MKNQHGYVPPAYIPLGPSDSEAVDVSLLQRSSTNGSNQMQAQWSSGICACCDDMQSCCIGCLCPCFLFGKNADFLGSGTFLGSCVTHFILWSVVNTACCLLTDGLFWGLPGCLVSCYACGYRKALRSKYNLPEAPCGDFVTHFCCHPCAICQEYREIRERSGDCEATDLKLAVVTAPPIQTMHSDSKQ
>GmFWL2	MYPTVDEHEEVYAAHHRHPGYVLPVVVPPNYGPPQIPSYAPPYINNSVSVRGPVIRTQRWSTGLCRSTDDPGNCLVTCFYPCVTFGLIAEIVDKGNTTCTCAGAIYGTLLALSGLACLCSYYYRSKLRVQYDLPEAPCMDCLVHFCCETCALCQEYRELKNHGFDLSIGNAVQKCLEIF
>GmFWL3	MLEQQGSDPTKPAAAATGFPATTEASSYAPVAPPQSKPTVDWSTGLCDCFSDCGNCCITWWCPCVTFGRVAEIVDRGSTSCGA SGALYTLVCCGWPYSCFYRSKMRRQYGLKGNCCTDCLLHCCCESCALCQEYRELKQRGFDMIIGWHGNVEQRIQEVAMTAATPPSVEKGMSR
>GmFWL4	MYEAASSDPRKPSAPATGFPVSYSTSTTEAEVYSYSYGPVVVPVPPPHPKPIVEWSTGLCDCFSDWGNSCMTFWCPCVTFGRVAEIVDRGSPSCGASGALYTMICCLIGCGWIYSCFYRTKMRRQYMLKESPCWDCLTHCCCEPCALCQEYRELENRGFDMVIGWQGNVQGGNQGVAMVPMAPAAVEPMTR
>GmFWL5	MYQQQGSDPTKQSPATGFPVSYSNSTTYSTNEASYAPVPPPQPKPLVNWSTGLCDCFSECGNCCMTCWCPCVTFGRVAEIVDKGSTSCGASGALYTLICCVIGCGCLYSCFYRPKMRRQYGLKGNGCSDCLIHCFCEPCALCQEYRELQHRGFDMIIGWHGNVEQRSRGVAMTATTAPSVENGMSR
>GmFWL6	MSEKAALGSWSSGLCGCFSDCSSCCLTFWCPCASFGRIGEIVDKGTTSCCLHGSLFCLLGGFSYLAGIYACMYRTKIRRQYGIEGHQCADFLLSCFCSACTLCQEYRELQARGFDVSAECIYRLERECPNAHEWRDGGSGSERWHEPLGQACLSFAPPA
>GmFWL7	MASNPETYKPYGKQPVKGQWTTGLYDCWDDPSHCCFTWFCPCITFGQIAEIVDGGTISKNAACCIYVDSHGTKWLYGATYRSKLRRLFSLSQEPYSDPFLHGCCCICALTQEYKELKNRGIDPSIGWEGNVEKWKREGVDPPIVPTMSR
>GmFWL8	MQGIEDQKIQQNEPVGSIAPRYEADRIQQIGNPWSTGLFDCHENQTNAVMTAFFPCVTFGQIAEVQDGGELSCHLGSFIYLLMMPALCSQWIMGSKYRTKLRKRYNLVEAPYTDIVSHIFCPCCSLCQEFRELKIRGLDPALGWNGILAQQQSDQTLKNPPLNQVMSK

## Sheet: Oryza sativa
OsFWL1	MYSKPEDVGGGVTTAFAMQGKVPLAAWSTGLFNCFDDCGNCCVTCLCPCITFGQIAEIIDRGSSSCGTSGALYALVMLLTGCNCVYSCFYRAKMRSQYGLQEKPCADCPVHFFCEPCALSQEYRELKKRGFDMNLGWHANMERQGHKPAMTMPPHMFPGMTR
OsFWL2/OsPCR5	MQDQAAPVPWSTDLFDCFDDSSNCFMTWLCPCITFGQIAEIVDRGSSSCGTSGSLYALVFLVTGCSCIYSCIYRSKLRSQYGLQETPCPDCLVHLWCEPCALCQEYRELKKRGFDMSLGWHANMEKQGQNPAATMAPEMYPGMTR
OsFWL3	MYPSAPPDAYNKYSAGAPPTAPPPATYQLPTMNTPRTGGGLTRWSTGLFHCMDDPGNCLITCVCPCITFGQVADIVDKGTCPCLASGTAYALLCASGMGCLYSCFYRSKMRAQFDLDEGDCPDFLVHFCCEYCALCQEYRELKNRGFDLGIGWAANVDRQRRGVTGASVMGAPGVPVGMMR
OsFWL4/OsPCR6	MAKPSAAPVTGVPVGSAAWSSGLFDCFDDCGLCCMTCWCPCITFGRVAEIVDRGSTSCGASGALYALLAMVTGCQCIYSCTYRGKMRAQYGLADAACGDCCVHCWCESCALCQEYRELVARGYDPKLGWHLNVERGAAAAPAVQHMGR
OsFWL5/OsPCR1	MAKPSAAPVTGVPVGSAAWSTGLCDCFDDCGLCCLTCWCPCITFGRVAEMVDRGSTSCGTGGALYGLLCAFTGCQWIYSCTYRGKMRTQYGLAEAGCADCCVHFCCEPCALCQEYRELVARGYDPKLGWHLNADRAAAAGAAPAVQYMGR
OsFWL6	MAKPSAAAWSTGLLDCFDDCGLCCMTCWCPCITFGRVAEMVDRGSTSCGTSGALYALLATVTGCQFVYSCVYRGKMRAQYGLGDDAACADCCVHFWCNKCALCQEYRELVARGYDPKLGWDLNVQRGAAAAAAPAVQHMGR
OsFWL7	MYPPDPSKSGESSAAAPEPVTGIPVGMFYPAPPMERVVSCRMAPAAGGAWTTALCDCADDCNTCCMACWCPCIPVGQIAEIVDRGSSSCALNAVLYCLVFHVSAGMCQWVYSCAYRARLRAAYDLPETPCSDCLVTFCCQTCSIAQMHRELKNRGHDPNLGWEVNSRRTMMTPPQHQAMEGMTTPS
OsFWL8	MARPQHNDWSSGLFACFNDCEVCCLTTVCPCITFGRSAEIVSRGERTCCAAGVMCVLLGFFAHCHCLYSCCYRGKMRDSFHLPEDPCCDCCVHALCLQCALCQEYRHLKSLGYKPSLGWLGNNQHVPPKHNPPMRR
OsMCA1	MASWENLGDVATVVQLTGLDAVRLISMIVKAASTARLHKRNCRRFAQHLKLIGGLLEQLRVSELKKYPETREPLEQLEDALRRAYLLVHSCQDRSYLYLLAMGWNIVYQFRKAQNEIDNYLRLVPLITLVDNARVRERMEYIERDQCEYSFDDEDKEVQDALLNPDPSTNPTVVLKKTLSCSYPNLPFNEALRKESEKLQVELQRSQSNMDMGQCEVIQHLLGVTKTVASSIPEKCATPKVSEKADSNHTKVSEDSAKTYHDDSPKKQKDACTAPRSSPPSSYGHDLVSSRGSYSDEWHADLLGCCSEPSLCLRTFFFPCGTFSKIASIAKNRPMSSSEACNDIMAYSLILSCCCYTCCVRRKLRQKLNIAGGCIDDFLSHLMCCCCALVQEWREVEIR…
OsPCR2	MNTQVDVENVDVVIKPRMVPAHQGWQTSLCDCFGDGCESFCLSAWFPWLSISCIGEIVDQGFTEWCCICFIYLIAAYFGVWWAYAGWYRGKLRAQYGLPESPLPDCLTHLFCHWCALAQEHRELAARGYNVGTAGRRWLQYRLRRVVRPQSRLR
OsPCR3	MIHRAVCYSLTCDSLISEGKIKGFIGATCPCFLFGRNAQFLGSGTLAGSCTTHCMLWGLLTSLCCVFTGGLVLAVPGSAVACYACGYRQALRAKYNLPEAPCGDLTTHLFCHLCAICQEYREIRERTDSGSSAPTVTPPAIQTMDEP

## Sheet: Zea mays
ZmCNR1	MYPSAPPDAYNKFSAGAPPTAPPPPAAYHQQQQQHGANMDTSRPGGGLRKWSTGLFHCMDDPGNCLITCLCPCVTFGQVADIVDKGTCPCIASGLVYGLICASTGMGCLYSCLYRSKLRAEYDLDEGECPDILVHCCCEHLALCQEYRELKNRGFDLGIGWEANMDRQRRGVAGGGAVMGAPPAIPLGMIR
ZmCNR2	MYPKAADEGAQPLATGIPFSGGGGYYQAGGAMAAAFAVQAQAPVAAWSTGLCNCFDDCHNCCVTCVCPCITFGQTAEIIDRGSTSCGTSGALYALVMLLTGCQCVYSCFYRAKMRAQYGLQVSPCSDCCVHCCCQCCALCQEYRELKKRGFDMSIGWHANMERQGRAAAAVPPHMHPGMTR
ZmCNR3	MYPATTPYETASGVGVAPVAGLFPVAGEAREWSSRLLDCFDDFDICCMTFWCPCITFGRTAEIVDHGMTSCGTSAALFALIQWLSGSQCTWAFSCTYRTRLRAQHGLPEAPCADFLVHLCCLHCALCQEYRELKARGYEPVLGWEFNAQRAAAGVAMCPPASQGMGR
ZmCNR4	MSTYPPPTGEWTTGLCGCFSDCKSCCLSFLCPCIPFGQVAEVLDKGMTSCGLAGLLYCLLLHAGVAVVPCHCIYTCTYRRKLRAAYDLPPEPCADCCVHMWCGPCAISQMYRELKNRGADPAMGRQPAFSLSLTSHCRFFLKSKYYHIIKKNWRTVKYG
ZmCNR5	MAGKGSYVPPQYIPLYSLDTEEDRVPAVEENHATRPKLNQDPTQWSSGICACFDDPQSCCIGAICPCFLFGKNAQFLGSGTLAGSCTTHCMLWGLLTSLCCVFTGGLVLAVPGSAVACYACGYRSALRTKYNLPEAPCGDLTTHLFCHLCAICQEYREIRERTGSGSSPAPNVTPPPVQTMDEL
ZmCNR6	MAEDATSSHPSRYVKLTKDQDAPAEDIRPGELNQPVHVPQLEGRRCSECGQVLPESYEPPADEPWTTGIFGCTDDPETCRTGLFCPCVLFGRNVEAVREDIPWTTPCVCHAVFVEGGITLAILTAIFHGVDPRTSFLIGEGLVFSWWLCATYTGIFRQGLQRKYHLKNSPCDPCMVHCCLHWCANCQEHRERTGRLAENNAVPMTVVNPPPVQEMSMLEEVEEKGAEKSEHDDVEVIPL
ZmCNR7	MYPAKPTVATASEPVTGMAAPPVTGIPISSPGPAVAASQWSSGLCACFDDCGLCCMTCWCPCVTFGRIAEVVDRGATSCAAAGAIYTLLACFTGFQCHWIYSCTYRSKMRAQLGLPDVGCCDCCVHFCCEPCALCQQYRELRARGLDPALGWDVNAQKAANNNAGAGMTMYPPTAQGMGR
ZmCNR8	MGAGANNHEESSPLIPAAVAAPAYEKPPQAPAPEAANYYADGVPVVMGEPVSAHAFGGVPRESWNSGILSCLGRNDEFCSSDVEVCLLGTVAPCVLYGSNVERLAAGQGTFANSCLPYTGLYLLGNSLFGWNCLAPWFSHPTRTAIRQRYNLEGSFEAFTRQCGCCGDLVEDEERREHLEAACDLATHYLCHPCALCQEGRELRRRVPHPGFNNGHSVFVMMPPMEQTMGRGM
ZmCNR9	MYPAKPAASSSQPAAEMAQPVVGIPISSPGAVAVGPVVGKWSSGLCACSDDCGLCCLTCWCPCITFGRIAEIVDRGATSCGVAGTIYTLLACFTGCHWIYSCTYRSRMRAQLGLPEACCCDCCVHFCCEPCALSQQYRELKARGFDPDLGWDVNAQKAAAAAAMYPPPAEGMMIR
ZmCNR10	MYPPKASGDPAAGAAPVTGFPVGGPAASSQWSSGLLDCFDDCGLCCLTCWCPCITFGRVAEIVDRGATSCGTAGALYAVLAYFTGCQWIYSCTYRAKMRAQLGLPETPCCDCLVHFCCEPCALCQQYKELKARGFDPVLGWDRNATMLPPSAQGMGR
ZmCNR11	MEALSPLADQSIMPGEWSVGLCDCFGDLHTCCLTLWCPCVTFGRTAEIVDRGSTCTRSTSLPYYYSCCMSGTLYYLLSTIGWQWLYGCAKRSSMRSQYSLRESPCMDCCVHFWCGPCALCQEYTELQKRGFHMAKGWEGSNKVVGCFHGMTTPPRKQSMCF
ZmCNR13	MASWDNLGELSNIAQLTGLDAVKLISLIVRAASTARLHKRNCRRFAQHLKLIGGLLEQLRVSELRKYPETREPLEQLEDALRRGYLLVNSCQDRSYLYLLAMGWNIVYQFRKAQSEIDNYLRLVPLITLVDNARIRDRLEYIERDQCEYSFDEEDKKVQDALLNPDPCSNPTIVLKKTLSCSYPNLPFNEALRKESEKLQVELQRSQSNMDLGSCEVIQHLLGVTKTVESTIPEKETNVKAPEKKGSNYSESKGETAKSFDDDDDYPKKQNDDYPKKQKETCSTQRCSSQVPYGHDLVSSRGSYSDEWHADLLGCCSEPALCLKTLFFPCGTFSRIASIAKDRPMSSGEACNDIMAYSLILSCCCYTCCVRRKLRQKLDIAGGCCDDFLSHLLCCCCAL…
