# Supplementary material for: Genome-Wide Analyses of SlFWL Family Genes and Their Expression Profiles under Cold, Heat, Salt and Drought Stress in Tomato
Source: Int J Mol Sci. 2023 Jul 22;24(14):11783. doi: 10.3390/ijms241411783 (PMC10380795; doi:10.3390/ijms241411783)
Supplement: Supplementary file 1 [file ijms-24-11783-s001.zip › supplementary/Table S3.xlsx]

## Sheet: Arabidopsis thaliana
Collinearity analysis between tomato and Arabidopsis thaliana genomes, the yellow-filled emphasizes the collinear FWL gene pair between the two species.
At--transcript:AT1G14870.1(AtPCR2)	Sl--transcript:Solyc01g005470.3.1(SlFWL1)
At--transcript:AT1G52200.1(AtPCR8)	Sl--transcript:Solyc03g120600.3.1(SlFWL7)
At--transcript:AT1G49030.1	Sl--transcript:Solyc03g119660.2.1(SlFWL6)
At--transcript:AT1G14870.1(AtPCR2)	Sl--transcript:Solyc04g007900.3.1(SlFWL8)
At--transcript:AT1G52200.1(AtPCR8)	Sl--transcript:Solyc06g066590.3.1(SlFWL13)
At--transcript:AT2G45010.1	Sl--transcript:Solyc10g018920.2.1(SlFWL17)
At--transcript:AT2G17780.5(AtMCA2)	Sl--transcript:Solyc02g083540.3.1(SlFWL3)
At--transcript:AT2G37110.1	Sl--transcript:Solyc09g007490.3.1(SlFWL16)
At--transcript:AT3G18450.1(AtPCR5)	Sl--transcript:Solyc03g119660.2.1(SlFWL6)
At--transcript:AT4G35920.5(AtMCA1)	Sl--transcript:Solyc02g083540.3.1(SlFWL3)
At--transcript:AT5G51400.1	Sl--transcript:Solyc03g093200.3.1(SlFWL5)
At--transcript:AT1G08880.1	Sl--transcript:Solyc01g099410.3.1
At--transcript:AT1G09090.2	Sl--transcript:Solyc01g099620.3.1
At--transcript:AT1G09130.3	Sl--transcript:Solyc01g099690.3.1
At--transcript:AT1G09140.1	Sl--transcript:Solyc01g099810.3.1
At--transcript:AT1G09150.1	Sl--transcript:Solyc01g099900.3.1
At--transcript:AT1G09155.1	Sl--transcript:Solyc01g100010.3.1
At--transcript:AT1G09160.1	Sl--transcript:Solyc01g100110.3.1
At--transcript:AT1G09170.5	Sl--transcript:Solyc01g100120.3.1
At--transcript:AT1G09195.11	Sl--transcript:Solyc01g100260.3.1
At--transcript:AT1G09210.1	Sl--transcript:Solyc01g100380.3.1
At--transcript:AT1G09240.1	Sl--transcript:Solyc01g100490.3.1
At--transcript:AT1G09250.1	Sl--transcript:Solyc01g100660.3.1
At--transcript:AT1G09270.1	Sl--transcript:Solyc01g100720.3.1
At--transcript:AT1G09280.1	Sl--transcript:Solyc01g100730.3.1
At--transcript:AT1G09310.1	Sl--transcript:Solyc01g100750.2.1
At--transcript:AT1G09320.1	Sl--transcript:Solyc01g100780.3.1
At--transcript:AT1G09350.1	Sl--transcript:Solyc01g100830.2.1
At--transcript:AT1G09380.1	Sl--transcript:Solyc01g100880.3.1
At--transcript:AT1G09390.1	Sl--transcript:Solyc01g100930.3.1
At--transcript:AT1G09420.2	Sl--transcript:Solyc01g100960.3.1
At--transcript:AT1G09430.1	Sl--transcript:Solyc01g101040.3.1
At--transcript:AT1G09440.1	Sl--transcript:Solyc01g101100.3.1
At--transcript:AT1G09450.1	Sl--transcript:Solyc01g101110.3.1
At--transcript:AT1G09460.1	Sl--transcript:Solyc01g101120.3.1
At--transcript:AT1G09470.1	Sl--transcript:Solyc01g101130.3.1
At--transcript:AT1G09520.1	Sl--transcript:Solyc01g101160.2.1
At--transcript:AT1G09530.1	Sl--transcript:Solyc01g102300.3.1
At--transcript:AT1G09540.1	Sl--transcript:Solyc01g102340.3.1
At--transcript:AT1G09560.1	Sl--transcript:Solyc01g102380.3.1
At--transcript:AT1G56210.1	Sl--transcript:Solyc01g099600.3.1
At--transcript:AT1G56220.3	Sl--transcript:Solyc01g099840.3.1
At--transcript:AT1G56230.1	Sl--transcript:Solyc01g099980.3.1
At--transcript:AT1G56240.1	Sl--transcript:Solyc01g100010.3.1
At--transcript:AT1G56280.2	Sl--transcript:Solyc01g100140.3.1
At--transcript:AT1G56300.1	Sl--transcript:Solyc01g100230.3.1
At--transcript:AT1G56310.1	Sl--transcript:Solyc01g100270.3.1
At--transcript:AT1G56330.1	Sl--transcript:Solyc01g100350.3.1
At--transcript:AT1G56340.1	Sl--transcript:Solyc01g100380.3.1
At--transcript:AT1G56345.1	Sl--transcript:Solyc01g100400.3.1
At--transcript:AT1G56350.1	Sl--transcript:Solyc01g100420.3.1
At--transcript:AT1G56423.1	Sl--transcript:Solyc01g100480.3.1
At--transcript:AT1G56430.1	Sl--transcript:Solyc01g100490.3.1
At--transcript:AT1G56460.3	Sl--transcript:Solyc01g100540.3.1
At--transcript:AT1G56500.1	Sl--transcript:Solyc01g100630.2.1
At--transcript:AT1G56580.1	Sl--transcript:Solyc01g100750.2.1
At--transcript:AT1G56600.1	Sl--transcript:Solyc01g100830.2.1
At--transcript:AT1G56670.1	Sl--transcript:Solyc01g100930.3.1
At--transcript:AT1G56700.1	Sl--transcript:Solyc01g100970.3.1
At--transcript:AT1G56710.1	Sl--transcript:Solyc01g100980.3.1
At--transcript:AT1G56720.3	Sl--transcript:Solyc01g101100.3.1
At--transcript:AT1G57550.1	Sl--transcript:Solyc01g102290.3.1
At--transcript:AT1G57560.1	Sl--transcript:Solyc01g102340.3.1
At--transcript:AT1G57590.1	Sl--transcript:Solyc01g102350.3.1
At--transcript:AT1G54500.1	Sl--transcript:Solyc01g097910.2.1
At--transcript:AT1G54570.1	Sl--transcript:Solyc01g098110.3.1
At--transcript:AT1G54610.1	Sl--transcript:Solyc01g098160.3.1
At--transcript:AT1G54710.1	Sl--transcript:Solyc01g098430.3.1
At--transcript:AT1G54730.2	Sl--transcript:Solyc01g098560.3.1
At--transcript:AT1G54740.1	Sl--transcript:Solyc01g098570.2.1
At--transcript:AT1G54780.1	Sl--transcript:Solyc01g098640.3.1
At--transcript:AT1G54790.2	Sl--transcript:Solyc01g098645.1.1
At--transcript:AT1G54820.1	Sl--transcript:Solyc01g098740.3.1
At--transcript:AT1G54840.1	Sl--transcript:Solyc01g098790.2.1
At--transcript:AT1G54870.2	Sl--transcript:Solyc01g098850.3.1
At--transcript:AT1G54920.3	Sl--transcript:Solyc01g098870.3.1
At--transcript:AT1G54940.1	Sl--transcript:Solyc01g098960.2.1
At--transcript:AT1G54960.1	Sl--transcript:Solyc01g098980.3.1
At--transcript:AT1G54990.1	Sl--transcript:Solyc01g099120.3.1
At--transcript:AT1G55000.1	Sl--transcript:Solyc01g099130.3.1
At--transcript:AT1G55020.1	Sl--transcript:Solyc01g099160.3.1
At--transcript:AT1G55040.1	Sl--transcript:Solyc01g099220.3.1
At--transcript:AT1G14630.1	Sl--transcript:Solyc01g005010.3.1
At--transcript:AT1G14660.1	Sl--transcript:Solyc01g005020.3.1
At--transcript:AT1G14670.1	Sl--transcript:Solyc01g005030.3.1
At--transcript:AT1G14686.1	Sl--transcript:Solyc01g005070.3.1
At--transcript:AT1G14690.2	Sl--transcript:Solyc01g005080.3.1
At--transcript:AT1G14720.1	Sl--transcript:Solyc01g005120.3.1
At--transcript:AT1G14730.1	Sl--transcript:Solyc01g005140.3.1
At--transcript:AT1G14780.1	Sl--transcript:Solyc01g005220.3.1
At--transcript:AT1G14810.1	Sl--transcript:Solyc01g005250.3.1
At--transcript:AT1G14820.3	Sl--transcript:Solyc01g005260.3.1
At--transcript:AT1G14830.1	Sl--transcript:Solyc01g005310.3.1
At--transcript:AT1G14860.1	Sl--transcript:Solyc01g005390.3.1
At--transcript:AT1G75750.1	Sl--transcript:Solyc01g111075.1.1
At--transcript:AT1G75760.1	Sl--transcript:Solyc01g111090.3.1
At--transcript:AT1G75800.1	Sl--transcript:Solyc01g111330.3.1
At--transcript:AT1G75840.1	Sl--transcript:Solyc01g111560.3.1
At--transcript:AT1G75950.1	Sl--transcript:Solyc01g111650.3.1
At--transcript:AT1G75990.1	Sl--transcript:Solyc01g111700.2.1
At--transcript:AT1G76030.1	Sl--transcript:Solyc01g111760.3.1
At--transcript:AT1G76090.1	Sl--transcript:Solyc01g111830.3.1
At--transcript:AT1G76160.1	Sl--transcript:Solyc01g111970.3.1
At--transcript:AT1G76270.1	Sl--transcript:Solyc01g112070.3.1
At--transcript:AT1G76350.1	Sl--transcript:Solyc01g112190.3.1
At--transcript:AT1G76360.1	Sl--transcript:Solyc01g112220.3.1
At--transcript:AT1G76510.3	Sl--transcript:Solyc01g112330.1.1
At--transcript:AT1G57680.1	Sl--transcript:Solyc01g103185.1.1
At--transcript:AT1G57700.1	Sl--transcript:Solyc01g103350.3.1
At--transcript:AT1G57765.2	Sl--transcript:Solyc01g103400.3.1
At--transcript:AT1G57870.3	Sl--transcript:Solyc01g103430.3.1
At--transcript:AT1G58007.2	Sl--transcript:Solyc01g103500.3.1
At--transcript:AT1G58025.2	Sl--transcript:Solyc01g103570.3.1
At--transcript:AT1G58050.1	Sl--transcript:Solyc01g103690.3.1
At--transcript:AT1G58070.1	Sl--transcript:Solyc01g103700.3.1
At--transcript:AT1G58080.1	Sl--transcript:Solyc01g103720.3.1
At--transcript:AT1G58100.1	Sl--transcript:Solyc01g103780.3.1
At--transcript:AT1G58110.2	Sl--transcript:Solyc01g103862.1.1
At--transcript:AT1G19970.1	Sl--transcript:Solyc01g111090.3.1
At--transcript:AT1G20030.2	Sl--transcript:Solyc01g111330.3.1
At--transcript:AT1G20080.2	Sl--transcript:Solyc01g111520.3.1
At--transcript:AT1G20090.1	Sl--transcript:Solyc01g111560.3.1
At--transcript:AT1G20140.1	Sl--transcript:Solyc01g111650.3.1
At--transcript:AT1G20200.1	Sl--transcript:Solyc01g111700.2.1
At--transcript:AT1G20260.1	Sl--transcript:Solyc01g111760.3.1
At--transcript:AT1G20330.1	Sl--transcript:Solyc01g111830.3.1
At--transcript:AT1G20530.1	Sl--transcript:Solyc01g112050.3.1
At--transcript:AT1G20550.1	Sl--transcript:Solyc01g112070.3.1
At--transcript:AT1G20640.3	Sl--transcript:Solyc01g112190.3.1
At--transcript:AT1G74990.1	Sl--transcript:Solyc01g109340.3.1
At--transcript:AT1G75020.2	Sl--transcript:Solyc01g109370.3.1
At--transcript:AT1G75180.1	Sl--transcript:Solyc01g109610.3.1
At--transcript:AT1G75250.1	Sl--transcript:Solyc01g109655.1.1
At--transcript:AT1G75370.2	Sl--transcript:Solyc01g109870.3.1
At--transcript:AT1G75390.1	Sl--transcript:Solyc01g109880.3.1
At--transcript:AT1G75400.1	Sl--transcript:Solyc01g109910.3.1
At--transcript:AT1G75410.2	Sl--transcript:Solyc01g109980.3.1
At--transcript:AT1G75520.1	Sl--transcript:Solyc01g110145.1.1
At--transcript:AT1G75540.1	Sl--transcript:Solyc01g110370.3.1
At--transcript:AT1G75590.1	Sl--transcript:Solyc01g110560.3.1
At--transcript:AT1G08920.2	Sl--transcript:Solyc01g098500.3.1
At--transcript:AT1G08940.1	Sl--transcript:Solyc01g098580.3.1
At--transcript:AT1G08960.1	Sl--transcript:Solyc01g098800.3.1
At--transcript:AT1G08990.1	Sl--transcript:Solyc01g098960.2.1
At--transcript:AT1G09000.1	Sl--transcript:Solyc01g098980.3.1
At--transcript:AT1G09010.1	Sl--transcript:Solyc01g099090.3.1
At--transcript:AT1G09020.1	Sl--transcript:Solyc01g099280.3.1
At--transcript:AT1G09030.1	Sl--transcript:Solyc01g099320.3.1
At--transcript:AT1G09070.1	Sl--transcript:Solyc01g099370.3.1
At--transcript:AT1G26150.1	Sl--transcript:Solyc01g010030.3.1
At--transcript:AT1G26260.1	Sl--transcript:Solyc01g010135.1.1
At--transcript:AT1G26355.1	Sl--transcript:Solyc01g010270.3.1
At--transcript:AT1G26440.3	Sl--transcript:Solyc01g010290.3.1
At--transcript:AT1G26450.1	Sl--transcript:Solyc01g010310.3.1
At--transcript:AT1G26480.1	Sl--transcript:Solyc01g010360.3.1
At--transcript:AT1G26560.1	Sl--transcript:Solyc01g010390.3.1
At--transcript:AT1G26590.2	Sl--transcript:Solyc01g010410.3.1
At--transcript:AT1G02330.1	Sl--transcript:Solyc01g068580.3.1
At--transcript:AT1G02400.1	Sl--transcript:Solyc01g079200.3.1
At--transcript:AT1G02580.1	Sl--transcript:Solyc01g079390.3.1
At--transcript:AT1G02610.1	Sl--transcript:Solyc01g079530.3.1
At--transcript:AT1G02620.1	Sl--transcript:Solyc01g079540.3.1
At--transcript:AT1G02640.1	Sl--transcript:Solyc01g079570.3.1
At--transcript:AT1G02650.1	Sl--transcript:Solyc01g079580.3.1
At--transcript:AT1G02660.1	Sl--transcript:Solyc01g079600.3.1
At--transcript:AT1G22040.1	Sl--transcript:Solyc01g104980.3.1
At--transcript:AT1G22200.1	Sl--transcript:Solyc01g105100.3.1
At--transcript:AT1G22280.3	Sl--transcript:Solyc01g105280.3.1
At--transcript:AT1G22310.2	Sl--transcript:Solyc01g105330.3.1
At--transcript:AT1G22340.1	Sl--transcript:Solyc01g105350.2.1
At--transcript:AT1G22370.2	Sl--transcript:Solyc01g105360.3.1
At--transcript:AT1G22410.1	Sl--transcript:Solyc01g105370.3.1
At--transcript:AT1G49520.1	Sl--transcript:Solyc01g108290.3.1
At--transcript:AT1G49570.1	Sl--transcript:Solyc01g108320.3.1
At--transcript:AT1G49580.1	Sl--transcript:Solyc01g108400.3.1
At--transcript:AT1G49590.1	Sl--transcript:Solyc01g108430.3.1
At--transcript:AT1G49600.2	Sl--transcript:Solyc01g108500.3.1
At--transcript:AT1G49630.2	Sl--transcript:Solyc01g108600.3.1
At--transcript:AT1G09600.1	Sl--transcript:Solyc01g103350.3.1
At--transcript:AT1G09610.1	Sl--transcript:Solyc01g103360.3.1
At--transcript:AT1G09630.1	Sl--transcript:Solyc01g103380.3.1
At--transcript:AT1G09645.1	Sl--transcript:Solyc01g103400.3.1
At--transcript:AT1G09660.1	Sl--transcript:Solyc01g103410.3.1
At--transcript:AT1G09800.1	Sl--transcript:Solyc01g103560.3.1
At--transcript:AT1G03170.1	Sl--transcript:Solyc01g079740.3.1
At--transcript:AT1G03220.1	Sl--transcript:Solyc01g079900.1.1
At--transcript:AT1G03260.1	Sl--transcript:Solyc01g080110.3.1
At--transcript:AT1G03270.1	Sl--transcript:Solyc01g080160.3.1
At--transcript:AT1G03350.1	Sl--transcript:Solyc01g080340.3.1
At--transcript:AT1G03365.1	Sl--transcript:Solyc01g080430.3.1
At--transcript:AT1G03430.1	Sl--transcript:Solyc01g080540.3.1
At--transcript:AT1G63420.1	Sl--transcript:Solyc01g094390.2.1
At--transcript:AT1G63470.1	Sl--transcript:Solyc01g094460.3.1
At--transcript:AT1G63690.1	Sl--transcript:Solyc01g094680.3.1
At--transcript:AT1G63710.1	Sl--transcript:Solyc01g094750.3.1
At--transcript:AT1G63800.1	Sl--transcript:Solyc01g094810.3.1
At--transcript:AT1G63830.3	Sl--transcript:Solyc01g094870.2.1
At--transcript:AT1G01470.1	Sl--transcript:Solyc01g095140.3.1
At--transcript:AT1G01480.1	Sl--transcript:Solyc01g095080.3.1
At--transcript:AT1G01510.1	Sl--transcript:Solyc01g095040.3.1
At--transcript:AT1G01520.3	Sl--transcript:Solyc01g095030.3.1
At--transcript:AT1G01560.2	Sl--transcript:Solyc01g094960.3.1
At--transcript:AT1G01580.2	Sl--transcript:Solyc01g094890.3.1
At--transcript:AT1G01600.1	Sl--transcript:Solyc01g094750.3.1
At--transcript:AT1G01610.1	Sl--transcript:Solyc01g094700.3.1
At--transcript:AT1G01620.1	Sl--transcript:Solyc01g094690.3.1
At--transcript:AT1G01650.1	Sl--transcript:Solyc01g094680.3.1
At--transcript:AT1G01690.1	Sl--transcript:Solyc01g094650.3.1
At--transcript:AT1G01695.1	Sl--transcript:Solyc01g094640.3.1
At--transcript:AT1G01700.4	Sl--transcript:Solyc01g094610.3.1
At--transcript:AT1G01710.1	Sl--transcript:Solyc01g094530.3.1
At--transcript:AT1G01750.2	Sl--transcript:Solyc01g094400.3.1
At--transcript:AT1G01770.1	Sl--transcript:Solyc01g094330.3.1
At--transcript:AT1G01780.1	Sl--transcript:Solyc01g094315.1.1
At--transcript:AT1G01790.1	Sl--transcript:Solyc01g094290.3.1
At--transcript:AT1G01800.1	Sl--transcript:Solyc01g094220.3.1
At--transcript:AT1G01900.1	Sl--transcript:Solyc01g091920.3.1
At--transcript:AT1G01910.4	Sl--transcript:Solyc01g091870.3.1
At--transcript:AT1G01920.1	Sl--transcript:Solyc01g091860.3.1
At--transcript:AT1G01180.1	Sl--transcript:Solyc01g096380.1.1
At--transcript:AT1G01190.2	Sl--transcript:Solyc01g096280.2.1
At--transcript:AT1G01200.1	Sl--transcript:Solyc01g096220.3.1
At--transcript:AT1G01220.1	Sl--transcript:Solyc01g096160.3.1
At--transcript:AT1G01225.1	Sl--transcript:Solyc01g096150.3.1
At--transcript:AT1G01230.1	Sl--transcript:Solyc01g096130.3.1
At--transcript:AT1G01240.4	Sl--transcript:Solyc01g096090.3.1
At--transcript:AT1G01260.3	Sl--transcript:Solyc01g096050.3.1
At--transcript:AT1G01300.1	Sl--transcript:Solyc01g096040.3.1
At--transcript:AT1G01320.1	Sl--transcript:Solyc01g095900.3.1
At--transcript:AT1G01340.2	Sl--transcript:Solyc01g095770.3.1
At--transcript:AT1G01360.1	Sl--transcript:Solyc01g095700.3.1
At--transcript:AT1G01370.1	Sl--transcript:Solyc01g095650.3.1
At--transcript:AT1G01390.2	Sl--transcript:Solyc01g095620.3.1
At--transcript:AT1G01430.1	Sl--transcript:Solyc01g095610.3.1
At--transcript:AT1G01440.1	Sl--transcript:Solyc01g095590.3.1
At--transcript:AT1G01450.1	Sl--transcript:Solyc01g095550.2.1
At--transcript:AT1G49820.1	Sl--transcript:Solyc01g107550.3.1
At--transcript:AT1G49830.1	Sl--transcript:Solyc01g107490.2.1
At--transcript:AT1G49840.1	Sl--transcript:Solyc01g107350.3.1
At--transcript:AT1G49850.1	Sl--transcript:Solyc01g107290.3.1
At--transcript:AT1G49870.1	Sl--transcript:Solyc01g107260.3.1
At--transcript:AT1G49890.1	Sl--transcript:Solyc01g107200.3.1
At--transcript:AT1G49910.1	Sl--transcript:Solyc01g107160.3.1
At--transcript:AT1G49950.1	Sl--transcript:Solyc01g106940.3.1
At--transcript:AT1G49960.1	Sl--transcript:Solyc01g106920.3.1
At--transcript:AT1G50000.1	Sl--transcript:Solyc01g106880.3.1
At--transcript:AT1G50020.1	Sl--transcript:Solyc01g106790.3.1
At--transcript:AT1G50030.1	Sl--transcript:Solyc01g106770.3.1
At--transcript:AT1G50040.1	Sl--transcript:Solyc01g106690.3.1
At--transcript:AT1G69330.1	Sl--transcript:Solyc01g011030.3.1
At--transcript:AT1G69410.1	Sl--transcript:Solyc01g011000.3.1
At--transcript:AT1G69430.1	Sl--transcript:Solyc01g010990.2.1
At--transcript:AT1G69440.1	Sl--transcript:Solyc01g010970.3.1
At--transcript:AT1G69460.1	Sl--transcript:Solyc01g010940.3.1
At--transcript:AT1G69500.1	Sl--transcript:Solyc01g010900.3.1
At--transcript:AT1G69530.3	Sl--transcript:Solyc01g010890.3.1
At--transcript:AT1G69640.1	Sl--transcript:Solyc01g010860.3.1
At--transcript:AT1G69670.1	Sl--transcript:Solyc01g010820.3.1
At--transcript:AT1G69680.1	Sl--transcript:Solyc01g010810.3.1
At--transcript:AT1G69780.1	Sl--transcript:Solyc01g010600.3.1
At--transcript:AT1G69890.1	Sl--transcript:Solyc01g010420.3.1
At--transcript:AT1G49270.1	Sl--transcript:Solyc01g109540.3.1
At--transcript:AT1G49300.1	Sl--transcript:Solyc01g109520.3.1
At--transcript:AT1G49310.1	Sl--transcript:Solyc01g109480.3.1
At--transcript:AT1G49320.1	Sl--transcript:Solyc01g109470.3.1
At--transcript:AT1G49350.1	Sl--transcript:Solyc01g109450.3.1
At--transcript:AT1G49380.1	Sl--transcript:Solyc01g109330.3.1
At--transcript:AT1G49410.1	Sl--transcript:Solyc01g109220.3.1
At--transcript:AT1G49430.1	Sl--transcript:Solyc01g109180.3.1
At--transcript:AT1G49450.1	Sl--transcript:Solyc01g109120.3.1
At--transcript:AT1G49490.2	Sl--transcript:Solyc01g108900.3.1
At--transcript:AT1G49510.1	Sl--transcript:Solyc01g108650.2.1
At--transcript:AT1G49620.3	Sl--transcript:Solyc01g108610.3.1
At--transcript:AT1G13910.1	Sl--transcript:Solyc01g011040.3.1
At--transcript:AT1G13950.1	Sl--transcript:Solyc01g011000.3.1
At--transcript:AT1G14000.1	Sl--transcript:Solyc01g010950.3.1
At--transcript:AT1G14010.1	Sl--transcript:Solyc01g010940.3.1
At--transcript:AT1G14020.1	Sl--transcript:Solyc01g010930.3.1
At--transcript:AT1G14260.2	Sl--transcript:Solyc01g010880.3.1
At--transcript:AT1G14290.1	Sl--transcript:Solyc01g010860.3.1
At--transcript:AT1G14310.1	Sl--transcript:Solyc01g010830.3.1
At--transcript:AT1G14420.1	Sl--transcript:Solyc01g010740.3.1
At--transcript:AT1G26630.1	Sl--transcript:Solyc01g011000.3.1
At--transcript:AT1G26650.1	Sl--transcript:Solyc01g010990.2.1
At--transcript:AT1G26690.1	Sl--transcript:Solyc01g010940.3.1
At--transcript:AT1G26770.2	Sl--transcript:Solyc01g010890.3.1
At--transcript:AT1G26830.1	Sl--transcript:Solyc01g010820.3.1
At--transcript:AT1G26970.1	Sl--transcript:Solyc01g010660.3.1
At--transcript:AT1G27070.1	Sl--transcript:Solyc01g010460.3.1
At--transcript:AT1G27090.1	Sl--transcript:Solyc01g010440.3.1
At--transcript:AT1G27100.1	Sl--transcript:Solyc01g010420.3.1
At--transcript:AT1G55210.1	Sl--transcript:Solyc01g006060.3.1
At--transcript:AT1G55230.1	Sl--transcript:Solyc01g006050.2.1
At--transcript:AT1G55250.1	Sl--transcript:Solyc01g006040.3.1
At--transcript:AT1G55260.1	Sl--transcript:Solyc01g005990.3.1
At--transcript:AT1G55265.1	Sl--transcript:Solyc01g005980.3.1
At--transcript:AT1G55270.1	Sl--transcript:Solyc01g005970.3.1
At--transcript:AT1G55280.2	Sl--transcript:Solyc01g005930.3.1
At--transcript:AT1G55310.3	Sl--transcript:Solyc01g005820.3.1
At--transcript:AT1G70230.1	Sl--transcript:Solyc01g008050.3.1
At--transcript:AT1G70330.1	Sl--transcript:Solyc01g008020.3.1
At--transcript:AT1G70480.2	Sl--transcript:Solyc01g008010.3.1
At--transcript:AT1G70490.1	Sl--transcript:Solyc01g008000.3.1
At--transcript:AT1G70520.1	Sl--transcript:Solyc01g007960.3.1
At--transcript:AT1G70580.2	Sl--transcript:Solyc01g007940.3.1
At--transcript:AT1G70590.1	Sl--transcript:Solyc01g007930.3.1
At--transcript:AT1G70650.2	Sl--transcript:Solyc01g007860.3.1
At--transcript:AT1G02030.1	Sl--transcript:Solyc01g090840.3.1
At--transcript:AT1G02040.1	Sl--transcript:Solyc01g090830.2.1
At--transcript:AT1G02050.1	Sl--transcript:Solyc01g090600.3.1
At--transcript:AT1G02090.1	Sl--transcript:Solyc01g090290.3.1
At--transcript:AT1G02100.1	Sl--transcript:Solyc01g090280.3.1
At--transcript:AT1G02110.1	Sl--transcript:Solyc01g090270.3.1
At--transcript:AT1G02120.1	Sl--transcript:Solyc01g090230.3.1
At--transcript:AT1G02130.1	Sl--transcript:Solyc01g090170.3.1
At--transcript:AT1G10790.1	Sl--transcript:Solyc01g104240.3.1
At--transcript:AT1G10890.1	Sl--transcript:Solyc01g104160.3.1
At--transcript:AT1G10900.3	Sl--transcript:Solyc01g104140.3.1
At--transcript:AT1G10930.1	Sl--transcript:Solyc01g103960.3.1
At--transcript:AT1G10940.2	Sl--transcript:Solyc01g103940.3.1
At--transcript:AT1G10950.1	Sl--transcript:Solyc01g103930.3.1
At--transcript:AT1G10960.1	Sl--transcript:Solyc01g103920.3.1
At--transcript:AT1G01820.1	Sl--transcript:Solyc01g091730.3.1
At--transcript:AT1G01930.1	Sl--transcript:Solyc01g091500.3.1
At--transcript:AT1G01950.3	Sl--transcript:Solyc01g091480.3.1
At--transcript:AT1G01960.1	Sl--transcript:Solyc01g091460.3.1
At--transcript:AT1G01970.1	Sl--transcript:Solyc01g091450.3.1
At--transcript:AT1G02010.4	Sl--transcript:Solyc01g091290.3.1
At--transcript:AT1G02020.1	Sl--transcript:Solyc01g091130.3.1
At--transcript:AT1G49670.2	Sl--transcript:Solyc01g108150.3.1
At--transcript:AT1G49710.1	Sl--transcript:Solyc01g108110.3.1
At--transcript:AT1G49720.2	Sl--transcript:Solyc01g108087.1.1
At--transcript:AT1G49730.1	Sl--transcript:Solyc01g108000.3.1
At--transcript:AT1G49740.1	Sl--transcript:Solyc01g107990.3.1
At--transcript:AT1G49780.1	Sl--transcript:Solyc01g107980.3.1
At--transcript:AT1G09790.1	Sl--transcript:Solyc01g103860.3.1
At--transcript:AT1G09795.1	Sl--transcript:Solyc01g103720.3.1
At--transcript:AT1G09810.1	Sl--transcript:Solyc01g103540.3.1
At--transcript:AT1G09812.1	Sl--transcript:Solyc01g103500.3.1
At--transcript:AT1G09830.1	Sl--transcript:Solyc01g103450.3.1
At--transcript:AT1G09840.3	Sl--transcript:Solyc01g103430.3.1
At--transcript:AT1G02145.3	Sl--transcript:Solyc01g089900.3.1
At--transcript:AT1G02150.1	Sl--transcript:Solyc01g089870.3.1
At--transcript:AT1G02160.2	Sl--transcript:Solyc01g088770.3.1
At--transcript:AT1G02170.1	Sl--transcript:Solyc01g088710.3.1
At--transcript:AT1G02180.1	Sl--transcript:Solyc01g088620.3.1
At--transcript:AT1G02190.1	Sl--transcript:Solyc01g088400.3.1
At--transcript:AT1G56330.1	Sl--transcript:Solyc01g079540.3.1
At--transcript:AT1G56423.1	Sl--transcript:Solyc01g079460.2.1
At--transcript:AT1G56460.3	Sl--transcript:Solyc01g079350.3.1
At--transcript:AT1G56600.1	Sl--transcript:Solyc01g079170.3.1
At--transcript:AT1G56670.1	Sl--transcript:Solyc01g079160.3.1
At--transcript:AT1G56710.1	Sl--transcript:Solyc01g079130.2.1
At--transcript:AT1G52880.1	Sl--transcript:Solyc10g006880.3.1
At--transcript:AT1G53000.2	Sl--transcript:Solyc10g006990.3.1
At--transcript:AT1G53023.1	Sl--transcript:Solyc10g007000.3.1
At--transcript:AT1G53030.1	Sl--transcript:Solyc10g007010.1.1
At--transcript:AT1G53035.2	Sl--transcript:Solyc10g007030.2.1
At--transcript:AT1G53100.1	Sl--transcript:Solyc10g007050.3.1
At--transcript:AT1G53190.1	Sl--transcript:Solyc10g007140.3.1
At--transcript:AT1G53260.1	Sl--transcript:Solyc10g007190.3.1
At--transcript:AT1G53290.1	Sl--transcript:Solyc10g007200.3.1
At--transcript:AT1G53300.1	Sl--transcript:Solyc10g007220.2.1
At--transcript:AT1G53310.2	Sl--transcript:Solyc10g007290.3.1
At--transcript:AT1G53460.1	Sl--transcript:Solyc10g007440.3.1
At--transcript:AT1G53500.1	Sl--transcript:Solyc10g007480.3.1
At--transcript:AT1G53510.1	Sl--transcript:Solyc10g007500.3.1
At--transcript:AT1G53650.1	Sl--transcript:Solyc10g007590.3.1
At--transcript:AT1G53660.3	Sl--transcript:Solyc10g007610.3.1
At--transcript:AT1G53690.2	Sl--transcript:Solyc10g007650.3.1
At--transcript:AT1G01120.1	Sl--transcript:Solyc10g009240.3.1
At--transcript:AT1G01160.2	Sl--transcript:Solyc10g009280.3.1
At--transcript:AT1G01190.2	Sl--transcript:Solyc10g009310.3.1
At--transcript:AT1G01280.1	Sl--transcript:Solyc10g009390.3.1
At--transcript:AT1G01300.1	Sl--transcript:Solyc10g009410.1.1
At--transcript:AT1G01390.2	Sl--transcript:Solyc10g009580.3.1
At--transcript:AT1G01430.1	Sl--transcript:Solyc10g009590.3.1
At--transcript:AT1G01453.2	Sl--transcript:Solyc10g011750.3.1
At--transcript:AT1G01470.1	Sl--transcript:Solyc10g011900.3.1
At--transcript:AT1G01490.4	Sl--transcript:Solyc10g011960.2.1
At--transcript:AT1G01500.1	Sl--transcript:Solyc10g011980.3.1
At--transcript:AT1G01550.1	Sl--transcript:Solyc10g012070.3.1
At--transcript:AT1G75370.2	Sl--transcript:Solyc10g053970.2.1
At--transcript:AT1G75390.1	Sl--transcript:Solyc10g054010.1.1
At--transcript:AT1G75400.1	Sl--transcript:Solyc10g054030.2.1
At--transcript:AT1G75520.1	Sl--transcript:Solyc10g054070.1.1
At--transcript:AT1G75560.1	Sl--transcript:Solyc10g054330.2.1
At--transcript:AT1G75630.2	Sl--transcript:Solyc10g054560.2.1
At--transcript:AT1G75760.1	Sl--transcript:Solyc10g054850.2.1
At--transcript:AT1G16310.1	Sl--transcript:Solyc10g005500.3.1
At--transcript:AT1G16445.1	Sl--transcript:Solyc10g005540.3.1
At--transcript:AT1G16490.1	Sl--transcript:Solyc10g005550.2.1
At--transcript:AT1G16520.1	Sl--transcript:Solyc10g005580.3.1
At--transcript:AT1G16610.3	Sl--transcript:Solyc10g005590.3.1
At--transcript:AT1G16670.1	Sl--transcript:Solyc10g005640.3.1
At--transcript:AT1G55620.2	Sl--transcript:Solyc10g005690.3.1
At--transcript:AT1G55680.1	Sl--transcript:Solyc10g005730.3.1
At--transcript:AT1G55690.4	Sl--transcript:Solyc10g005740.2.1
At--transcript:AT1G55810.4	Sl--transcript:Solyc10g005880.3.1
At--transcript:AT1G55900.1	Sl--transcript:Solyc10g006020.3.1
At--transcript:AT1G55920.1	Sl--transcript:Solyc10g006040.1.1
At--transcript:AT1G50630.1	Sl--transcript:Solyc10g006110.3.1
At--transcript:AT1G50640.1	Sl--transcript:Solyc10g006130.1.1
At--transcript:AT1G50740.1	Sl--transcript:Solyc10g006310.3.1
At--transcript:AT1G50890.1	Sl--transcript:Solyc10g006350.3.1
At--transcript:AT1G50900.1	Sl--transcript:Solyc10g006370.3.1
At--transcript:AT1G51070.2	Sl--transcript:Solyc10g006510.3.1
At--transcript:AT1G03510.1	Sl--transcript:Solyc10g008590.1.1
At--transcript:AT1G03540.1	Sl--transcript:Solyc10g008570.3.1
At--transcript:AT1G03550.1	Sl--transcript:Solyc10g008550.3.1
At--transcript:AT1G03560.1	Sl--transcript:Solyc10g008510.2.1
At--transcript:AT1G03590.1	Sl--transcript:Solyc10g008490.3.1
At--transcript:AT1G03610.1	Sl--transcript:Solyc10g008480.3.1
At--transcript:AT1G03620.12	Sl--transcript:Solyc10g008470.3.1
At--transcript:AT1G03680.1	Sl--transcript:Solyc10g008390.3.1
At--transcript:AT1G03730.1	Sl--transcript:Solyc10g008310.1.1
At--transcript:AT1G03740.1	Sl--transcript:Solyc10g008280.3.1
At--transcript:AT1G03780.3	Sl--transcript:Solyc10g008210.3.1
At--transcript:AT1G03810.1	Sl--transcript:Solyc10g008190.3.1
At--transcript:AT1G03860.1	Sl--transcript:Solyc10g008140.3.1
At--transcript:AT1G78340.1	Sl--transcript:Solyc10g007620.2.1
At--transcript:AT1G78440.1	Sl--transcript:Solyc10g007570.3.1
At--transcript:AT1G78520.1	Sl--transcript:Solyc10g007510.2.1
At--transcript:AT1G78570.1	Sl--transcript:Solyc10g007480.3.1
At--transcript:AT1G78660.3	Sl--transcript:Solyc10g007420.3.1
At--transcript:AT1G78720.1	Sl--transcript:Solyc10g007390.3.1
At--transcript:AT1G78810.1	Sl--transcript:Solyc10g007340.3.1
At--transcript:AT1G78815.1	Sl--transcript:Solyc10g007310.1.1
At--transcript:AT1G78870.2	Sl--transcript:Solyc10g007260.3.1
At--transcript:AT1G28360.1	Sl--transcript:Solyc10g009110.1.1
At--transcript:AT1G28480.1	Sl--transcript:Solyc10g008930.1.1
At--transcript:AT1G28510.1	Sl--transcript:Solyc10g008890.3.1
At--transcript:AT1G28520.1	Sl--transcript:Solyc10g008880.3.1
At--transcript:AT1G28540.1	Sl--transcript:Solyc10g008850.2.1
At--transcript:AT1G28550.1	Sl--transcript:Solyc10g008840.3.1
At--transcript:AT1G28570.1	Sl--transcript:Solyc10g008720.3.1
At--transcript:AT1G28580.1	Sl--transcript:Solyc10g008710.3.1
At--transcript:AT1G34260.2	Sl--transcript:Solyc11g013830.2.1
At--transcript:AT1G34270.1	Sl--transcript:Solyc11g013840.2.1
At--transcript:AT1G34300.1	Sl--transcript:Solyc11g013880.1.1
At--transcript:AT1G34320.1	Sl--transcript:Solyc11g017000.2.1
At--transcript:AT1G34355.1	Sl--transcript:Solyc11g017130.2.1
At--transcript:AT1G34370.1	Sl--transcript:Solyc11g017140.2.1
At--transcript:AT1G34380.2	Sl--transcript:Solyc11g017230.2.1
At--transcript:AT1G34420.1	Sl--transcript:Solyc11g017270.2.1
At--transcript:AT1G34470.1	Sl--transcript:Solyc11g017380.2.1
At--transcript:AT1G34550.1	Sl--transcript:Solyc11g017420.2.1
At--transcript:AT1G21690.3	Sl--transcript:Solyc11g012820.2.1
At--transcript:AT1G21760.2	Sl--transcript:Solyc11g012830.2.1
At--transcript:AT1G21780.2	Sl--transcript:Solyc11g012840.2.1
At--transcript:AT1G21810.1	Sl--transcript:Solyc11g012860.2.1
At--transcript:AT1G21870.1	Sl--transcript:Solyc11g012880.2.1
At--transcript:AT1G21890.1	Sl--transcript:Solyc11g012930.2.1
At--transcript:AT1G21910.1	Sl--transcript:Solyc11g012980.1.1
At--transcript:AT1G21920.1	Sl--transcript:Solyc11g013010.2.1
At--transcript:AT1G21980.1	Sl--transcript:Solyc11g013180.2.1
At--transcript:AT1G22030.1	Sl--transcript:Solyc11g013330.2.1
At--transcript:AT1G07990.1	Sl--transcript:Solyc11g069490.2.1
At--transcript:AT1G08000.2	Sl--transcript:Solyc11g069510.2.1
At--transcript:AT1G08030.1	Sl--transcript:Solyc11g069530.2.1
At--transcript:AT1G08040.1	Sl--transcript:Solyc11g069550.1.1
At--transcript:AT1G08050.1	Sl--transcript:Solyc11g069600.2.1
At--transcript:AT1G08060.3	Sl--transcript:Solyc11g069610.2.1
At--transcript:AT1G08080.1	Sl--transcript:Solyc11g069660.2.1
At--transcript:AT1G08090.1	Sl--transcript:Solyc11g069750.2.1
At--transcript:AT1G65430.1	Sl--transcript:Solyc11g008580.2.1
At--transcript:AT1G65450.1	Sl--transcript:Solyc11g008630.2.1
At--transcript:AT1G65480.2	Sl--transcript:Solyc11g008640.2.1
At--transcript:AT1G65540.2	Sl--transcript:Solyc11g008770.2.1
At--transcript:AT1G65580.1	Sl--transcript:Solyc11g008800.2.1
At--transcript:AT1G65590.1	Sl--transcript:Solyc11g008810.2.1
At--transcript:AT1G65610.1	Sl--transcript:Solyc11g008820.2.1
At--transcript:AT1G65620.2	Sl--transcript:Solyc11g008830.2.1
At--transcript:AT1G77470.1	Sl--transcript:Solyc11g012820.2.1
At--transcript:AT1G77580.3	Sl--transcript:Solyc11g012860.2.1
At--transcript:AT1G77610.1	Sl--transcript:Solyc11g012880.2.1
At--transcript:AT1G77640.1	Sl--transcript:Solyc11g012980.1.1
At--transcript:AT1G77660.1	Sl--transcript:Solyc11g013010.2.1
At--transcript:AT1G77680.1	Sl--transcript:Solyc11g013030.2.1
At--transcript:AT1G77740.1	Sl--transcript:Solyc11g013180.2.1
At--transcript:AT1G77860.2	Sl--transcript:Solyc11g013320.2.1
At--transcript:AT1G71900.2	Sl--transcript:Solyc11g017380.2.1
At--transcript:AT1G71910.2	Sl--transcript:Solyc11g017390.2.1
At--transcript:AT1G71950.1	Sl--transcript:Solyc11g018590.1.1
At--transcript:AT1G71960.1	Sl--transcript:Solyc11g018690.2.1
At--transcript:AT1G71970.1	Sl--transcript:Solyc11g018710.1.1
At--transcript:AT1G71980.1	Sl--transcript:Solyc11g019930.2.1
At--transcript:AT1G72030.1	Sl--transcript:Solyc11g020000.1.1
At--transcript:AT1G72190.1	Sl--transcript:Solyc11g020060.2.1
At--transcript:AT1G08130.1	Sl--transcript:Solyc11g066370.2.1
At--transcript:AT1G08160.1	Sl--transcript:Solyc11g066490.1.1
At--transcript:AT1G08190.1	Sl--transcript:Solyc11g066560.2.1
At--transcript:AT1G08210.3	Sl--transcript:Solyc11g066620.2.1
At--transcript:AT1G08230.2	Sl--transcript:Solyc11g066800.2.1
At--transcript:AT1G08250.1	Sl--transcript:Solyc11g066890.1.1
At--transcript:AT1G08260.1	Sl--transcript:Solyc11g067140.2.1
At--transcript:AT1G07670.1	Sl--transcript:Solyc11g072880.2.1
At--transcript:AT1G07705.2	Sl--transcript:Solyc11g072940.2.1
At--transcript:AT1G07710.1	Sl--transcript:Solyc11g072960.1.1
At--transcript:AT1G07720.2	Sl--transcript:Solyc11g072990.2.1
At--transcript:AT1G07730.2	Sl--transcript:Solyc11g073030.2.1
At--transcript:AT1G07750.1	Sl--transcript:Solyc11g073200.2.1
At--transcript:AT1G36380.1	Sl--transcript:Solyc11g013345.1.1
At--transcript:AT1G36390.2	Sl--transcript:Solyc11g013393.1.1
At--transcript:AT1G36940.2	Sl--transcript:Solyc11g013500.1.1
At--transcript:AT1G36980.1	Sl--transcript:Solyc11g013687.1.1
At--transcript:AT1G36990.1	Sl--transcript:Solyc11g013760.2.1
At--transcript:AT1G37130.1	Sl--transcript:Solyc11g013810.2.1
At--transcript:AT1G51260.1	Sl--transcript:Solyc11g065890.2.1
At--transcript:AT1G51340.2	Sl--transcript:Solyc11g065820.2.1
At--transcript:AT1G51350.1	Sl--transcript:Solyc11g065750.2.1
At--transcript:AT1G51405.1	Sl--transcript:Solyc11g065630.2.1
At--transcript:AT1G51440.1	Sl--transcript:Solyc11g065530.1.1
At--transcript:AT1G51450.1	Sl--transcript:Solyc11g065370.2.1
At--transcript:AT1G51460.1	Sl--transcript:Solyc11g065360.2.1
At--transcript:AT1G51520.2	Sl--transcript:Solyc11g065320.2.1
At--transcript:AT1G65930.1	Sl--transcript:Solyc11g011930.2.1
At--transcript:AT1G65960.2	Sl--transcript:Solyc11g011920.2.1
At--transcript:AT1G66130.1	Sl--transcript:Solyc11g011820.2.1
At--transcript:AT1G66170.1	Sl--transcript:Solyc11g011560.2.1
At--transcript:AT1G66180.1	Sl--transcript:Solyc11g011440.1.1
At--transcript:AT1G66200.3	Sl--transcript:Solyc11g011390.2.1
At--transcript:AT1G66350.1	Sl--transcript:Solyc11g011260.1.1
At--transcript:AT1G07810.1	Sl--transcript:Solyc11g072880.2.1
At--transcript:AT1G07850.1	Sl--transcript:Solyc11g072700.1.1
At--transcript:AT1G07870.2	Sl--transcript:Solyc11g072660.2.1
At--transcript:AT1G07880.2	Sl--transcript:Solyc11g072630.2.1
At--transcript:AT1G07900.1	Sl--transcript:Solyc11g072470.2.1
At--transcript:AT1G07910.2	Sl--transcript:Solyc11g072430.2.1
At--transcript:AT1G77740.1	Sl--transcript:Solyc11g013830.2.1
At--transcript:AT1G77760.1	Sl--transcript:Solyc11g013810.2.1
At--transcript:AT1G77800.3	Sl--transcript:Solyc11g013530.2.1
At--transcript:AT1G77810.1	Sl--transcript:Solyc11g013490.2.1
At--transcript:AT1G77850.2	Sl--transcript:Solyc11g013480.2.1
At--transcript:AT1G77855.1	Sl--transcript:Solyc11g013330.2.1
At--transcript:AT1G75080.1	Sl--transcript:Solyc12g089040.2.1
At--transcript:AT1G75110.1	Sl--transcript:Solyc12g089080.2.1
At--transcript:AT1G75180.1	Sl--transcript:Solyc12g089140.2.1
At--transcript:AT1G75250.1	Sl--transcript:Solyc12g089170.2.1
At--transcript:AT1G75330.1	Sl--transcript:Solyc12g089210.2.1
At--transcript:AT1G75380.2	Sl--transcript:Solyc12g089220.2.1
At--transcript:AT1G75540.1	Sl--transcript:Solyc12g089240.2.1
At--transcript:AT1G75620.1	Sl--transcript:Solyc12g089250.1.1
At--transcript:AT1G75660.1	Sl--transcript:Solyc12g089280.2.1
At--transcript:AT1G75700.3	Sl--transcript:Solyc12g089290.2.1
At--transcript:AT1G75750.1	Sl--transcript:Solyc12g089300.2.1
At--transcript:AT1G75780.1	Sl--transcript:Solyc12g089310.2.1
At--transcript:AT1G75850.1	Sl--transcript:Solyc12g089340.2.1
At--transcript:AT1G75880.1	Sl--transcript:Solyc12g089350.2.1
At--transcript:AT1G76020.1	Sl--transcript:Solyc12g094380.2.1
At--transcript:AT1G76070.1	Sl--transcript:Solyc12g094390.1.1
At--transcript:AT1G76110.1	Sl--transcript:Solyc12g094440.2.1
At--transcript:AT1G76150.1	Sl--transcript:Solyc12g094450.2.1
At--transcript:AT1G76160.1	Sl--transcript:Solyc12g094460.2.1
At--transcript:AT1G76185.1	Sl--transcript:Solyc12g094510.2.1
At--transcript:AT1G76210.1	Sl--transcript:Solyc12g094530.1.1
At--transcript:AT1G76250.1	Sl--transcript:Solyc12g094550.2.1
At--transcript:AT1G76270.1	Sl--transcript:Solyc12g094590.2.1
At--transcript:AT1G76310.3	Sl--transcript:Solyc12g094600.2.1
At--transcript:AT1G76370.1	Sl--transcript:Solyc12g094680.2.1
At--transcript:AT1G76410.1	Sl--transcript:Solyc12g094690.1.1
At--transcript:AT1G76450.1	Sl--transcript:Solyc12g094720.2.1
At--transcript:AT1G76510.3	Sl--transcript:Solyc12g094730.2.1
At--transcript:AT1G76520.2	Sl--transcript:Solyc12g095750.2.1
At--transcript:AT1G76550.1	Sl--transcript:Solyc12g095760.2.1
At--transcript:AT1G76660.1	Sl--transcript:Solyc12g095780.2.1
At--transcript:AT1G76670.1	Sl--transcript:Solyc12g095790.2.1
At--transcript:AT1G76700.1	Sl--transcript:Solyc12g095800.2.1
At--transcript:AT1G19350.3	Sl--transcript:Solyc12g089040.2.1
At--transcript:AT1G19360.2	Sl--transcript:Solyc12g089080.2.1
At--transcript:AT1G19400.2	Sl--transcript:Solyc12g089140.2.1
At--transcript:AT1G19510.1	Sl--transcript:Solyc12g089170.2.1
At--transcript:AT1G19660.1	Sl--transcript:Solyc12g089220.2.1
At--transcript:AT1G19900.1	Sl--transcript:Solyc12g089250.1.1
At--transcript:AT1G19950.1	Sl--transcript:Solyc12g089290.2.1
At--transcript:AT1G20080.2	Sl--transcript:Solyc12g089340.2.1
At--transcript:AT1G20120.1	Sl--transcript:Solyc12g089350.2.1
At--transcript:AT1G20190.1	Sl--transcript:Solyc12g089380.2.1
At--transcript:AT1G20225.1	Sl--transcript:Solyc12g094380.2.1
At--transcript:AT1G20310.1	Sl--transcript:Solyc12g094390.1.1
At--transcript:AT1G20430.1	Sl--transcript:Solyc12g094480.2.1
At--transcript:AT1G20460.1	Sl--transcript:Solyc12g094510.2.1
At--transcript:AT1G20480.1	Sl--transcript:Solyc12g094520.2.1
At--transcript:AT1G20520.1	Sl--transcript:Solyc12g094530.1.1
At--transcript:AT1G20550.1	Sl--transcript:Solyc12g094590.2.1
At--transcript:AT1G20610.1	Sl--transcript:Solyc12g094600.2.1
At--transcript:AT1G20620.6	Sl--transcript:Solyc12g094620.2.1
At--transcript:AT1G20650.1	Sl--transcript:Solyc12g094680.2.1
At--transcript:AT1G20823.1	Sl--transcript:Solyc12g094690.1.1
At--transcript:AT1G20850.1	Sl--transcript:Solyc12g094700.2.1
At--transcript:AT1G20910.1	Sl--transcript:Solyc12g094730.2.1
At--transcript:AT1G20925.1	Sl--transcript:Solyc12g095750.2.1
At--transcript:AT1G20950.1	Sl--transcript:Solyc12g095760.2.1
At--transcript:AT1G21065.1	Sl--transcript:Solyc12g095770.2.1
At--transcript:AT1G21070.1	Sl--transcript:Solyc12g095790.2.1
At--transcript:AT1G21080.3	Sl--transcript:Solyc12g095800.2.1
At--transcript:AT1G52890.1	Sl--transcript:Solyc12g013620.2.1
At--transcript:AT1G52910.1	Sl--transcript:Solyc12g013650.2.1
At--transcript:AT1G53023.1	Sl--transcript:Solyc12g013820.2.1
At--transcript:AT1G53090.3	Sl--transcript:Solyc12g013840.2.1
At--transcript:AT1G53100.1	Sl--transcript:Solyc12g013850.2.1
At--transcript:AT1G53120.1	Sl--transcript:Solyc12g013870.2.1
At--transcript:AT1G53190.1	Sl--transcript:Solyc12g014070.2.1
At--transcript:AT1G53200.1	Sl--transcript:Solyc12g014090.2.1
At--transcript:AT1G53210.1	Sl--transcript:Solyc12g014110.2.1
At--transcript:AT1G53230.1	Sl--transcript:Solyc12g014140.2.1
At--transcript:AT1G53240.1	Sl--transcript:Solyc12g014180.2.1
At--transcript:AT1G53250.1	Sl--transcript:Solyc12g014220.2.1
At--transcript:AT1G53310.2	Sl--transcript:Solyc12g014250.2.1
At--transcript:AT1G53330.1	Sl--transcript:Solyc12g014330.1.1
At--transcript:AT1G53380.1	Sl--transcript:Solyc12g014340.1.1
At--transcript:AT1G53420.1	Sl--transcript:Solyc12g014350.2.1
At--transcript:AT1G09750.1	Sl--transcript:Solyc12g087940.2.1
At--transcript:AT1G09880.3	Sl--transcript:Solyc12g088050.2.1
At--transcript:AT1G09920.1	Sl--transcript:Solyc12g088070.2.1
At--transcript:AT1G09930.1	Sl--transcript:Solyc12g088110.2.1
At--transcript:AT1G10010.2	Sl--transcript:Solyc12g088190.2.1
At--transcript:AT1G10050.3	Sl--transcript:Solyc12g088210.2.1
At--transcript:AT1G10060.5	Sl--transcript:Solyc12g088220.2.1
At--transcript:AT1G10090.1	Sl--transcript:Solyc12g088230.2.1
At--transcript:AT1G10200.1	Sl--transcript:Solyc12g088320.2.1
At--transcript:AT1G10220.2	Sl--transcript:Solyc12g088330.1.1
At--transcript:AT1G22070.1	Sl--transcript:Solyc12g056850.2.1
At--transcript:AT1G22140.3	Sl--transcript:Solyc12g056910.2.1
At--transcript:AT1G22150.1	Sl--transcript:Solyc12g056920.2.1
At--transcript:AT1G22160.1	Sl--transcript:Solyc12g056950.2.1
At--transcript:AT1G22190.1	Sl--transcript:Solyc12g056980.1.1
At--transcript:AT1G22230.1	Sl--transcript:Solyc12g056990.1.1
At--transcript:AT1G22340.1	Sl--transcript:Solyc12g057060.2.1
At--transcript:AT1G22490.2	Sl--transcript:Solyc12g087855.1.1
At--transcript:AT1G22500.1	Sl--transcript:Solyc12g087860.2.1
At--transcript:AT1G77920.1	Sl--transcript:Solyc12g056850.2.1
At--transcript:AT1G77990.1	Sl--transcript:Solyc12g056920.2.1
At--transcript:AT1G78020.1	Sl--transcript:Solyc12g056950.2.1
At--transcript:AT1G78080.1	Sl--transcript:Solyc12g056980.1.1
At--transcript:AT1G78110.1	Sl--transcript:Solyc12g056990.1.1
At--transcript:AT1G78120.1	Sl--transcript:Solyc12g056995.1.1
At--transcript:AT1G78130.1	Sl--transcript:Solyc12g057010.2.1
At--transcript:AT1G78300.1	Sl--transcript:Solyc12g057120.2.1
At--transcript:AT1G19110.1	Sl--transcript:Solyc12g009160.2.1
At--transcript:AT1G19120.1	Sl--transcript:Solyc12g009170.2.1
At--transcript:AT1G19130.1	Sl--transcript:Solyc12g009180.2.1
At--transcript:AT1G19150.1	Sl--transcript:Solyc12g009200.2.1
At--transcript:AT1G19170.1	Sl--transcript:Solyc12g009210.2.1
At--transcript:AT1G19180.1	Sl--transcript:Solyc12g009220.2.1
At--transcript:AT1G19210.1	Sl--transcript:Solyc12g009240.1.1
At--transcript:AT1G80040.1	Sl--transcript:Solyc12g042750.2.1
At--transcript:AT1G80080.1	Sl--transcript:Solyc12g042760.1.1
At--transcript:AT1G80160.3	Sl--transcript:Solyc12g042840.2.1
At--transcript:AT1G80230.1	Sl--transcript:Solyc12g042900.2.1
At--transcript:AT1G80240.1	Sl--transcript:Solyc12g042930.2.1
At--transcript:AT1G80300.1	Sl--transcript:Solyc12g042950.2.1
At--transcript:AT1G80320.1	Sl--transcript:Solyc12g042980.2.1
At--transcript:AT1G04500.1	Sl--transcript:Solyc12g096940.2.1
At--transcript:AT1G04540.1	Sl--transcript:Solyc12g096970.2.1
At--transcript:AT1G04550.2	Sl--transcript:Solyc12g096980.2.1
At--transcript:AT1G04670.1	Sl--transcript:Solyc12g098140.2.1
At--transcript:AT1G04690.1	Sl--transcript:Solyc12g098150.2.1
At--transcript:AT1G04750.1	Sl--transcript:Solyc12g098180.2.1
At--transcript:AT1G04900.1	Sl--transcript:Solyc12g098360.2.1
At--transcript:AT1G01050.1	Sl--transcript:Solyc12g055830.2.1
At--transcript:AT1G01225.1	Sl--transcript:Solyc12g055850.2.1
At--transcript:AT1G01230.1	Sl--transcript:Solyc12g055855.1.1
At--transcript:AT1G01360.1	Sl--transcript:Solyc12g055990.2.1
At--transcript:AT1G01480.1	Sl--transcript:Solyc12g056180.2.1
At--transcript:AT1G01570.2	Sl--transcript:Solyc12g056200.2.1
At--transcript:AT1G01620.1	Sl--transcript:Solyc12g056220.2.1
At--transcript:AT1G34000.1	Sl--transcript:Solyc12g056620.2.1
At--transcript:AT1G34020.2	Sl--transcript:Solyc12g056640.2.1
At--transcript:AT1G34065.1	Sl--transcript:Solyc12g056660.2.1
At--transcript:AT1G34110.1	Sl--transcript:Solyc12g056730.1.1
At--transcript:AT1G34180.2	Sl--transcript:Solyc12g056790.2.1
At--transcript:AT1G34200.1	Sl--transcript:Solyc12g056800.2.1
At--transcript:AT1G50660.1	Sl--transcript:Solyc12g005010.2.1
At--transcript:AT1G50700.2	Sl--transcript:Solyc12g005030.2.1
At--transcript:AT1G50710.1	Sl--transcript:Solyc12g005050.2.1
At--transcript:AT1G50730.1	Sl--transcript:Solyc12g005090.2.1
At--transcript:AT1G50940.1	Sl--transcript:Solyc12g005200.2.1
At--transcript:AT1G51060.1	Sl--transcript:Solyc12g005270.2.1
At--transcript:AT1G58120.1	Sl--transcript:Solyc12g087930.1.1
At--transcript:AT1G58220.1	Sl--transcript:Solyc12g087970.2.1
At--transcript:AT1G58250.2	Sl--transcript:Solyc12g088010.2.1
At--transcript:AT1G58360.1	Sl--transcript:Solyc12g088190.2.1
At--transcript:AT1G58370.2	Sl--transcript:Solyc12g088210.2.1
At--transcript:AT1G58520.2	Sl--transcript:Solyc12g088230.2.1
At--transcript:AT1G72310.1	Sl--transcript:Solyc12g055710.1.1
At--transcript:AT1G72340.2	Sl--transcript:Solyc12g049570.2.1
At--transcript:AT1G72360.2	Sl--transcript:Solyc12g049560.2.1
At--transcript:AT1G72410.1	Sl--transcript:Solyc12g049510.2.1
At--transcript:AT1G72450.1	Sl--transcript:Solyc12g049400.2.1
At--transcript:AT1G72480.1	Sl--transcript:Solyc12g049390.2.1
At--transcript:AT1G72490.3	Sl--transcript:Solyc12g049380.2.1
At--transcript:AT1G72540.1	Sl--transcript:Solyc12g049360.2.1
At--transcript:AT1G72630.1	Sl--transcript:Solyc12g049290.2.1
At--transcript:AT1G72640.1	Sl--transcript:Solyc12g049280.2.1
At--transcript:AT1G72660.1	Sl--transcript:Solyc12g049270.2.1
At--transcript:AT1G72720.1	Sl--transcript:Solyc12g049210.1.1
At--transcript:AT1G63010.5	Sl--transcript:Solyc12g056440.2.1
At--transcript:AT1G63030.2	Sl--transcript:Solyc12g056430.1.1
At--transcript:AT1G63050.1	Sl--transcript:Solyc12g056420.2.1
At--transcript:AT1G63090.1	Sl--transcript:Solyc12g056410.2.1
At--transcript:AT1G63170.1	Sl--transcript:Solyc12g056400.2.1
At--transcript:AT1G63250.1	Sl--transcript:Solyc12g056340.2.1
At--transcript:AT1G63410.2	Sl--transcript:Solyc12g056310.2.1
At--transcript:AT1G63430.2	Sl--transcript:Solyc12g056300.2.1
At--transcript:AT1G63450.1	Sl--transcript:Solyc12g056260.1.1
At--transcript:AT1G63460.1	Sl--transcript:Solyc12g056240.2.1
At--transcript:AT1G52140.1	Sl--transcript:Solyc12g044420.1.1
At--transcript:AT1G52150.2	Sl--transcript:Solyc12g044410.2.1
At--transcript:AT1G52160.1	Sl--transcript:Solyc12g044370.2.1
At--transcript:AT1G52190.1	Sl--transcript:Solyc12g044310.2.1
At--transcript:AT1G52230.1	Sl--transcript:Solyc12g044280.2.1
At--transcript:AT1G52240.1	Sl--transcript:Solyc12g044270.2.1
At--transcript:AT1G52245.1	Sl--transcript:Solyc12g044240.2.1
At--transcript:AT1G52315.1	Sl--transcript:Solyc12g043150.2.1
At--transcript:AT1G52360.2	Sl--transcript:Solyc12g043000.2.1
At--transcript:AT1G52560.1	Sl--transcript:Solyc12g042830.2.1
At--transcript:AT1G63830.3	Sl--transcript:Solyc12g056210.2.1
At--transcript:AT1G64050.1	Sl--transcript:Solyc12g056170.2.1
At--transcript:AT1G64170.1	Sl--transcript:Solyc12g056160.2.1
At--transcript:AT1G64190.1	Sl--transcript:Solyc12g056120.1.1
At--transcript:AT1G64200.2	Sl--transcript:Solyc12g056110.2.1
At--transcript:AT1G64320.1	Sl--transcript:Solyc12g056060.2.1
At--transcript:AT1G64390.1	Sl--transcript:Solyc12g055970.2.1
At--transcript:AT1G64430.1	Sl--transcript:Solyc12g055940.2.1
At--transcript:AT1G64440.1	Sl--transcript:Solyc12g055930.2.1
At--transcript:AT1G64480.1	Sl--transcript:Solyc12g055920.2.1
At--transcript:AT1G17340.1	Sl--transcript:Solyc12g049540.2.1
At--transcript:AT1G17360.1	Sl--transcript:Solyc12g049510.2.1
At--transcript:AT1G17380.1	Sl--transcript:Solyc12g049400.2.1
At--transcript:AT1G17400.1	Sl--transcript:Solyc12g049380.2.1
At--transcript:AT1G17410.1	Sl--transcript:Solyc12g049370.2.1
At--transcript:AT1G17455.1	Sl--transcript:Solyc12g049290.2.1
At--transcript:AT1G17470.1	Sl--transcript:Solyc12g049270.2.1
At--transcript:AT1G17530.1	Sl--transcript:Solyc12g049220.2.1
At--transcript:AT1G05020.1	Sl--transcript:Solyc12g006000.1.1
At--transcript:AT1G05170.2	Sl--transcript:Solyc12g005880.2.1
At--transcript:AT1G05180.1	Sl--transcript:Solyc12g005870.2.1
At--transcript:AT1G05230.1	Sl--transcript:Solyc12g005830.2.1
At--transcript:AT1G05240.1	Sl--transcript:Solyc12g005790.2.1
At--transcript:AT1G05270.1	Sl--transcript:Solyc12g005780.2.1
At--transcript:AT1G05280.1	Sl--transcript:Solyc12g005730.2.1
At--transcript:AT1G05291.1	Sl--transcript:Solyc12g005700.2.1
At--transcript:AT1G47960.1	Sl--transcript:Solyc12g099190.1.1
At--transcript:AT1G48000.1	Sl--transcript:Solyc12g099120.2.1
At--transcript:AT1G48030.1	Sl--transcript:Solyc12g099100.2.1
At--transcript:AT1G48110.2	Sl--transcript:Solyc12g099090.2.1
At--transcript:AT1G48210.1	Sl--transcript:Solyc12g098980.2.1
At--transcript:AT1G48240.1	Sl--transcript:Solyc12g098950.2.1
At--transcript:AT1G48260.1	Sl--transcript:Solyc12g098910.2.1
At--transcript:AT1G48310.2	Sl--transcript:Solyc12g098860.2.1
At--transcript:AT1G79750.1	Sl--transcript:Solyc12g044600.3.1
At--transcript:AT1G79860.1	Sl--transcript:Solyc12g044270.2.1
At--transcript:AT1G79870.1	Sl--transcript:Solyc12g044250.2.1
At--transcript:AT1G79910.1	Sl--transcript:Solyc12g043150.2.1
At--transcript:AT1G79920.2	Sl--transcript:Solyc12g043110.2.1
At--transcript:AT1G79985.1	Sl--transcript:Solyc12g043050.2.1
At--transcript:AT1G79990.1	Sl--transcript:Solyc12g043000.2.1
At--transcript:AT1G80000.2	Sl--transcript:Solyc12g042990.2.1
At--transcript:AT1G53710.1	Sl--transcript:Solyc12g055740.2.1
At--transcript:AT1G53730.2	Sl--transcript:Solyc12g055720.2.1
At--transcript:AT1G53820.1	Sl--transcript:Solyc12g055710.1.1
At--transcript:AT1G53880.1	Sl--transcript:Solyc12g049570.2.1
At--transcript:AT1G53910.1	Sl--transcript:Solyc12g049560.2.1
At--transcript:AT1G53920.1	Sl--transcript:Solyc12g049550.2.1
At--transcript:AT1G54150.1	Sl--transcript:Solyc12g049330.2.1
At--transcript:AT1G54210.1	Sl--transcript:Solyc12g049310.2.1
At--transcript:AT1G11060.1	Sl--transcript:Solyc02g078560.3.1
At--transcript:AT1G11070.4	Sl--transcript:Solyc02g078660.3.1
At--transcript:AT1G11080.2	Sl--transcript:Solyc02g078690.2.1
At--transcript:AT1G11110.1	Sl--transcript:Solyc02g078700.3.1
At--transcript:AT1G11120.1	Sl--transcript:Solyc02g078720.3.1
At--transcript:AT1G11125.1	Sl--transcript:Solyc02g078760.1.1
At--transcript:AT1G11130.1	Sl--transcript:Solyc02g078780.3.1
At--transcript:AT1G11160.1	Sl--transcript:Solyc02g078800.3.1
At--transcript:AT1G11170.1	Sl--transcript:Solyc02g078830.3.1
At--transcript:AT1G11180.2	Sl--transcript:Solyc02g078840.3.1
At--transcript:AT1G11190.1	Sl--transcript:Solyc02g078910.3.1
At--transcript:AT1G11200.1	Sl--transcript:Solyc02g078960.3.1
At--transcript:AT1G11210.1	Sl--transcript:Solyc02g079010.3.1
At--transcript:AT1G11260.1	Sl--transcript:Solyc02g079220.3.1
At--transcript:AT1G11290.1	Sl--transcript:Solyc02g079380.2.1
At--transcript:AT1G11300.1	Sl--transcript:Solyc02g079533.1.1
At--transcript:AT1G11340.1	Sl--transcript:Solyc02g079590.3.1
At--transcript:AT1G11350.1	Sl--transcript:Solyc02g079660.2.1
At--transcript:AT1G11430.1	Sl--transcript:Solyc02g079770.3.1
At--transcript:AT1G11440.1	Sl--transcript:Solyc02g079780.1.1
At--transcript:AT1G11480.1	Sl--transcript:Solyc02g079880.3.1
At--transcript:AT1G11490.2	Sl--transcript:Solyc02g079920.3.1
At--transcript:AT1G11500.3	Sl--transcript:Solyc02g079940.3.1
At--transcript:AT1G11530.1	Sl--transcript:Solyc02g079960.3.1
At--transcript:AT1G11540.2	Sl--transcript:Solyc02g079980.3.1
At--transcript:AT1G11545.1	Sl--transcript:Solyc02g080160.3.1
At--transcript:AT1G11560.1	Sl--transcript:Solyc02g080180.1.1
At--transcript:AT1G11570.3	Sl--transcript:Solyc02g080190.3.1
At--transcript:AT1G11580.2	Sl--transcript:Solyc02g080200.3.1
At--transcript:AT1G11600.1	Sl--transcript:Solyc02g080330.3.1
At--transcript:AT1G11650.2	Sl--transcript:Solyc02g080420.3.1
At--transcript:AT1G11655.1	Sl--transcript:Solyc02g080450.1.1
At--transcript:AT1G11660.1	Sl--transcript:Solyc02g080470.3.1
At--transcript:AT1G11670.1	Sl--transcript:Solyc02g080490.3.1
At--transcript:AT1G11700.1	Sl--transcript:Solyc02g080510.1.1
At--transcript:AT1G11720.2	Sl--transcript:Solyc02g080570.3.1
At--transcript:AT1G11740.1	Sl--transcript:Solyc02g080615.1.1
At--transcript:AT1G11790.1	Sl--transcript:Solyc02g080620.3.1
At--transcript:AT1G11820.2	Sl--transcript:Solyc02g080660.3.1
At--transcript:AT1G11860.3	Sl--transcript:Solyc02g080810.3.1
At--transcript:AT1G11905.1	Sl--transcript:Solyc02g080870.2.1
At--transcript:AT1G11910.2	Sl--transcript:Solyc02g080880.3.1
At--transcript:AT1G11915.1	Sl--transcript:Solyc02g080900.3.1
At--transcript:AT1G11920.1	Sl--transcript:Solyc02g080910.3.1
At--transcript:AT1G11925.1	Sl--transcript:Solyc02g080920.2.1
At--transcript:AT1G11930.1	Sl--transcript:Solyc02g080950.2.1
At--transcript:AT1G11940.1	Sl--transcript:Solyc02g080970.3.1
At--transcript:AT1G11950.1	Sl--transcript:Solyc02g081010.2.1
At--transcript:AT1G11960.1	Sl--transcript:Solyc02g081030.3.1
At--transcript:AT1G11990.2	Sl--transcript:Solyc02g081080.3.1
At--transcript:AT1G12000.1	Sl--transcript:Solyc02g081160.3.1
At--transcript:AT1G12010.1	Sl--transcript:Solyc02g081190.3.1
At--transcript:AT1G61480.1	Sl--transcript:Solyc02g079580.3.1
At--transcript:AT1G61610.1	Sl--transcript:Solyc02g079690.1.1
At--transcript:AT1G61660.1	Sl--transcript:Solyc02g079760.3.1
At--transcript:AT1G61667.2	Sl--transcript:Solyc02g079790.3.1
At--transcript:AT1G61690.1	Sl--transcript:Solyc02g079850.3.1
At--transcript:AT1G61740.1	Sl--transcript:Solyc02g079980.3.1
At--transcript:AT1G61760.1	Sl--transcript:Solyc02g080100.1.1
At--transcript:AT1G61770.1	Sl--transcript:Solyc02g080130.3.1
At--transcript:AT1G61780.1	Sl--transcript:Solyc02g080140.3.1
At--transcript:AT1G61790.1	Sl--transcript:Solyc02g080180.1.1
At--transcript:AT1G61810.3	Sl--transcript:Solyc02g080290.3.1
At--transcript:AT1G61850.2	Sl--transcript:Solyc02g080340.3.1
At--transcript:AT1G61890.1	Sl--transcript:Solyc02g080490.3.1
At--transcript:AT1G61900.1	Sl--transcript:Solyc02g080500.3.1
At--transcript:AT1G61930.1	Sl--transcript:Solyc02g080510.1.1
At--transcript:AT1G62050.1	Sl--transcript:Solyc02g080615.1.1
At--transcript:AT1G62180.1	Sl--transcript:Solyc02g080640.3.1
At--transcript:AT1G62250.1	Sl--transcript:Solyc02g080780.3.1
At--transcript:AT1G62290.2	Sl--transcript:Solyc02g080880.3.1
At--transcript:AT1G62300.1	Sl--transcript:Solyc02g080890.3.1
At--transcript:AT1G62305.1	Sl--transcript:Solyc02g080970.3.1
At--transcript:AT1G62310.1	Sl--transcript:Solyc02g081010.2.1
At--transcript:AT1G62320.3	Sl--transcript:Solyc02g081030.3.1
At--transcript:AT1G62330.1	Sl--transcript:Solyc02g081080.3.1
At--transcript:AT1G62360.1	Sl--transcript:Solyc02g081120.3.1
At--transcript:AT1G62370.1	Sl--transcript:Solyc02g081180.2.1
At--transcript:AT1G62380.1	Sl--transcript:Solyc02g081190.3.1
At--transcript:AT1G62390.1	Sl--transcript:Solyc02g081200.1.1
At--transcript:AT1G61030.1	Sl--transcript:Solyc02g078560.3.1
At--transcript:AT1G61040.1	Sl--transcript:Solyc02g078580.1.1
At--transcript:AT1G61050.2	Sl--transcript:Solyc02g078590.1.1
At--transcript:AT1G61065.1	Sl--transcript:Solyc02g078630.2.1
At--transcript:AT1G61080.5	Sl--transcript:Solyc02g078660.3.1
At--transcript:AT1G61100.1	Sl--transcript:Solyc02g078670.3.1
At--transcript:AT1G61105.1	Sl--transcript:Solyc02g078680.1.1
At--transcript:AT1G61130.1	Sl--transcript:Solyc02g078690.2.1
At--transcript:AT1G61150.1	Sl--transcript:Solyc02g078700.3.1
At--transcript:AT1G61170.1	Sl--transcript:Solyc02g078760.1.1
At--transcript:AT1G61210.1	Sl--transcript:Solyc02g078800.3.1
At--transcript:AT1G61215.1	Sl--transcript:Solyc02g078810.3.1
At--transcript:AT1G61240.4	Sl--transcript:Solyc02g078830.3.1
At--transcript:AT1G61250.1	Sl--transcript:Solyc02g078840.3.1
At--transcript:AT1G61255.1	Sl--transcript:Solyc02g078850.1.1
At--transcript:AT1G61260.1	Sl--transcript:Solyc02g079010.3.1
At--transcript:AT1G61320.1	Sl--transcript:Solyc02g079120.1.1
At--transcript:AT1G61340.1	Sl--transcript:Solyc02g079150.2.1
At--transcript:AT1G61350.1	Sl--transcript:Solyc02g079200.1.1
At--transcript:AT1G29350.1	Sl--transcript:Solyc02g071180.3.1
At--transcript:AT1G29380.1	Sl--transcript:Solyc02g071200.3.1
At--transcript:AT1G29390.1	Sl--transcript:Solyc02g071210.3.1
At--transcript:AT1G29400.2	Sl--transcript:Solyc02g071270.2.1
At--transcript:AT1G29520.1	Sl--transcript:Solyc02g071310.3.1
At--transcript:AT1G29630.2	Sl--transcript:Solyc02g071530.2.1
At--transcript:AT1G29640.1	Sl--transcript:Solyc02g071540.1.1
At--transcript:AT1G29660.1	Sl--transcript:Solyc02g071610.3.1
At--transcript:AT1G29680.1	Sl--transcript:Solyc02g071760.3.1
At--transcript:AT1G29690.1	Sl--transcript:Solyc02g071780.3.1
At--transcript:AT1G29730.2	Sl--transcript:Solyc02g071815.1.1
At--transcript:AT1G29760.1	Sl--transcript:Solyc02g071900.3.1
At--transcript:AT1G29770.1	Sl--transcript:Solyc02g071930.1.1
At--transcript:AT1G29800.1	Sl--transcript:Solyc02g071980.3.1
At--transcript:AT1G31190.1	Sl--transcript:Solyc02g069010.3.1
At--transcript:AT1G31200.1	Sl--transcript:Solyc02g069045.1.1
At--transcript:AT1G31240.1	Sl--transcript:Solyc02g069170.2.1
At--transcript:AT1G31260.1	Sl--transcript:Solyc02g069190.3.1
At--transcript:AT1G31290.1	Sl--transcript:Solyc02g069260.3.1
At--transcript:AT1G31300.2	Sl--transcript:Solyc02g069340.3.1
At--transcript:AT1G31310.1	Sl--transcript:Solyc02g069390.2.1
At--transcript:AT1G31320.1	Sl--transcript:Solyc02g069440.3.1
At--transcript:AT1G31330.1	Sl--transcript:Solyc02g069450.3.1
At--transcript:AT1G23710.1	Sl--transcript:Solyc02g086810.1.1
At--transcript:AT1G23730.2	Sl--transcript:Solyc02g086820.3.1
At--transcript:AT1G23800.1	Sl--transcript:Solyc02g086970.3.1
At--transcript:AT1G23880.1	Sl--transcript:Solyc02g087010.2.1
At--transcript:AT1G23980.1	Sl--transcript:Solyc02g087040.1.1
At--transcript:AT1G24090.1	Sl--transcript:Solyc02g087130.3.1
At--transcript:AT1G24110.1	Sl--transcript:Solyc02g087190.1.1
At--transcript:AT1G24170.1	Sl--transcript:Solyc02g087350.2.1
At--transcript:AT1G24190.3	Sl--transcript:Solyc02g087360.3.1
At--transcript:AT1G69570.1	Sl--transcript:Solyc02g067230.3.1
At--transcript:AT1G69600.1	Sl--transcript:Solyc02g067310.3.1
At--transcript:AT1G69610.2	Sl--transcript:Solyc02g067350.3.1
At--transcript:AT1G69780.1	Sl--transcript:Solyc02g067410.2.1
At--transcript:AT1G69840.1	Sl--transcript:Solyc02g067470.3.1
At--transcript:AT1G69890.1	Sl--transcript:Solyc02g067510.3.1
At--transcript:AT1G69990.1	Sl--transcript:Solyc02g067560.1.1
At--transcript:AT1G70060.1	Sl--transcript:Solyc02g067570.3.1
At--transcript:AT1G13730.1	Sl--transcript:Solyc02g066830.3.1
At--transcript:AT1G13740.1	Sl--transcript:Solyc02g066850.1.1
At--transcript:AT1G13970.1	Sl--transcript:Solyc02g067040.3.1
At--transcript:AT1G14160.1	Sl--transcript:Solyc02g067190.3.1
At--transcript:AT1G14170.3	Sl--transcript:Solyc02g067210.3.1
At--transcript:AT1G14340.1	Sl--transcript:Solyc02g067390.3.1
At--transcript:AT1G14400.1	Sl--transcript:Solyc02g067420.3.1
At--transcript:AT1G14420.1	Sl--transcript:Solyc02g067450.3.1
At--transcript:AT1G30470.1	Sl--transcript:Solyc02g069780.3.1
At--transcript:AT1G30480.1	Sl--transcript:Solyc02g069790.3.1
At--transcript:AT1G30490.1	Sl--transcript:Solyc02g069830.3.1
At--transcript:AT1G30500.2	Sl--transcript:Solyc02g069855.1.1
At--transcript:AT1G30520.1	Sl--transcript:Solyc02g069920.3.1
At--transcript:AT1G30570.1	Sl--transcript:Solyc02g069965.1.1
At--transcript:AT1G30690.2	Sl--transcript:Solyc02g070210.3.1
At--transcript:AT1G31020.1	Sl--transcript:Solyc02g068500.3.1
At--transcript:AT1G31040.1	Sl--transcript:Solyc02g068510.2.1
At--transcript:AT1G31070.2	Sl--transcript:Solyc02g068530.3.1
At--transcript:AT1G31120.1	Sl--transcript:Solyc02g068590.3.1
At--transcript:AT1G31160.1	Sl--transcript:Solyc02g068700.3.1
At--transcript:AT1G31170.4	Sl--transcript:Solyc02g068710.3.1
At--transcript:AT1G61890.1	Sl--transcript:Solyc02g032660.3.1
At--transcript:AT1G61930.1	Sl--transcript:Solyc02g032800.1.1
At--transcript:AT1G61950.1	Sl--transcript:Solyc02g032820.3.1
At--transcript:AT1G62180.1	Sl--transcript:Solyc02g032860.3.1
At--transcript:AT1G62290.2	Sl--transcript:Solyc02g032940.3.1
At--transcript:AT1G62300.1	Sl--transcript:Solyc02g032950.3.1
At--transcript:AT1G30270.1	Sl--transcript:Solyc02g021440.3.1
At--transcript:AT1G30450.3	Sl--transcript:Solyc02g021620.3.1
At--transcript:AT1G30460.1	Sl--transcript:Solyc02g021760.3.1
At--transcript:AT1G30570.1	Sl--transcript:Solyc02g021780.2.1
At--transcript:AT1G30660.1	Sl--transcript:Solyc02g022830.3.1
At--transcript:AT1G30700.1	Sl--transcript:Solyc02g022850.1.1
At--transcript:AT1G69330.1	Sl--transcript:Solyc02g088570.2.1
At--transcript:AT1G69360.1	Sl--transcript:Solyc02g088480.3.1
At--transcript:AT1G69370.1	Sl--transcript:Solyc02g088460.3.1
At--transcript:AT1G69450.3	Sl--transcript:Solyc02g088300.3.1
At--transcript:AT1G69480.2	Sl--transcript:Solyc02g088230.3.1
At--transcript:AT1G69530.3	Sl--transcript:Solyc02g088100.3.1
At--transcript:AT1G69570.1	Sl--transcript:Solyc02g088070.3.1
At--transcript:AT1G69610.2	Sl--transcript:Solyc02g087950.3.1
At--transcript:AT1G69620.1	Sl--transcript:Solyc02g087930.3.1
At--transcript:AT1G69670.1	Sl--transcript:Solyc02g087900.3.1
At--transcript:AT1G69780.1	Sl--transcript:Solyc02g087840.3.1
At--transcript:AT1G69880.1	Sl--transcript:Solyc02g087630.3.1
At--transcript:AT1G69890.1	Sl--transcript:Solyc02g087580.3.1
At--transcript:AT1G69990.1	Sl--transcript:Solyc02g087460.1.1
At--transcript:AT1G70060.1	Sl--transcript:Solyc02g087360.3.1
At--transcript:AT1G70090.1	Sl--transcript:Solyc02g087350.2.1
At--transcript:AT1G70180.2	Sl--transcript:Solyc02g087220.3.1
At--transcript:AT1G70280.2	Sl--transcript:Solyc02g087010.2.1
At--transcript:AT1G70300.1	Sl--transcript:Solyc02g087000.3.1
At--transcript:AT1G70410.2	Sl--transcript:Solyc02g086820.3.1
At--transcript:AT1G70420.1	Sl--transcript:Solyc02g086810.1.1
At--transcript:AT1G70430.3	Sl--transcript:Solyc02g086790.3.1
At--transcript:AT1G70520.1	Sl--transcript:Solyc02g086600.3.1
At--transcript:AT1G66810.3	Sl--transcript:Solyc02g086430.3.1
At--transcript:AT1G66840.1	Sl--transcript:Solyc02g086350.3.1
At--transcript:AT1G66850.1	Sl--transcript:Solyc02g086310.1.1
At--transcript:AT1G66860.1	Sl--transcript:Solyc02g086300.3.1
At--transcript:AT1G66880.1	Sl--transcript:Solyc02g086270.3.1
At--transcript:AT1G66890.1	Sl--transcript:Solyc02g086260.1.1
At--transcript:AT1G66900.1	Sl--transcript:Solyc02g086220.3.1
At--transcript:AT1G66910.1	Sl--transcript:Solyc02g086210.3.1
At--transcript:AT1G67035.2	Sl--transcript:Solyc02g086140.1.1
At--transcript:AT1G67040.2	Sl--transcript:Solyc02g086130.3.1
At--transcript:AT1G67060.1	Sl--transcript:Solyc02g086110.3.1
At--transcript:AT1G67070.1	Sl--transcript:Solyc02g086095.1.1
At--transcript:AT1G67080.1	Sl--transcript:Solyc02g086050.3.1
At--transcript:AT1G67090.1	Sl--transcript:Solyc02g085950.3.1
At--transcript:AT1G67100.1	Sl--transcript:Solyc02g085910.3.1
At--transcript:AT1G67110.1	Sl--transcript:Solyc02g085880.2.1
At--transcript:AT1G67140.3	Sl--transcript:Solyc02g085810.3.1
At--transcript:AT1G28020.1	Sl--transcript:Solyc02g078330.3.1
At--transcript:AT1G28240.1	Sl--transcript:Solyc02g078180.3.1
At--transcript:AT1G28290.1	Sl--transcript:Solyc02g078040.3.1
At--transcript:AT1G28310.2	Sl--transcript:Solyc02g077950.2.1
At--transcript:AT1G28320.1	Sl--transcript:Solyc02g077900.3.1
At--transcript:AT1G28330.3	Sl--transcript:Solyc02g077880.3.1
At--transcript:AT1G28340.1	Sl--transcript:Solyc02g077850.3.1
At--transcript:AT1G28360.1	Sl--transcript:Solyc02g077840.1.1
At--transcript:AT1G28380.1	Sl--transcript:Solyc02g077780.3.1
At--transcript:AT1G28395.1	Sl--transcript:Solyc02g077730.3.1
At--transcript:AT1G28410.2	Sl--transcript:Solyc02g077690.3.1
At--transcript:AT1G28420.1	Sl--transcript:Solyc02g077660.3.1
At--transcript:AT1G28440.1	Sl--transcript:Solyc02g077630.3.1
At--transcript:AT1G28470.1	Sl--transcript:Solyc02g077610.3.1
At--transcript:AT1G28480.1	Sl--transcript:Solyc02g077580.1.1
At--transcript:AT1G28510.1	Sl--transcript:Solyc02g077470.3.1
At--transcript:AT1G28520.1	Sl--transcript:Solyc02g077450.3.1
At--transcript:AT1G29770.1	Sl--transcript:Solyc02g071250.3.1
At--transcript:AT1G29790.1	Sl--transcript:Solyc02g071160.3.1
At--transcript:AT1G29850.3	Sl--transcript:Solyc02g071145.1.1
At--transcript:AT1G29860.1	Sl--transcript:Solyc02g071130.3.1
At--transcript:AT1G29890.2	Sl--transcript:Solyc02g071120.3.1
At--transcript:AT1G29950.1	Sl--transcript:Solyc02g070880.1.1
At--transcript:AT1G29960.1	Sl--transcript:Solyc02g070870.3.1
At--transcript:AT1G29965.1	Sl--transcript:Solyc02g070640.3.1
At--transcript:AT1G29970.2	Sl--transcript:Solyc02g070630.3.1
At--transcript:AT1G29980.1	Sl--transcript:Solyc02g070540.3.1
At--transcript:AT1G30000.2	Sl--transcript:Solyc02g070520.3.1
At--transcript:AT1G30020.1	Sl--transcript:Solyc02g070500.1.1
At--transcript:AT1G30200.1	Sl--transcript:Solyc02g070483.1.1
At--transcript:AT1G30450.3	Sl--transcript:Solyc02g070290.3.1
At--transcript:AT1G30460.1	Sl--transcript:Solyc02g070240.3.1
At--transcript:AT1G30660.1	Sl--transcript:Solyc02g070230.2.1
At--transcript:AT1G30760.2	Sl--transcript:Solyc02g070060.2.1
At--transcript:AT1G75160.1	Sl--transcript:Solyc02g085490.2.1
At--transcript:AT1G75170.1	Sl--transcript:Solyc02g085280.2.1
At--transcript:AT1G75220.1	Sl--transcript:Solyc02g085170.3.1
At--transcript:AT1G75240.1	Sl--transcript:Solyc02g085160.1.1
At--transcript:AT1G75250.1	Sl--transcript:Solyc02g085150.3.1
At--transcript:AT1G75310.2	Sl--transcript:Solyc02g085030.3.1
At--transcript:AT1G75390.1	Sl--transcript:Solyc02g084860.1.1
At--transcript:AT1G75420.1	Sl--transcript:Solyc02g084820.3.1
At--transcript:AT1G75440.1	Sl--transcript:Solyc02g084760.3.1
At--transcript:AT1G75520.1	Sl--transcript:Solyc02g084680.2.1
At--transcript:AT1G75530.1	Sl--transcript:Solyc02g084620.3.1
At--transcript:AT1G75540.1	Sl--transcript:Solyc02g084420.3.1
At--transcript:AT1G75630.2	Sl--transcript:Solyc02g084360.3.1
At--transcript:AT1G66360.1	Sl--transcript:Solyc02g091520.3.1
At--transcript:AT1G66400.1	Sl--transcript:Solyc02g091500.1.1
At--transcript:AT1G66430.1	Sl--transcript:Solyc02g091490.3.1
At--transcript:AT1G66460.3	Sl--transcript:Solyc02g091470.3.1
At--transcript:AT1G66470.1	Sl--transcript:Solyc02g091440.2.1
At--transcript:AT1G66510.4	Sl--transcript:Solyc02g091330.3.1
At--transcript:AT1G66520.1	Sl--transcript:Solyc02g091290.3.1
At--transcript:AT1G66670.1	Sl--transcript:Solyc02g091280.3.1
At--transcript:AT1G66680.1	Sl--transcript:Solyc02g091190.3.1
At--transcript:AT1G66730.1	Sl--transcript:Solyc02g091120.3.1
At--transcript:AT1G66740.1	Sl--transcript:Solyc02g091110.3.1
At--transcript:AT1G66760.2	Sl--transcript:Solyc02g091050.3.1
At--transcript:AT1G26570.1	Sl--transcript:Solyc02g088690.3.1
At--transcript:AT1G26590.2	Sl--transcript:Solyc02g088670.1.1
At--transcript:AT1G26620.1	Sl--transcript:Solyc02g088480.3.1
At--transcript:AT1G26730.1	Sl--transcript:Solyc02g088230.3.1
At--transcript:AT1G26770.2	Sl--transcript:Solyc02g088100.3.1
At--transcript:AT1G26790.1	Sl--transcript:Solyc02g088070.3.1
At--transcript:AT1G26800.1	Sl--transcript:Solyc02g088030.1.1
At--transcript:AT1G26880.1	Sl--transcript:Solyc02g087930.3.1
At--transcript:AT1G26945.1	Sl--transcript:Solyc02g087860.3.1
At--transcript:AT1G26960.1	Sl--transcript:Solyc02g087840.3.1
At--transcript:AT1G27100.1	Sl--transcript:Solyc02g087580.3.1
At--transcript:AT1G27190.1	Sl--transcript:Solyc02g087460.1.1
At--transcript:AT1G30590.2	Sl--transcript:Solyc02g082340.3.1
At--transcript:AT1G30820.1	Sl--transcript:Solyc02g082190.3.1
At--transcript:AT1G30840.1	Sl--transcript:Solyc02g082170.2.1
At--transcript:AT1G30850.1	Sl--transcript:Solyc02g082150.1.1
At--transcript:AT1G30860.1	Sl--transcript:Solyc02g082100.3.1
At--transcript:AT1G30870.1	Sl--transcript:Solyc02g082090.3.1
At--transcript:AT1G30900.1	Sl--transcript:Solyc02g081970.3.1
At--transcript:AT1G30910.1	Sl--transcript:Solyc02g081890.3.1
At--transcript:AT1G30950.1	Sl--transcript:Solyc02g081670.1.1
At--transcript:AT1G30960.1	Sl--transcript:Solyc02g081660.3.1
At--transcript:AT1G30970.3	Sl--transcript:Solyc02g081620.3.1
At--transcript:AT1G28580.1	Sl--transcript:Solyc02g077130.2.1
At--transcript:AT1G28590.1	Sl--transcript:Solyc02g077120.3.1
At--transcript:AT1G29050.1	Sl--transcript:Solyc02g077080.3.1
At--transcript:AT1G29100.2	Sl--transcript:Solyc02g076880.3.1
At--transcript:AT1G29120.5	Sl--transcript:Solyc02g076870.3.1
At--transcript:AT1G29140.1	Sl--transcript:Solyc02g076855.1.1
At--transcript:AT1G29160.1	Sl--transcript:Solyc02g076850.2.1
At--transcript:AT1G29170.1	Sl--transcript:Solyc02g076840.3.1
At--transcript:AT1G29195.1	Sl--transcript:Solyc02g076800.1.1
At--transcript:AT1G29240.1	Sl--transcript:Solyc02g076680.3.1
At--transcript:AT1G20560.1	Sl--transcript:Solyc02g082870.3.1
At--transcript:AT1G20610.1	Sl--transcript:Solyc02g082820.3.1
At--transcript:AT1G20620.6	Sl--transcript:Solyc02g082760.3.1
At--transcript:AT1G20693.1	Sl--transcript:Solyc02g082700.3.1
At--transcript:AT1G20700.1	Sl--transcript:Solyc02g082670.3.1
At--transcript:AT1G20760.1	Sl--transcript:Solyc02g082540.3.1
At--transcript:AT1G20823.1	Sl--transcript:Solyc02g082420.3.1
At--transcript:AT1G20840.1	Sl--transcript:Solyc02g082410.3.1
At--transcript:AT1G20880.1	Sl--transcript:Solyc02g082270.3.1
At--transcript:AT1G67640.1	Sl--transcript:Solyc02g093870.3.1
At--transcript:AT1G67730.1	Sl--transcript:Solyc02g093640.3.1
At--transcript:AT1G67750.1	Sl--transcript:Solyc02g093580.3.1
At--transcript:AT1G67800.2	Sl--transcript:Solyc02g093520.3.1
At--transcript:AT1G67830.1	Sl--transcript:Solyc02g093500.3.1
At--transcript:AT1G67850.1	Sl--transcript:Solyc02g093470.3.1
At--transcript:AT1G67880.1	Sl--transcript:Solyc02g093430.3.1
At--transcript:AT1G67980.1	Sl--transcript:Solyc02g093230.3.1
At--transcript:AT1G13940.1	Sl--transcript:Solyc02g088480.3.1
At--transcript:AT1G13960.1	Sl--transcript:Solyc02g088345.1.1
At--transcript:AT1G13970.1	Sl--transcript:Solyc02g088325.1.1
At--transcript:AT1G13980.2	Sl--transcript:Solyc02g088290.3.1
At--transcript:AT1G14040.1	Sl--transcript:Solyc02g088230.3.1
At--transcript:AT1G14160.1	Sl--transcript:Solyc02g088167.1.1
At--transcript:AT1G14170.3	Sl--transcript:Solyc02g088117.1.1
At--transcript:AT1G19450.1	Sl--transcript:Solyc02g085170.3.1
At--transcript:AT1G19510.1	Sl--transcript:Solyc02g085150.3.1
At--transcript:AT1G19580.1	Sl--transcript:Solyc02g085040.3.1
At--transcript:AT1G19640.1	Sl--transcript:Solyc02g084950.3.1
At--transcript:AT1G19710.1	Sl--transcript:Solyc02g084820.3.1
At--transcript:AT1G19730.1	Sl--transcript:Solyc02g084710.3.1
At--transcript:AT1G19790.1	Sl--transcript:Solyc02g084680.2.1
At--transcript:AT1G65710.1	Sl--transcript:Solyc02g081440.3.1
At--transcript:AT1G65780.1	Sl--transcript:Solyc02g081420.3.1
At--transcript:AT1G65840.1	Sl--transcript:Solyc02g081390.3.1
At--transcript:AT1G65880.1	Sl--transcript:Solyc02g081350.3.1
At--transcript:AT1G65910.1	Sl--transcript:Solyc02g081270.3.1
At--transcript:AT1G65920.1	Sl--transcript:Solyc02g081250.2.1
At--transcript:AT1G29200.2	Sl--transcript:Solyc02g072470.3.1
At--transcript:AT1G29280.1	Sl--transcript:Solyc02g072190.3.1
At--transcript:AT1G29300.1	Sl--transcript:Solyc02g072140.1.1
At--transcript:AT1G29310.1	Sl--transcript:Solyc02g072130.3.1
At--transcript:AT1G29330.1	Sl--transcript:Solyc02g072120.3.1
At--transcript:AT1G29340.1	Sl--transcript:Solyc02g072080.1.1
At--transcript:AT1G68990.2	Sl--transcript:Solyc02g089340.3.1
At--transcript:AT1G69085.1	Sl--transcript:Solyc02g089240.3.1
At--transcript:AT1G69120.1	Sl--transcript:Solyc02g089210.3.1
At--transcript:AT1G69230.1	Sl--transcript:Solyc02g089065.1.1
At--transcript:AT1G69240.1	Sl--transcript:Solyc02g089060.3.1
At--transcript:AT1G69260.1	Sl--transcript:Solyc02g088910.3.1
At--transcript:AT1G75580.1	Sl--transcript:Solyc02g084005.1.1
At--transcript:AT1G75680.1	Sl--transcript:Solyc02g083980.3.1
At--transcript:AT1G75720.1	Sl--transcript:Solyc02g083920.2.1
At--transcript:AT1G75750.1	Sl--transcript:Solyc02g083870.3.1
At--transcript:AT1G75800.1	Sl--transcript:Solyc02g083760.3.1
At--transcript:AT1G75850.1	Sl--transcript:Solyc02g083560.3.1
At--transcript:AT1G73540.1	Sl--transcript:Solyc03g118470.3.1
At--transcript:AT1G73550.1	Sl--transcript:Solyc03g118580.3.1
At--transcript:AT1G73570.1	Sl--transcript:Solyc03g118670.3.1
At--transcript:AT1G73580.1	Sl--transcript:Solyc03g118710.3.1
At--transcript:AT1G73590.1	Sl--transcript:Solyc03g118740.3.1
At--transcript:AT1G73600.2	Sl--transcript:Solyc03g118750.3.1
At--transcript:AT1G73620.1	Sl--transcript:Solyc03g118780.3.1
At--transcript:AT1G73630.1	Sl--transcript:Solyc03g118810.1.1
At--transcript:AT1G73640.1	Sl--transcript:Solyc03g118820.3.1
At--transcript:AT1G73650.3	Sl--transcript:Solyc03g118830.3.1
At--transcript:AT1G73700.1	Sl--transcript:Solyc03g118945.1.1
At--transcript:AT1G73780.1	Sl--transcript:Solyc03g119210.1.1
At--transcript:AT1G73805.1	Sl--transcript:Solyc03g119250.3.1
At--transcript:AT1G73830.1	Sl--transcript:Solyc03g119390.3.1
At--transcript:AT1G73840.1	Sl--transcript:Solyc03g119460.3.1
At--transcript:AT1G73850.1	Sl--transcript:Solyc03g119470.2.1
At--transcript:AT1G73870.1	Sl--transcript:Solyc03g119540.3.1
At--transcript:AT1G73875.1	Sl--transcript:Solyc03g119570.2.1
At--transcript:AT1G73890.1	Sl--transcript:Solyc03g119620.1.1
At--transcript:AT1G73920.1	Sl--transcript:Solyc03g119720.3.1
At--transcript:AT1G73930.2	Sl--transcript:Solyc03g119750.3.1
At--transcript:AT1G73950.1	Sl--transcript:Solyc03g119760.3.1
At--transcript:AT1G73960.1	Sl--transcript:Solyc03g119780.3.1
At--transcript:AT1G74070.1	Sl--transcript:Solyc03g119860.3.1
At--transcript:AT1G74500.1	Sl--transcript:Solyc03g112995.1.1
At--transcript:AT1G74510.1	Sl--transcript:Solyc03g113010.2.1
At--transcript:AT1G74700.1	Sl--transcript:Solyc03g113140.3.1
At--transcript:AT1G74720.1	Sl--transcript:Solyc03g113190.1.1
At--transcript:AT1G74730.1	Sl--transcript:Solyc03g113240.3.1
At--transcript:AT1G74780.1	Sl--transcript:Solyc03g113330.3.1
At--transcript:AT1G74790.1	Sl--transcript:Solyc03g113470.2.1
At--transcript:AT1G74800.1	Sl--transcript:Solyc03g113520.3.1
At--transcript:AT1G74830.1	Sl--transcript:Solyc03g113600.3.1
At--transcript:AT1G74840.1	Sl--transcript:Solyc03g113620.3.1
At--transcript:AT1G74850.1	Sl--transcript:Solyc03g113630.3.1
At--transcript:AT1G74860.1	Sl--transcript:Solyc03g113660.3.1
At--transcript:AT1G74870.1	Sl--transcript:Solyc03g113700.3.1
At--transcript:AT1G74890.1	Sl--transcript:Solyc03g113720.3.1
At--transcript:AT1G74900.1	Sl--transcript:Solyc03g113750.2.1
At--transcript:AT1G74910.2	Sl--transcript:Solyc03g113790.3.1
At--transcript:AT1G74920.1	Sl--transcript:Solyc03g113800.3.1
At--transcript:AT1G04220.1	Sl--transcript:Solyc03g005320.3.1
At--transcript:AT1G04240.2	Sl--transcript:Solyc03g005355.1.1
At--transcript:AT1G04300.3	Sl--transcript:Solyc03g005430.3.1
At--transcript:AT1G04340.1	Sl--transcript:Solyc03g005470.3.1
At--transcript:AT1G04360.1	Sl--transcript:Solyc03g005490.3.1
At--transcript:AT1G04370.1	Sl--transcript:Solyc03g005500.1.1
At--transcript:AT1G04430.1	Sl--transcript:Solyc03g005600.3.1
At--transcript:AT1G04470.1	Sl--transcript:Solyc03g005630.3.1
At--transcript:AT1G04520.1	Sl--transcript:Solyc03g005690.3.1
At--transcript:AT1G04530.1	Sl--transcript:Solyc03g005710.2.1
At--transcript:AT1G04540.1	Sl--transcript:Solyc03g005720.3.1
At--transcript:AT1G48480.1	Sl--transcript:Solyc03g118510.3.1
At--transcript:AT1G48490.4	Sl--transcript:Solyc03g118530.3.1
At--transcript:AT1G48500.1	Sl--transcript:Solyc03g118540.3.1
At--transcript:AT1G48510.3	Sl--transcript:Solyc03g118610.3.1
At--transcript:AT1G48540.1	Sl--transcript:Solyc03g118620.3.1
At--transcript:AT1G48550.1	Sl--transcript:Solyc03g118660.3.1
At--transcript:AT1G48570.1	Sl--transcript:Solyc03g118680.3.1
At--transcript:AT1G48580.2	Sl--transcript:Solyc03g118700.3.1
At--transcript:AT1G48590.2	Sl--transcript:Solyc03g118710.3.1
At--transcript:AT1G48600.2	Sl--transcript:Solyc03g118750.3.1
At--transcript:AT1G48650.2	Sl--transcript:Solyc03g118920.3.1
At--transcript:AT1G72670.1	Sl--transcript:Solyc03g121760.3.1
At--transcript:AT1G72700.1	Sl--transcript:Solyc03g121810.2.1
At--transcript:AT1G72710.1	Sl--transcript:Solyc03g121820.3.1
At--transcript:AT1G72740.1	Sl--transcript:Solyc03g121840.3.1
At--transcript:AT1G72750.1	Sl--transcript:Solyc03g121860.1.1
At--transcript:AT1G72770.1	Sl--transcript:Solyc03g121880.3.1
At--transcript:AT1G72790.1	Sl--transcript:Solyc03g121890.1.1
At--transcript:AT1G72810.1	Sl--transcript:Solyc03g121910.1.1
At--transcript:AT1G72820.1	Sl--transcript:Solyc03g121920.3.1
At--transcript:AT1G72830.2	Sl--transcript:Solyc03g121950.3.1
At--transcript:AT1G52160.1	Sl--transcript:Solyc03g120470.3.1
At--transcript:AT1G52190.1	Sl--transcript:Solyc03g120550.3.1
At--transcript:AT1G52230.1	Sl--transcript:Solyc03g120640.3.1
At--transcript:AT1G52240.1	Sl--transcript:Solyc03g120650.3.1
At--transcript:AT1G52245.1	Sl--transcript:Solyc03g120690.3.1
At--transcript:AT1G52260.1	Sl--transcript:Solyc03g120720.3.1
At--transcript:AT1G52280.1	Sl--transcript:Solyc03g120750.3.1
At--transcript:AT1G52290.1	Sl--transcript:Solyc03g120760.3.1
At--transcript:AT1G52300.1	Sl--transcript:Solyc03g120780.3.1
At--transcript:AT1G72410.1	Sl--transcript:Solyc03g122040.3.1
At--transcript:AT1G72450.1	Sl--transcript:Solyc03g122190.3.1
At--transcript:AT1G72460.1	Sl--transcript:Solyc03g122230.2.1
At--transcript:AT1G72470.1	Sl--transcript:Solyc03g122240.3.1
At--transcript:AT1G72480.1	Sl--transcript:Solyc03g122250.3.1
At--transcript:AT1G72500.1	Sl--transcript:Solyc03g122270.3.1
At--transcript:AT1G72510.2	Sl--transcript:Solyc03g122300.2.1
At--transcript:AT1G72520.1	Sl--transcript:Solyc03g122340.3.1
At--transcript:AT1G72560.1	Sl--transcript:Solyc03g122370.3.1
At--transcript:AT1G72610.1	Sl--transcript:Solyc03g123410.1.1
At--transcript:AT1G26570.1	Sl--transcript:Solyc03g115380.2.1
At--transcript:AT1G26580.1	Sl--transcript:Solyc03g115440.2.1
At--transcript:AT1G26590.2	Sl--transcript:Solyc03g115450.1.1
At--transcript:AT1G26620.1	Sl--transcript:Solyc03g115590.3.1
At--transcript:AT1G26630.1	Sl--transcript:Solyc03g115650.3.1
At--transcript:AT1G26650.1	Sl--transcript:Solyc03g115690.1.1
At--transcript:AT1G26670.1	Sl--transcript:Solyc03g115760.3.1
At--transcript:AT1G26770.2	Sl--transcript:Solyc03g115890.3.1
At--transcript:AT1G26790.1	Sl--transcript:Solyc03g115940.3.1
At--transcript:AT1G26850.1	Sl--transcript:Solyc03g116150.3.1
At--transcript:AT1G17970.1	Sl--transcript:Solyc03g118840.3.1
At--transcript:AT1G18030.1	Sl--transcript:Solyc03g118890.3.1
At--transcript:AT1G18070.3	Sl--transcript:Solyc03g118990.2.1
At--transcript:AT1G18080.1	Sl--transcript:Solyc03g119040.3.1
At--transcript:AT1G18090.1	Sl--transcript:Solyc03g119070.2.1
At--transcript:AT1G18100.1	Sl--transcript:Solyc03g119100.2.1
At--transcript:AT1G18160.1	Sl--transcript:Solyc03g119140.3.1
At--transcript:AT1G18370.1	Sl--transcript:Solyc03g119220.3.1
At--transcript:AT1G18390.2	Sl--transcript:Solyc03g119230.1.1
At--transcript:AT1G18400.1	Sl--transcript:Solyc03g119390.3.1
At--transcript:AT1G74330.1	Sl--transcript:Solyc03g115680.3.1
At--transcript:AT1G74380.1	Sl--transcript:Solyc03g115740.2.1
At--transcript:AT1G74390.2	Sl--transcript:Solyc03g115780.2.1
At--transcript:AT1G74400.1	Sl--transcript:Solyc03g115800.1.1
At--transcript:AT1G74440.1	Sl--transcript:Solyc03g115860.3.1
At--transcript:AT1G74460.1	Sl--transcript:Solyc03g115960.3.1
At--transcript:AT1G74470.1	Sl--transcript:Solyc03g115980.1.1
At--transcript:AT1G74480.1	Sl--transcript:Solyc03g116010.2.1
At--transcript:AT1G74590.1	Sl--transcript:Solyc03g116120.2.1
At--transcript:AT1G73980.3	Sl--transcript:Solyc03g114580.3.1
At--transcript:AT1G73990.1	Sl--transcript:Solyc03g114640.3.1
At--transcript:AT1G74100.1	Sl--transcript:Solyc03g114800.1.1
At--transcript:AT1G74110.1	Sl--transcript:Solyc03g114940.3.1
At--transcript:AT1G74150.1	Sl--transcript:Solyc03g114965.1.1
At--transcript:AT1G74160.1	Sl--transcript:Solyc03g115000.3.1
At--transcript:AT1G74220.1	Sl--transcript:Solyc03g115060.3.1
At--transcript:AT1G74250.1	Sl--transcript:Solyc03g115120.1.1
At--transcript:AT1G74310.1	Sl--transcript:Solyc03g115230.3.1
At--transcript:AT1G11070.4	Sl--transcript:Solyc03g006530.3.1
At--transcript:AT1G11090.1	Sl--transcript:Solyc03g006560.3.1
At--transcript:AT1G11100.4	Sl--transcript:Solyc03g006570.3.1
At--transcript:AT1G11110.1	Sl--transcript:Solyc03g006580.3.1
At--transcript:AT1G11120.1	Sl--transcript:Solyc03g006590.3.1
At--transcript:AT1G11210.1	Sl--transcript:Solyc03g006620.3.1
At--transcript:AT1G11260.1	Sl--transcript:Solyc03g006650.2.1
At--transcript:AT1G11360.4	Sl--transcript:Solyc03g006680.3.1
At--transcript:AT1G79800.1	Sl--transcript:Solyc03g119880.3.1
At--transcript:AT1G79900.1	Sl--transcript:Solyc03g120100.3.1
At--transcript:AT1G79910.1	Sl--transcript:Solyc03g120120.3.1
At--transcript:AT1G79915.1	Sl--transcript:Solyc03g120130.3.1
At--transcript:AT1G79960.1	Sl--transcript:Solyc03g120190.3.1
At--transcript:AT1G79985.1	Sl--transcript:Solyc03g120240.3.1
At--transcript:AT1G79990.1	Sl--transcript:Solyc03g120260.3.1
At--transcript:AT1G80000.2	Sl--transcript:Solyc03g120300.3.1
At--transcript:AT1G68320.1	Sl--transcript:Solyc03g119370.2.1
At--transcript:AT1G68490.1	Sl--transcript:Solyc03g119520.3.1
At--transcript:AT1G68510.1	Sl--transcript:Solyc03g119530.3.1
At--transcript:AT1G68520.1	Sl--transcript:Solyc03g119540.3.1
At--transcript:AT1G68550.2	Sl--transcript:Solyc03g119580.1.1
At--transcript:AT1G68600.1	Sl--transcript:Solyc03g119640.3.1
At--transcript:AT1G68660.1	Sl--transcript:Solyc03g119700.3.1
At--transcript:AT1G68800.2	Sl--transcript:Solyc03g119770.3.1
At--transcript:AT1G18860.1	Sl--transcript:Solyc03g113120.3.1
At--transcript:AT1G18940.1	Sl--transcript:Solyc03g113330.3.1
At--transcript:AT1G18950.2	Sl--transcript:Solyc03g113500.3.1
At--transcript:AT1G18970.1	Sl--transcript:Solyc03g113580.2.1
At--transcript:AT1G18990.1	Sl--transcript:Solyc03g113600.3.1
At--transcript:AT1G19000.2	Sl--transcript:Solyc03g113620.3.1
At--transcript:AT1G19010.1	Sl--transcript:Solyc03g113660.3.1
At--transcript:AT1G19050.1	Sl--transcript:Solyc03g113720.3.1
At--transcript:AT1G52315.1	Sl--transcript:Solyc03g120120.3.1
At--transcript:AT1G52320.5	Sl--transcript:Solyc03g120140.3.1
At--transcript:AT1G52330.2	Sl--transcript:Solyc03g120170.2.1
At--transcript:AT1G52343.1	Sl--transcript:Solyc03g120180.2.1
At--transcript:AT1G52360.2	Sl--transcript:Solyc03g120260.3.1
At--transcript:AT1G52380.2	Sl--transcript:Solyc03g120280.1.1
At--transcript:AT1G52420.1	Sl--transcript:Solyc03g120310.3.1
At--transcript:AT1G16000.1	Sl--transcript:Solyc03g117580.3.1
At--transcript:AT1G16030.1	Sl--transcript:Solyc03g117620.3.1
At--transcript:AT1G16060.1	Sl--transcript:Solyc03g117720.3.1
At--transcript:AT1G16070.1	Sl--transcript:Solyc03g117730.3.1
At--transcript:AT1G16080.1	Sl--transcript:Solyc03g117740.3.1
At--transcript:AT1G16170.1	Sl--transcript:Solyc03g117760.3.1
At--transcript:AT1G16180.1	Sl--transcript:Solyc03g117770.3.1
At--transcript:AT1G48620.1	Sl--transcript:Solyc03g119130.3.1
At--transcript:AT1G48750.1	Sl--transcript:Solyc03g119210.1.1
At--transcript:AT1G48760.2	Sl--transcript:Solyc03g119270.2.1
At--transcript:AT1G48780.1	Sl--transcript:Solyc03g119320.1.1
At--transcript:AT1G48790.1	Sl--transcript:Solyc03g119330.3.1
At--transcript:AT1G48830.1	Sl--transcript:Solyc03g119360.3.1
At--transcript:AT1G48840.1	Sl--transcript:Solyc03g119400.3.1
At--transcript:AT1G18660.4	Sl--transcript:Solyc03g115720.3.1
At--transcript:AT1G18690.2	Sl--transcript:Solyc03g115740.2.1
At--transcript:AT1G18700.5	Sl--transcript:Solyc03g115840.3.1
At--transcript:AT1G18720.2	Sl--transcript:Solyc03g115860.3.1
At--transcript:AT1G18750.3	Sl--transcript:Solyc03g115910.2.1
At--transcript:AT1G18790.1	Sl--transcript:Solyc03g116010.2.1
At--transcript:AT1G18835.1	Sl--transcript:Solyc03g116070.1.1
At--transcript:AT1G61080.5	Sl--transcript:Solyc03g006530.3.1
At--transcript:AT1G61120.1	Sl--transcript:Solyc03g006550.3.1
At--transcript:AT1G61140.1	Sl--transcript:Solyc03g006570.3.1
At--transcript:AT1G61150.1	Sl--transcript:Solyc03g006580.3.1
At--transcript:AT1G61260.1	Sl--transcript:Solyc03g006620.3.1
At--transcript:AT1G61340.1	Sl--transcript:Solyc03g006640.3.1
At--transcript:AT1G61370.1	Sl--transcript:Solyc03g006720.1.1
At--transcript:AT1G17480.1	Sl--transcript:Solyc03g121760.3.1
At--transcript:AT1G17500.1	Sl--transcript:Solyc03g121810.2.1
At--transcript:AT1G17520.2	Sl--transcript:Solyc03g121840.3.1
At--transcript:AT1G17530.1	Sl--transcript:Solyc03g121860.1.1
At--transcript:AT1G17550.1	Sl--transcript:Solyc03g121880.3.1
At--transcript:AT1G17590.1	Sl--transcript:Solyc03g121950.3.1
At--transcript:AT1G54060.1	Sl--transcript:Solyc03g122030.1.1
At--transcript:AT1G54080.2	Sl--transcript:Solyc03g122180.3.1
At--transcript:AT1G54090.1	Sl--transcript:Solyc03g122240.3.1
At--transcript:AT1G54095.1	Sl--transcript:Solyc03g122300.2.1
At--transcript:AT1G54100.2	Sl--transcript:Solyc03g122310.3.1
At--transcript:AT1G54130.1	Sl--transcript:Solyc03g123370.3.1
At--transcript:AT1G69010.1	Sl--transcript:Solyc03g114720.3.1
At--transcript:AT1G69030.1	Sl--transcript:Solyc03g114740.3.1
At--transcript:AT1G69080.1	Sl--transcript:Solyc03g114820.3.1
At--transcript:AT1G69120.1	Sl--transcript:Solyc03g114830.3.1
At--transcript:AT1G69170.1	Sl--transcript:Solyc03g114850.3.1
At--transcript:AT1G69230.1	Sl--transcript:Solyc03g114970.3.1
At--transcript:AT1G29350.1	Sl--transcript:Solyc03g005750.3.1
At--transcript:AT1G29550.1	Sl--transcript:Solyc03g005870.3.1
At--transcript:AT1G29640.1	Sl--transcript:Solyc03g005890.1.1
At--transcript:AT1G29660.1	Sl--transcript:Solyc03g005900.3.1
At--transcript:AT1G29680.1	Sl--transcript:Solyc03g005940.3.1
At--transcript:AT1G29720.1	Sl--transcript:Solyc03g005960.3.1
At--transcript:AT1G15220.2	Sl--transcript:Solyc03g120610.3.1
At--transcript:AT1G15230.1	Sl--transcript:Solyc03g120740.1.1
At--transcript:AT1G15240.2	Sl--transcript:Solyc03g120770.3.1
At--transcript:AT1G15250.2	Sl--transcript:Solyc03g120780.3.1
At--transcript:AT1G15260.1	Sl--transcript:Solyc03g120790.1.1
At--transcript:AT1G15520.1	Sl--transcript:Solyc03g120980.3.1
At--transcript:AT1G80450.1	Sl--transcript:Solyc03g117500.1.1
At--transcript:AT1G80460.1	Sl--transcript:Solyc03g117490.3.1
At--transcript:AT1G80480.1	Sl--transcript:Solyc03g117440.3.1
At--transcript:AT1G80490.2	Sl--transcript:Solyc03g117360.3.1
At--transcript:AT1G80510.1	Sl--transcript:Solyc03g117350.1.1
At--transcript:AT1G80520.1	Sl--transcript:Solyc03g117310.1.1
At--transcript:AT1G80530.1	Sl--transcript:Solyc03g117300.3.1
At--transcript:AT1G80540.1	Sl--transcript:Solyc03g117280.3.1
At--transcript:AT1G80580.1	Sl--transcript:Solyc03g117230.1.1
At--transcript:AT1G80610.1	Sl--transcript:Solyc03g117210.3.1
At--transcript:AT1G80630.1	Sl--transcript:Solyc03g117200.3.1
At--transcript:AT1G80640.1	Sl--transcript:Solyc03g117180.3.1
At--transcript:AT1G80660.1	Sl--transcript:Solyc03g117150.3.1
At--transcript:AT1G80680.1	Sl--transcript:Solyc03g117120.3.1
At--transcript:AT1G80690.2	Sl--transcript:Solyc03g117100.3.1
At--transcript:AT1G80700.1	Sl--transcript:Solyc03g117090.3.1
At--transcript:AT1G80720.2	Sl--transcript:Solyc03g117080.3.1
At--transcript:AT1G80730.1	Sl--transcript:Solyc03g117070.1.1
At--transcript:AT1G80750.1	Sl--transcript:Solyc03g117060.3.1
At--transcript:AT1G80760.1	Sl--transcript:Solyc03g117050.3.1
At--transcript:AT1G80780.3	Sl--transcript:Solyc03g117030.2.1
At--transcript:AT1G80810.3	Sl--transcript:Solyc03g116920.2.1
At--transcript:AT1G80820.1	Sl--transcript:Solyc03g116910.3.1
At--transcript:AT1G80830.1	Sl--transcript:Solyc03g116900.3.1
At--transcript:AT1G80840.1	Sl--transcript:Solyc03g116890.3.1
At--transcript:AT1G80850.1	Sl--transcript:Solyc03g116880.3.1
At--transcript:AT1G15690.1	Sl--transcript:Solyc03g117480.3.1
At--transcript:AT1G15730.1	Sl--transcript:Solyc03g117440.3.1
At--transcript:AT1G15740.1	Sl--transcript:Solyc03g117420.3.1
At--transcript:AT1G15750.3	Sl--transcript:Solyc03g117360.3.1
At--transcript:AT1G15760.1	Sl--transcript:Solyc03g117310.1.1
At--transcript:AT1G15800.1	Sl--transcript:Solyc03g117210.3.1
At--transcript:AT1G15860.3	Sl--transcript:Solyc03g117110.3.1
At--transcript:AT1G15870.1	Sl--transcript:Solyc03g117080.3.1
At--transcript:AT1G15900.1	Sl--transcript:Solyc03g117055.1.1
At--transcript:AT1G15910.1	Sl--transcript:Solyc03g117040.3.1
At--transcript:AT1G15920.2	Sl--transcript:Solyc03g117030.2.1
At--transcript:AT1G15940.1	Sl--transcript:Solyc03g116920.2.1
At--transcript:AT1G15950.1	Sl--transcript:Solyc03g116910.3.1
At--transcript:AT1G15960.1	Sl--transcript:Solyc03g116900.3.1
At--transcript:AT1G15970.1	Sl--transcript:Solyc03g116880.3.1
At--transcript:AT1G15980.1	Sl--transcript:Solyc03g116870.3.1
At--transcript:AT1G15990.1	Sl--transcript:Solyc03g116850.3.1
At--transcript:AT1G17230.2	Sl--transcript:Solyc03g123860.3.1
At--transcript:AT1G17240.2	Sl--transcript:Solyc03g123780.3.1
At--transcript:AT1G17270.2	Sl--transcript:Solyc03g123720.3.1
At--transcript:AT1G17280.4	Sl--transcript:Solyc03g123660.3.1
At--transcript:AT1G17290.1	Sl--transcript:Solyc03g123600.3.1
At--transcript:AT1G17340.1	Sl--transcript:Solyc03g123520.3.1
At--transcript:AT1G17380.1	Sl--transcript:Solyc03g122190.3.1
At--transcript:AT1G17440.1	Sl--transcript:Solyc03g122020.3.1
At--transcript:AT1G17460.2	Sl--transcript:Solyc03g121990.3.1
At--transcript:AT1G17470.1	Sl--transcript:Solyc03g121980.3.1
At--transcript:AT1G17550.1	Sl--transcript:Solyc03g121880.3.1
At--transcript:AT1G17640.1	Sl--transcript:Solyc03g121720.3.1
At--transcript:AT1G17665.1	Sl--transcript:Solyc03g121560.3.1
At--transcript:AT1G17700.1	Sl--transcript:Solyc03g121450.3.1
At--transcript:AT1G17710.1	Sl--transcript:Solyc03g121420.3.1
At--transcript:AT1G17720.1	Sl--transcript:Solyc03g121410.3.1
At--transcript:AT1G17730.1	Sl--transcript:Solyc03g121360.1.1
At--transcript:AT1G28240.1	Sl--transcript:Solyc03g006430.3.1
At--transcript:AT1G28330.3	Sl--transcript:Solyc03g006360.3.1
At--transcript:AT1G28340.1	Sl--transcript:Solyc03g006330.3.1
At--transcript:AT1G28360.1	Sl--transcript:Solyc03g006320.1.1
At--transcript:AT1G28395.1	Sl--transcript:Solyc03g006310.3.1
At--transcript:AT1G28440.1	Sl--transcript:Solyc03g006300.2.1
At--transcript:AT1G28530.1	Sl--transcript:Solyc03g006280.3.1
At--transcript:AT1G28550.1	Sl--transcript:Solyc03g006270.3.1
At--transcript:AT1G29020.2	Sl--transcript:Solyc03g006260.3.1
At--transcript:AT1G29050.1	Sl--transcript:Solyc03g006220.3.1
At--transcript:AT1G29080.1	Sl--transcript:Solyc03g006210.2.1
At--transcript:AT1G29140.1	Sl--transcript:Solyc03g006170.3.1
At--transcript:AT1G29195.1	Sl--transcript:Solyc03g006160.1.1
At--transcript:AT1G29270.1	Sl--transcript:Solyc03g006040.3.1
At--transcript:AT1G15310.1	Sl--transcript:Solyc03g116810.3.1
At--transcript:AT1G15320.1	Sl--transcript:Solyc03g116770.3.1
At--transcript:AT1G15340.1	Sl--transcript:Solyc03g116680.3.1
At--transcript:AT1G15350.2	Sl--transcript:Solyc03g116640.3.1
At--transcript:AT1G15360.2	Sl--transcript:Solyc03g116610.3.1
At--transcript:AT1G15370.1	Sl--transcript:Solyc03g116600.3.1
At--transcript:AT1G15380.1	Sl--transcript:Solyc03g116530.3.1
At--transcript:AT1G15385.1	Sl--transcript:Solyc03g116510.1.1
At--transcript:AT1G15400.3	Sl--transcript:Solyc03g116490.1.1
At--transcript:AT1G15410.2	Sl--transcript:Solyc03g116460.3.1
At--transcript:AT1G15420.1	Sl--transcript:Solyc03g116380.3.1
At--transcript:AT1G15550.1	Sl--transcript:Solyc03g116280.3.1
At--transcript:AT1G66620.1	Sl--transcript:Solyc03g042528.1.1
At--transcript:AT1G66630.1	Sl--transcript:Solyc03g042520.2.1
At--transcript:AT1G66680.1	Sl--transcript:Solyc03g034415.1.1
At--transcript:AT1G66780.1	Sl--transcript:Solyc03g034400.3.1
At--transcript:AT1G66850.1	Sl--transcript:Solyc03g034330.1.1
At--transcript:AT1G66860.1	Sl--transcript:Solyc03g034320.3.1
At--transcript:AT1G66890.1	Sl--transcript:Solyc03g034300.1.1
At--transcript:AT1G66900.1	Sl--transcript:Solyc03g034270.3.1
At--transcript:AT1G67060.1	Sl--transcript:Solyc03g034250.3.1
At--transcript:AT1G67080.1	Sl--transcript:Solyc03g034240.3.1
At--transcript:AT1G67090.1	Sl--transcript:Solyc03g034220.3.1
At--transcript:AT1G53730.2	Sl--transcript:Solyc03g123740.3.1
At--transcript:AT1G53750.1	Sl--transcript:Solyc03g123730.3.1
At--transcript:AT1G53770.2	Sl--transcript:Solyc03g123720.3.1
At--transcript:AT1G53800.3	Sl--transcript:Solyc03g123700.3.1
At--transcript:AT1G53820.1	Sl--transcript:Solyc03g123680.1.1
At--transcript:AT1G53830.1	Sl--transcript:Solyc03g123620.3.1
At--transcript:AT1G53860.1	Sl--transcript:Solyc03g123590.3.1
At--transcript:AT1G53885.1	Sl--transcript:Solyc03g123460.3.1
At--transcript:AT1G54080.2	Sl--transcript:Solyc03g122180.3.1
At--transcript:AT1G54200.1	Sl--transcript:Solyc03g121970.1.1
At--transcript:AT1G54280.1	Sl--transcript:Solyc03g121810.2.1
At--transcript:AT1G48940.1	Sl--transcript:Solyc03g119880.3.1
At--transcript:AT1G48950.1	Sl--transcript:Solyc03g119870.3.1
At--transcript:AT1G48960.1	Sl--transcript:Solyc03g119830.3.1
At--transcript:AT1G48990.1	Sl--transcript:Solyc03g119820.1.1
At--transcript:AT1G49000.1	Sl--transcript:Solyc03g119810.1.1
At--transcript:AT1G49010.1	Sl--transcript:Solyc03g119740.3.1
At--transcript:AT1G49040.1	Sl--transcript:Solyc03g119650.3.1
At--transcript:AT1G49130.1	Sl--transcript:Solyc03g119540.3.1
At--transcript:AT1G72190.1	Sl--transcript:Solyc03g123830.3.1
At--transcript:AT1G72300.1	Sl--transcript:Solyc03g123780.3.1
At--transcript:AT1G72310.1	Sl--transcript:Solyc03g123680.1.1
At--transcript:AT1G72320.4	Sl--transcript:Solyc03g123640.3.1
At--transcript:AT1G72330.3	Sl--transcript:Solyc03g123600.3.1
At--transcript:AT1G72416.3	Sl--transcript:Solyc03g123560.3.1
At--transcript:AT1G72440.1	Sl--transcript:Solyc03g123530.3.1
At--transcript:AT1G72570.1	Sl--transcript:Solyc03g123430.3.1
At--transcript:AT1G72620.1	Sl--transcript:Solyc03g123390.3.1
At--transcript:AT1G15220.2	Sl--transcript:Solyc03g120610.3.1
At--transcript:AT1G15280.2	Sl--transcript:Solyc03g120300.3.1
At--transcript:AT1G15440.1	Sl--transcript:Solyc03g120080.3.1
At--transcript:AT1G15460.1	Sl--transcript:Solyc03g120020.3.1
At--transcript:AT1G15470.1	Sl--transcript:Solyc03g120010.3.1
At--transcript:AT1G15490.1	Sl--transcript:Solyc03g119990.3.1
At--transcript:AT1G15500.1	Sl--transcript:Solyc03g119970.3.1
At--transcript:AT1G15510.1	Sl--transcript:Solyc03g119950.1.1
At--transcript:AT1G15550.1	Sl--transcript:Solyc03g119910.3.1
At--transcript:AT1G51690.5	Sl--transcript:Solyc03g121410.3.1
At--transcript:AT1G51700.1	Sl--transcript:Solyc03g121400.1.1
At--transcript:AT1G51745.1	Sl--transcript:Solyc03g121320.3.1
At--transcript:AT1G51770.1	Sl--transcript:Solyc03g121280.3.1
At--transcript:AT1G51800.1	Sl--transcript:Solyc03g121230.3.1
At--transcript:AT1G51950.1	Sl--transcript:Solyc03g121060.3.1
At--transcript:AT1G52140.1	Sl--transcript:Solyc03g120930.1.1
At--transcript:AT1G52150.2	Sl--transcript:Solyc03g120910.3.1
At--transcript:AT1G52155.1	Sl--transcript:Solyc03g120820.3.1
At--transcript:AT1G55110.2	Sl--transcript:Solyc03g121660.3.1
At--transcript:AT1G55130.1	Sl--transcript:Solyc03g121570.3.1
At--transcript:AT1G55140.1	Sl--transcript:Solyc03g121530.3.1
At--transcript:AT1G55160.3	Sl--transcript:Solyc03g121520.3.1
At--transcript:AT1G55170.1	Sl--transcript:Solyc03g121500.3.1
At--transcript:AT1G55180.1	Sl--transcript:Solyc03g121470.3.1
At--transcript:AT1G55190.1	Sl--transcript:Solyc03g121450.3.1
At--transcript:AT1G55200.1	Sl--transcript:Solyc03g121440.3.1
At--transcript:AT1G80030.2	Sl--transcript:Solyc03g116790.3.1
At--transcript:AT1G80100.3	Sl--transcript:Solyc03g116720.2.1
At--transcript:AT1G80120.1	Sl--transcript:Solyc03g116710.3.1
At--transcript:AT1G80130.1	Sl--transcript:Solyc03g116680.3.1
At--transcript:AT1G80160.3	Sl--transcript:Solyc03g116530.3.1
At--transcript:AT1G80170.1	Sl--transcript:Solyc03g116500.3.1
At--transcript:AT1G80180.1	Sl--transcript:Solyc03g116490.1.1
At--transcript:AT1G80200.2	Sl--transcript:Solyc03g116470.2.1
At--transcript:AT1G52540.1	Sl--transcript:Solyc03g116760.3.1
At--transcript:AT1G52565.1	Sl--transcript:Solyc03g116630.3.1
At--transcript:AT1G52570.1	Sl--transcript:Solyc03g116620.3.1
At--transcript:AT1G52590.1	Sl--transcript:Solyc03g116570.3.1
At--transcript:AT1G52620.1	Sl--transcript:Solyc03g116560.1.1
At--transcript:AT1G52630.1	Sl--transcript:Solyc03g116550.3.1
At--transcript:AT1G52640.1	Sl--transcript:Solyc03g116540.1.1
At--transcript:AT1G52690.2	Sl--transcript:Solyc03g116390.3.1
At--transcript:AT1G18180.1	Sl--transcript:Solyc03g118830.3.1
At--transcript:AT1G18200.1	Sl--transcript:Solyc03g118820.3.1
At--transcript:AT1G18210.2	Sl--transcript:Solyc03g118810.1.1
At--transcript:AT1G18250.2	Sl--transcript:Solyc03g118780.3.1
At--transcript:AT1G18260.1	Sl--transcript:Solyc03g118670.3.1
At--transcript:AT1G18270.3	Sl--transcript:Solyc03g118640.3.1
At--transcript:AT1G18280.1	Sl--transcript:Solyc03g118580.3.1
At--transcript:AT1G18300.1	Sl--transcript:Solyc03g118470.3.1
At--transcript:AT1G75280.1	Sl--transcript:Solyc03g033970.1.1
At--transcript:AT1G75390.1	Sl--transcript:Solyc03g033730.1.1
At--transcript:AT1G75520.1	Sl--transcript:Solyc03g033680.1.1
At--transcript:AT1G75640.1	Sl--transcript:Solyc03g033610.1.1
At--transcript:AT1G75720.1	Sl--transcript:Solyc03g033550.3.1
At--transcript:AT1G75800.1	Sl--transcript:Solyc03g033490.2.1
At--transcript:AT1G75840.1	Sl--transcript:Solyc03g033420.3.1
At--transcript:AT1G75850.1	Sl--transcript:Solyc03g033400.3.1
At--transcript:AT1G73210.1	Sl--transcript:Solyc03g098630.3.1
At--transcript:AT1G73240.1	Sl--transcript:Solyc03g098345.1.1
At--transcript:AT1G73370.1	Sl--transcript:Solyc03g098290.3.1
At--transcript:AT1G73410.1	Sl--transcript:Solyc03g098260.2.1
At--transcript:AT1G73450.1	Sl--transcript:Solyc03g098150.3.1
At--transcript:AT1G73470.3	Sl--transcript:Solyc03g098110.3.1
At--transcript:AT1G73480.1	Sl--transcript:Solyc03g098020.3.1
At--transcript:AT1G73500.1	Sl--transcript:Solyc03g097920.1.1
At--transcript:AT1G74520.1	Sl--transcript:Solyc03g116350.3.1
At--transcript:AT1G74530.3	Sl--transcript:Solyc03g116330.3.1
At--transcript:AT1G74640.1	Sl--transcript:Solyc03g116110.3.1
At--transcript:AT1G74650.1	Sl--transcript:Solyc03g116100.3.1
At--transcript:AT1G74660.1	Sl--transcript:Solyc03g116070.1.1
At--transcript:AT1G74670.1	Sl--transcript:Solyc03g116067.1.1
At--transcript:AT1G74680.1	Sl--transcript:Solyc03g116060.3.1
At--transcript:AT1G72650.2	Sl--transcript:Solyc03g121990.3.1
At--transcript:AT1G72660.1	Sl--transcript:Solyc03g121980.3.1
At--transcript:AT1G72880.1	Sl--transcript:Solyc03g121730.3.1
At--transcript:AT1G72960.1	Sl--transcript:Solyc03g121590.3.1
At--transcript:AT1G73010.1	Sl--transcript:Solyc03g121420.3.1
At--transcript:AT1G73030.1	Sl--transcript:Solyc03g121360.1.1
At--transcript:AT1G73040.1	Sl--transcript:Solyc03g121295.1.1
At--transcript:AT1G76290.1	Sl--transcript:Solyc03g032210.3.1
At--transcript:AT1G76310.3	Sl--transcript:Solyc03g032190.3.1
At--transcript:AT1G76360.1	Sl--transcript:Solyc03g032150.3.1
At--transcript:AT1G76410.1	Sl--transcript:Solyc03g032060.1.1
At--transcript:AT1G76490.1	Sl--transcript:Solyc03g032020.3.1
At--transcript:AT1G76520.2	Sl--transcript:Solyc03g031990.3.1
At--transcript:AT1G64860.1	Sl--transcript:Solyc03g097320.3.1
At--transcript:AT1G64890.1	Sl--transcript:Solyc03g097310.3.1
At--transcript:AT1G65000.1	Sl--transcript:Solyc03g097200.3.1
At--transcript:AT1G65010.1	Sl--transcript:Solyc03g097190.3.1
At--transcript:AT1G65020.1	Sl--transcript:Solyc03g097180.3.1
At--transcript:AT1G65060.1	Sl--transcript:Solyc03g097030.3.1
At--transcript:AT1G79730.1	Sl--transcript:Solyc03g121010.3.1
At--transcript:AT1G79760.2	Sl--transcript:Solyc03g120970.3.1
At--transcript:AT1G79770.1	Sl--transcript:Solyc03g120920.1.1
At--transcript:AT1G79780.1	Sl--transcript:Solyc03g120870.3.1
At--transcript:AT1G79800.1	Sl--transcript:Solyc03g120860.2.1
At--transcript:AT1G79870.1	Sl--transcript:Solyc03g120660.3.1
At--transcript:AT1G32790.2	Sl--transcript:Solyc03g082395.1.1
At--transcript:AT1G32950.1	Sl--transcript:Solyc03g081260.3.1
At--transcript:AT1G32960.1	Sl--transcript:Solyc03g081253.1.1
At--transcript:AT1G33030.1	Sl--transcript:Solyc03g080180.3.1
At--transcript:AT1G33040.1	Sl--transcript:Solyc03g080160.3.1
At--transcript:AT1G33060.2	Sl--transcript:Solyc03g080090.3.1
At--transcript:AT1G61790.1	Sl--transcript:Solyc03g031790.1.1
At--transcript:AT1G61800.2	Sl--transcript:Solyc03g031740.2.1
At--transcript:AT1G61900.1	Sl--transcript:Solyc03g031680.3.1
At--transcript:AT1G61950.1	Sl--transcript:Solyc03g031670.3.1
At--transcript:AT1G62180.1	Sl--transcript:Solyc03g031620.3.1
At--transcript:AT1G62262.1	Sl--transcript:Solyc03g031590.3.1
At--transcript:AT1G62510.1	Sl--transcript:Solyc03g083990.1.1
At--transcript:AT1G62660.1	Sl--transcript:Solyc03g083910.3.1
At--transcript:AT1G62700.1	Sl--transcript:Solyc03g083880.3.1
At--transcript:AT1G62760.1	Sl--transcript:Solyc03g083660.1.1
At--transcript:AT1G62770.1	Sl--transcript:Solyc03g083615.1.1
At--transcript:AT1G62820.1	Sl--transcript:Solyc03g083520.3.1
At--transcript:AT1G70505.1	Sl--transcript:Solyc03g112840.2.1
At--transcript:AT1G70520.1	Sl--transcript:Solyc03g112730.3.1
At--transcript:AT1G70550.1	Sl--transcript:Solyc03g112620.3.1
At--transcript:AT1G70560.1	Sl--transcript:Solyc03g112460.3.1
At--transcript:AT1G70600.1	Sl--transcript:Solyc03g112360.1.1
At--transcript:AT1G70640.1	Sl--transcript:Solyc03g112297.1.1
At--transcript:AT1G74970.1	Sl--transcript:Solyc04g079780.3.1
At--transcript:AT1G75020.2	Sl--transcript:Solyc04g079880.3.1
At--transcript:AT1G75030.1	Sl--transcript:Solyc04g079890.3.1
At--transcript:AT1G75060.1	Sl--transcript:Solyc04g079930.3.1
At--transcript:AT1G75080.1	Sl--transcript:Solyc04g079980.3.1
At--transcript:AT1G75090.1	Sl--transcript:Solyc04g079990.3.1
At--transcript:AT1G75100.1	Sl--transcript:Solyc04g080040.3.1
At--transcript:AT1G75110.1	Sl--transcript:Solyc04g080080.3.1
At--transcript:AT1G75130.1	Sl--transcript:Solyc04g080100.3.1
At--transcript:AT1G75140.1	Sl--transcript:Solyc04g080180.1.1
At--transcript:AT1G75160.1	Sl--transcript:Solyc04g080220.3.1
At--transcript:AT1G75170.1	Sl--transcript:Solyc04g080290.3.1
At--transcript:AT1G75180.1	Sl--transcript:Solyc04g080300.3.1
At--transcript:AT1G75200.1	Sl--transcript:Solyc04g080340.3.1
At--transcript:AT1G75210.1	Sl--transcript:Solyc04g080430.3.1
At--transcript:AT1G75220.1	Sl--transcript:Solyc04g080460.3.1
At--transcript:AT1G75230.2	Sl--transcript:Solyc04g080470.3.1
At--transcript:AT1G75240.1	Sl--transcript:Solyc04g080490.3.1
At--transcript:AT1G75250.1	Sl--transcript:Solyc04g080500.3.1
At--transcript:AT1G75280.1	Sl--transcript:Solyc04g080550.3.1
At--transcript:AT1G75310.2	Sl--transcript:Solyc04g080600.3.1
At--transcript:AT1G75330.1	Sl--transcript:Solyc04g080610.3.1
At--transcript:AT1G75350.1	Sl--transcript:Solyc04g080630.3.1
At--transcript:AT1G75380.2	Sl--transcript:Solyc04g080700.3.1
At--transcript:AT1G75390.1	Sl--transcript:Solyc04g080740.1.1
At--transcript:AT1G75410.2	Sl--transcript:Solyc04g080790.3.1
At--transcript:AT1G75440.1	Sl--transcript:Solyc04g080810.3.1
At--transcript:AT1G75460.1	Sl--transcript:Solyc04g080870.1.1
At--transcript:AT1G75490.1	Sl--transcript:Solyc04g080910.1.1
At--transcript:AT1G75500.2	Sl--transcript:Solyc04g080940.3.1
At--transcript:AT1G75520.1	Sl--transcript:Solyc04g080970.3.1
At--transcript:AT1G75540.1	Sl--transcript:Solyc04g081020.3.1
At--transcript:AT1G75630.2	Sl--transcript:Solyc04g081090.3.1
At--transcript:AT1G75660.1	Sl--transcript:Solyc04g081280.3.1
At--transcript:AT1G75680.1	Sl--transcript:Solyc04g081300.3.1
At--transcript:AT1G75690.1	Sl--transcript:Solyc04g081320.3.1
At--transcript:AT1G75700.3	Sl--transcript:Solyc04g081340.3.1
At--transcript:AT1G75710.1	Sl--transcript:Solyc04g081370.2.1
At--transcript:AT1G75720.1	Sl--transcript:Solyc04g081390.3.1
At--transcript:AT1G75730.1	Sl--transcript:Solyc04g081420.3.1
At--transcript:AT1G75780.1	Sl--transcript:Solyc04g081490.3.1
At--transcript:AT1G75790.1	Sl--transcript:Solyc04g081520.2.1
At--transcript:AT1G75800.1	Sl--transcript:Solyc04g081550.3.1
At--transcript:AT1G75820.1	Sl--transcript:Solyc04g081590.3.1
At--transcript:AT1G75860.2	Sl--transcript:Solyc04g081730.3.1
At--transcript:AT1G75880.1	Sl--transcript:Solyc04g081755.1.1
At--transcript:AT1G75980.1	Sl--transcript:Solyc04g081850.3.1
At--transcript:AT1G76010.1	Sl--transcript:Solyc04g081880.3.1
At--transcript:AT1G76040.2	Sl--transcript:Solyc04g081920.3.1
At--transcript:AT1G76060.1	Sl--transcript:Solyc04g081940.3.1
At--transcript:AT1G76070.1	Sl--transcript:Solyc04g081960.1.1
At--transcript:AT1G76080.1	Sl--transcript:Solyc04g081970.3.1
At--transcript:AT1G76100.2	Sl--transcript:Solyc04g082010.1.1
At--transcript:AT1G76120.1	Sl--transcript:Solyc04g082070.3.1
At--transcript:AT1G76130.2	Sl--transcript:Solyc04g082090.3.1
At--transcript:AT1G76140.1	Sl--transcript:Solyc04g082120.3.1
At--transcript:AT1G76160.1	Sl--transcript:Solyc04g082140.3.1
At--transcript:AT1G76185.1	Sl--transcript:Solyc04g082210.3.1
At--transcript:AT1G76190.1	Sl--transcript:Solyc04g082230.1.1
At--transcript:AT1G76210.1	Sl--transcript:Solyc04g082240.1.1
At--transcript:AT1G76240.1	Sl--transcript:Solyc04g082270.3.1
At--transcript:AT1G76250.1	Sl--transcript:Solyc04g082290.3.1
At--transcript:AT1G76260.1	Sl--transcript:Solyc04g082300.2.1
At--transcript:AT1G76280.5	Sl--transcript:Solyc04g082320.3.1
At--transcript:AT1G76310.3	Sl--transcript:Solyc04g082430.3.1
At--transcript:AT1G76350.1	Sl--transcript:Solyc04g082480.3.1
At--transcript:AT1G76360.1	Sl--transcript:Solyc04g082500.3.1
At--transcript:AT1G76380.2	Sl--transcript:Solyc04g082530.3.1
At--transcript:AT1G76390.2	Sl--transcript:Solyc04g082570.3.1
At--transcript:AT1G76400.1	Sl--transcript:Solyc04g082670.3.1
At--transcript:AT1G76405.2	Sl--transcript:Solyc04g082680.3.1
At--transcript:AT1G76410.1	Sl--transcript:Solyc04g082690.1.1
At--transcript:AT1G76440.3	Sl--transcript:Solyc04g082720.3.1
At--transcript:AT1G76460.1	Sl--transcript:Solyc04g082770.3.1
At--transcript:AT1G76470.1	Sl--transcript:Solyc04g082790.3.1
At--transcript:AT1G76500.1	Sl--transcript:Solyc04g082810.3.1
At--transcript:AT1G76510.3	Sl--transcript:Solyc04g082825.1.1
At--transcript:AT1G76520.2	Sl--transcript:Solyc04g082830.3.1
At--transcript:AT1G76540.1	Sl--transcript:Solyc04g082840.3.1
At--transcript:AT1G76550.1	Sl--transcript:Solyc04g082880.3.1
At--transcript:AT1G76560.1	Sl--transcript:Solyc04g082910.1.1
At--transcript:AT1G76570.1	Sl--transcript:Solyc04g082930.2.1
At--transcript:AT1G76620.1	Sl--transcript:Solyc04g082970.3.1
At--transcript:AT1G76630.2	Sl--transcript:Solyc04g082980.2.1
At--transcript:AT1G19270.1	Sl--transcript:Solyc04g079840.3.1
At--transcript:AT1G19290.1	Sl--transcript:Solyc04g079850.2.1
At--transcript:AT1G19300.1	Sl--transcript:Solyc04g079860.1.1
At--transcript:AT1G19320.1	Sl--transcript:Solyc04g079890.3.1
At--transcript:AT1G19330.3	Sl--transcript:Solyc04g079930.3.1
At--transcript:AT1G19340.1	Sl--transcript:Solyc04g079950.3.1
At--transcript:AT1G19350.3	Sl--transcript:Solyc04g079980.3.1
At--transcript:AT1G19360.2	Sl--transcript:Solyc04g080080.3.1
At--transcript:AT1G19370.1	Sl--transcript:Solyc04g080180.1.1
At--transcript:AT1G19380.1	Sl--transcript:Solyc04g080230.3.1
At--transcript:AT1G19400.2	Sl--transcript:Solyc04g080300.3.1
At--transcript:AT1G19430.1	Sl--transcript:Solyc04g080360.3.1
At--transcript:AT1G19440.1	Sl--transcript:Solyc04g080450.1.1
At--transcript:AT1G19450.1	Sl--transcript:Solyc04g080460.3.1
At--transcript:AT1G19480.1	Sl--transcript:Solyc04g080470.3.1
At--transcript:AT1G19510.1	Sl--transcript:Solyc04g080500.3.1
At--transcript:AT1G19530.1	Sl--transcript:Solyc04g080540.2.1
At--transcript:AT1G19540.1	Sl--transcript:Solyc04g080550.3.1
At--transcript:AT1G19580.1	Sl--transcript:Solyc04g080570.3.1
At--transcript:AT1G19600.1	Sl--transcript:Solyc04g080580.3.1
At--transcript:AT1G19630.1	Sl--transcript:Solyc04g080650.3.1
At--transcript:AT1G19640.1	Sl--transcript:Solyc04g080660.3.1
At--transcript:AT1G19660.1	Sl--transcript:Solyc04g080700.3.1
At--transcript:AT1G19700.3	Sl--transcript:Solyc04g080790.3.1
At--transcript:AT1G19720.1	Sl--transcript:Solyc04g080830.3.1
At--transcript:AT1G19730.1	Sl--transcript:Solyc04g080850.3.1
At--transcript:AT1G19740.1	Sl--transcript:Solyc04g080870.1.1
At--transcript:AT1G19790.1	Sl--transcript:Solyc04g080970.3.1
At--transcript:AT1G19910.1	Sl--transcript:Solyc04g081090.3.1
At--transcript:AT1G19940.1	Sl--transcript:Solyc04g081300.3.1
At--transcript:AT1G19950.1	Sl--transcript:Solyc04g081340.3.1
At--transcript:AT1G19980.1	Sl--transcript:Solyc04g081450.3.1
At--transcript:AT1G19990.1	Sl--transcript:Solyc04g081470.3.1
At--transcript:AT1G20010.1	Sl--transcript:Solyc04g081490.3.1
At--transcript:AT1G20030.2	Sl--transcript:Solyc04g081550.3.1
At--transcript:AT1G20100.1	Sl--transcript:Solyc04g081730.3.1
At--transcript:AT1G20110.1	Sl--transcript:Solyc04g081750.3.1
At--transcript:AT1G20120.1	Sl--transcript:Solyc04g081755.1.1
At--transcript:AT1G20150.1	Sl--transcript:Solyc04g081810.3.1
At--transcript:AT1G20180.1	Sl--transcript:Solyc04g081840.3.1
At--transcript:AT1G20190.1	Sl--transcript:Solyc04g081870.3.1
At--transcript:AT1G20220.1	Sl--transcript:Solyc04g081880.3.1
At--transcript:AT1G20270.1	Sl--transcript:Solyc04g081930.3.1
At--transcript:AT1G20300.1	Sl--transcript:Solyc04g081955.1.1
At--transcript:AT1G20310.1	Sl--transcript:Solyc04g081960.1.1
At--transcript:AT1G20340.1	Sl--transcript:Solyc04g082010.1.1
At--transcript:AT1G20370.1	Sl--transcript:Solyc04g082070.3.1
At--transcript:AT1G20380.1	Sl--transcript:Solyc04g082120.3.1
At--transcript:AT1G20410.1	Sl--transcript:Solyc04g082130.3.1
At--transcript:AT1G20460.1	Sl--transcript:Solyc04g082210.3.1
At--transcript:AT1G20470.1	Sl--transcript:Solyc04g082230.1.1
At--transcript:AT1G20520.1	Sl--transcript:Solyc04g082240.1.1
At--transcript:AT1G20540.1	Sl--transcript:Solyc04g082300.2.1
At--transcript:AT1G20610.1	Sl--transcript:Solyc04g082430.3.1
At--transcript:AT1G20620.6	Sl--transcript:Solyc04g082460.3.1
At--transcript:AT1G20640.3	Sl--transcript:Solyc04g082480.3.1
At--transcript:AT1G20650.1	Sl--transcript:Solyc04g082500.3.1
At--transcript:AT1G20670.1	Sl--transcript:Solyc04g082530.3.1
At--transcript:AT1G20730.1	Sl--transcript:Solyc04g082540.2.1
At--transcript:AT1G20760.1	Sl--transcript:Solyc04g082560.3.1
At--transcript:AT1G20780.1	Sl--transcript:Solyc04g082570.3.1
At--transcript:AT1G20810.1	Sl--transcript:Solyc04g082670.3.1
At--transcript:AT1G20816.1	Sl--transcript:Solyc04g082680.3.1
At--transcript:AT1G20840.1	Sl--transcript:Solyc04g082700.3.1
At--transcript:AT1G20850.1	Sl--transcript:Solyc04g082710.3.1
At--transcript:AT1G20870.1	Sl--transcript:Solyc04g082720.3.1
At--transcript:AT1G20880.1	Sl--transcript:Solyc04g082770.3.1
At--transcript:AT1G20900.1	Sl--transcript:Solyc04g082810.3.1
At--transcript:AT1G20910.1	Sl--transcript:Solyc04g082825.1.1
At--transcript:AT1G20925.1	Sl--transcript:Solyc04g082830.3.1
At--transcript:AT1G20930.1	Sl--transcript:Solyc04g082840.3.1
At--transcript:AT1G20950.1	Sl--transcript:Solyc04g082880.3.1
At--transcript:AT1G20990.1	Sl--transcript:Solyc04g082940.3.1
At--transcript:AT1G21060.1	Sl--transcript:Solyc04g082970.3.1
At--transcript:AT1G77890.1	Sl--transcript:Solyc04g072440.3.1
At--transcript:AT1G77920.1	Sl--transcript:Solyc04g072460.3.1
At--transcript:AT1G77932.1	Sl--transcript:Solyc04g072650.1.1
At--transcript:AT1G77940.1	Sl--transcript:Solyc04g072660.3.1
At--transcript:AT1G77990.1	Sl--transcript:Solyc04g072740.3.1
At--transcript:AT1G78000.3	Sl--transcript:Solyc04g072760.3.1
At--transcript:AT1G78010.1	Sl--transcript:Solyc04g072775.1.1
At--transcript:AT1G78020.1	Sl--transcript:Solyc04g072780.3.1
At--transcript:AT1G78050.1	Sl--transcript:Solyc04g072800.3.1
At--transcript:AT1G78060.1	Sl--transcript:Solyc04g072850.3.1
At--transcript:AT1G78070.1	Sl--transcript:Solyc04g072890.3.1
At--transcript:AT1G78080.1	Sl--transcript:Solyc04g072900.1.1
At--transcript:AT1G78090.1	Sl--transcript:Solyc04g072920.3.1
At--transcript:AT1G78100.1	Sl--transcript:Solyc04g072930.1.1
At--transcript:AT1G78120.1	Sl--transcript:Solyc04g073940.3.1
At--transcript:AT1G78130.1	Sl--transcript:Solyc04g073960.3.1
At--transcript:AT1G78150.3	Sl--transcript:Solyc04g073970.3.1
At--transcript:AT1G78160.2	Sl--transcript:Solyc04g073980.3.1
At--transcript:AT1G78170.1	Sl--transcript:Solyc04g074080.3.1
At--transcript:AT1G78180.1	Sl--transcript:Solyc04g074130.3.1
At--transcript:AT1G78190.1	Sl--transcript:Solyc04g074150.2.1
At--transcript:AT1G78200.3	Sl--transcript:Solyc04g074180.3.1
At--transcript:AT1G78210.1	Sl--transcript:Solyc04g074220.3.1
At--transcript:AT1G78230.1	Sl--transcript:Solyc04g074270.3.1
At--transcript:AT1G78240.2	Sl--transcript:Solyc04g074290.3.1
At--transcript:AT1G78260.1	Sl--transcript:Solyc04g074310.3.1
At--transcript:AT1G78280.1	Sl--transcript:Solyc04g074490.3.1
At--transcript:AT1G78290.2	Sl--transcript:Solyc04g074500.3.1
At--transcript:AT1G78300.1	Sl--transcript:Solyc04g074510.3.1
At--transcript:AT1G78310.1	Sl--transcript:Solyc04g074520.1.1
At--transcript:AT1G22060.1	Sl--transcript:Solyc04g072630.3.1
At--transcript:AT1G22150.1	Sl--transcript:Solyc04g072740.3.1
At--transcript:AT1G22160.1	Sl--transcript:Solyc04g072780.3.1
At--transcript:AT1G22170.1	Sl--transcript:Solyc04g072800.3.1
At--transcript:AT1G22180.2	Sl--transcript:Solyc04g072810.3.1
At--transcript:AT1G22190.1	Sl--transcript:Solyc04g072900.1.1
At--transcript:AT1G22200.1	Sl--transcript:Solyc04g072910.3.1
At--transcript:AT1G22220.1	Sl--transcript:Solyc04g072930.1.1
At--transcript:AT1G22240.1	Sl--transcript:Solyc04g073980.3.1
At--transcript:AT1G22250.1	Sl--transcript:Solyc04g074080.3.1
At--transcript:AT1G22260.1	Sl--transcript:Solyc04g074120.3.1
At--transcript:AT1G22270.1	Sl--transcript:Solyc04g074150.2.1
At--transcript:AT1G22280.3	Sl--transcript:Solyc04g074180.3.1
At--transcript:AT1G22300.1	Sl--transcript:Solyc04g074230.3.1
At--transcript:AT1G22310.2	Sl--transcript:Solyc04g074250.2.1
At--transcript:AT1G22330.1	Sl--transcript:Solyc04g074310.3.1
At--transcript:AT1G22340.1	Sl--transcript:Solyc04g074340.3.1
At--transcript:AT1G22410.1	Sl--transcript:Solyc04g074480.3.1
At--transcript:AT1G22430.1	Sl--transcript:Solyc04g074540.3.1
At--transcript:AT1G22450.1	Sl--transcript:Solyc04g074550.3.1
At--transcript:AT1G22460.1	Sl--transcript:Solyc04g074670.3.1
At--transcript:AT1G22480.1	Sl--transcript:Solyc04g074740.3.1
At--transcript:AT1G22490.2	Sl--transcript:Solyc04g074810.3.1
At--transcript:AT1G22500.1	Sl--transcript:Solyc04g074820.2.1
At--transcript:AT1G13600.1	Sl--transcript:Solyc04g005170.1.1
At--transcript:AT1G13640.1	Sl--transcript:Solyc04g005255.1.1
At--transcript:AT1G13650.2	Sl--transcript:Solyc04g005290.3.1
At--transcript:AT1G13690.1	Sl--transcript:Solyc04g005350.3.1
At--transcript:AT1G13740.1	Sl--transcript:Solyc04g005380.3.1
At--transcript:AT1G13830.2	Sl--transcript:Solyc04g005420.3.1
At--transcript:AT1G13860.5	Sl--transcript:Solyc04g005430.3.1
At--transcript:AT1G13900.1	Sl--transcript:Solyc04g005450.3.1
At--transcript:AT1G13920.4	Sl--transcript:Solyc04g005470.3.1
At--transcript:AT1G13930.1	Sl--transcript:Solyc04g005480.1.1
At--transcript:AT1G13940.1	Sl--transcript:Solyc04g005500.3.1
At--transcript:AT1G13950.1	Sl--transcript:Solyc04g005510.3.1
At--transcript:AT1G13980.2	Sl--transcript:Solyc04g005560.3.1
At--transcript:AT1G14010.1	Sl--transcript:Solyc04g005570.3.1
At--transcript:AT1G14060.1	Sl--transcript:Solyc04g005580.1.1
At--transcript:AT1G14160.1	Sl--transcript:Solyc04g005620.3.1
At--transcript:AT1G14210.1	Sl--transcript:Solyc04g005640.3.1
At--transcript:AT1G14330.1	Sl--transcript:Solyc04g005670.2.1
At--transcript:AT1G14350.2	Sl--transcript:Solyc04g005710.2.1
At--transcript:AT1G14430.1	Sl--transcript:Solyc04g005780.1.1
At--transcript:AT1G09700.1	Sl--transcript:Solyc04g076420.3.1
At--transcript:AT1G09880.3	Sl--transcript:Solyc04g076640.2.1
At--transcript:AT1G09920.1	Sl--transcript:Solyc04g076670.3.1
At--transcript:AT1G09930.1	Sl--transcript:Solyc04g076750.2.1
At--transcript:AT1G09932.1	Sl--transcript:Solyc04g076830.3.1
At--transcript:AT1G09940.1	Sl--transcript:Solyc04g076870.3.1
At--transcript:AT1G09960.1	Sl--transcript:Solyc04g076960.3.1
At--transcript:AT1G09970.2	Sl--transcript:Solyc04g076990.3.1
At--transcript:AT1G10010.2	Sl--transcript:Solyc04g077050.3.1
At--transcript:AT1G10020.1	Sl--transcript:Solyc04g077140.3.1
At--transcript:AT1G10030.1	Sl--transcript:Solyc04g077150.3.1
At--transcript:AT1G10040.1	Sl--transcript:Solyc04g077180.2.1
At--transcript:AT1G10050.3	Sl--transcript:Solyc04g077190.3.1
At--transcript:AT1G10060.5	Sl--transcript:Solyc04g077240.3.1
At--transcript:AT1G10090.1	Sl--transcript:Solyc04g077400.3.1
At--transcript:AT1G10120.1	Sl--transcript:Solyc04g077480.3.1
At--transcript:AT1G10150.1	Sl--transcript:Solyc04g077590.3.1
At--transcript:AT1G10200.1	Sl--transcript:Solyc04g077780.3.1
At--transcript:AT1G10220.2	Sl--transcript:Solyc04g077810.1.1
At--transcript:AT1G26190.1	Sl--transcript:Solyc04g005140.2.1
At--transcript:AT1G26260.1	Sl--transcript:Solyc04g005227.1.1
At--transcript:AT1G26270.1	Sl--transcript:Solyc04g005255.1.1
At--transcript:AT1G26440.3	Sl--transcript:Solyc04g005410.2.1
At--transcript:AT1G26500.1	Sl--transcript:Solyc04g005425.1.1
At--transcript:AT1G26590.2	Sl--transcript:Solyc04g005440.1.1
At--transcript:AT1G26620.1	Sl--transcript:Solyc04g005500.3.1
At--transcript:AT1G26630.1	Sl--transcript:Solyc04g005510.3.1
At--transcript:AT1G26640.1	Sl--transcript:Solyc04g005530.3.1
At--transcript:AT1G26690.1	Sl--transcript:Solyc04g005570.3.1
At--transcript:AT1G26740.1	Sl--transcript:Solyc04g005590.3.1
At--transcript:AT1G26820.1	Sl--transcript:Solyc04g005640.3.1
At--transcript:AT1G26930.1	Sl--transcript:Solyc04g005670.2.1
At--transcript:AT1G27040.1	Sl--transcript:Solyc04g005790.3.1
At--transcript:AT1G68890.1	Sl--transcript:Solyc04g005180.3.1
At--transcript:AT1G68920.4	Sl--transcript:Solyc04g005227.1.1
At--transcript:AT1G69010.1	Sl--transcript:Solyc04g005280.3.1
At--transcript:AT1G69260.1	Sl--transcript:Solyc04g005380.3.1
At--transcript:AT1G69270.1	Sl--transcript:Solyc04g005390.2.1
At--transcript:AT1G69295.1	Sl--transcript:Solyc04g005420.3.1
At--transcript:AT1G69325.1	Sl--transcript:Solyc04g005470.3.1
At--transcript:AT1G69340.1	Sl--transcript:Solyc04g005490.3.1
At--transcript:AT1G69360.1	Sl--transcript:Solyc04g005500.3.1
At--transcript:AT1G69410.1	Sl--transcript:Solyc04g005510.3.1
At--transcript:AT1G69460.1	Sl--transcript:Solyc04g005570.3.1
At--transcript:AT1G69485.1	Sl--transcript:Solyc04g005590.3.1
At--transcript:AT1G69490.1	Sl--transcript:Solyc04g005610.3.1
At--transcript:AT1G34580.1	Sl--transcript:Solyc04g074070.2.1
At--transcript:AT1G34630.1	Sl--transcript:Solyc04g074140.3.1
At--transcript:AT1G34670.1	Sl--transcript:Solyc04g074170.2.1
At--transcript:AT1G34750.3	Sl--transcript:Solyc04g074180.3.1
At--transcript:AT1G34760.1	Sl--transcript:Solyc04g074230.3.1
At--transcript:AT1G34780.1	Sl--transcript:Solyc04g074240.3.1
At--transcript:AT1G34790.1	Sl--transcript:Solyc04g074320.2.1
At--transcript:AT1G35140.1	Sl--transcript:Solyc04g074400.1.1
At--transcript:AT1G35160.2	Sl--transcript:Solyc04g074510.3.1
At--transcript:AT1G35210.1	Sl--transcript:Solyc04g074680.1.1
At--transcript:AT1G35220.2	Sl--transcript:Solyc04g074720.3.1
At--transcript:AT1G77920.1	Sl--transcript:Solyc04g054320.3.1
At--transcript:AT1G77950.3	Sl--transcript:Solyc04g054517.1.1
At--transcript:AT1G77990.1	Sl--transcript:Solyc04g054730.3.1
At--transcript:AT1G78020.1	Sl--transcript:Solyc04g054760.3.1
At--transcript:AT1G78040.1	Sl--transcript:Solyc04g054810.3.1
At--transcript:AT1G78050.1	Sl--transcript:Solyc04g054820.3.1
At--transcript:AT1G78080.1	Sl--transcript:Solyc04g054910.3.1
At--transcript:AT1G78120.1	Sl--transcript:Solyc04g055000.3.1
At--transcript:AT1G78130.1	Sl--transcript:Solyc04g055080.3.1
At--transcript:AT1G78150.3	Sl--transcript:Solyc04g055160.3.1
At--transcript:AT1G78180.1	Sl--transcript:Solyc04g056260.2.1
At--transcript:AT1G58280.2	Sl--transcript:Solyc04g076830.3.1
At--transcript:AT1G58290.1	Sl--transcript:Solyc04g076870.3.1
At--transcript:AT1G58340.1	Sl--transcript:Solyc04g076950.3.1
At--transcript:AT1G58360.1	Sl--transcript:Solyc04g077050.3.1
At--transcript:AT1G58370.2	Sl--transcript:Solyc04g077190.3.1
At--transcript:AT1G58440.1	Sl--transcript:Solyc04g077440.3.1
At--transcript:AT1G58470.1	Sl--transcript:Solyc04g077520.3.1
At--transcript:AT1G59510.1	Sl--transcript:Solyc04g077590.3.1
At--transcript:AT1G59590.1	Sl--transcript:Solyc04g077810.1.1
At--transcript:AT1G59600.1	Sl--transcript:Solyc04g077820.3.1
At--transcript:AT1G45180.1	Sl--transcript:Solyc04g078680.3.1
At--transcript:AT1G45201.3	Sl--transcript:Solyc04g078800.3.1
At--transcript:AT1G45207.2	Sl--transcript:Solyc04g078810.3.1
At--transcript:AT1G45233.2	Sl--transcript:Solyc04g078830.3.1
At--transcript:AT1G45249.6	Sl--transcript:Solyc04g078840.3.1
At--transcript:AT1G45230.1	Sl--transcript:Solyc04g078850.3.1
At--transcript:AT1G45545.2	Sl--transcript:Solyc04g078970.2.1
At--transcript:AT1G22990.1	Sl--transcript:Solyc04g007630.2.1
At--transcript:AT1G23030.1	Sl--transcript:Solyc04g007640.3.1
At--transcript:AT1G23080.1	Sl--transcript:Solyc04g007690.3.1
At--transcript:AT1G23110.1	Sl--transcript:Solyc04g007730.3.1
At--transcript:AT1G23140.1	Sl--transcript:Solyc04g007800.3.1
At--transcript:AT1G23150.1	Sl--transcript:Solyc04g007850.3.1
At--transcript:AT1G23260.1	Sl--transcript:Solyc04g007960.3.1
At--transcript:AT1G47380.1	Sl--transcript:Solyc04g079120.3.1
At--transcript:AT1G47410.2	Sl--transcript:Solyc04g079170.3.1
At--transcript:AT1G47420.1	Sl--transcript:Solyc04g079180.3.1
At--transcript:AT1G47480.1	Sl--transcript:Solyc04g079190.3.1
At--transcript:AT1G47490.1	Sl--transcript:Solyc04g079310.3.1
At--transcript:AT1G47710.2	Sl--transcript:Solyc04g079370.3.1
At--transcript:AT1G47720.1	Sl--transcript:Solyc04g079410.3.1
At--transcript:AT1G41830.1	Sl--transcript:Solyc04g082140.3.1
At--transcript:AT1G42430.1	Sl--transcript:Solyc04g082290.3.1
At--transcript:AT1G42440.1	Sl--transcript:Solyc04g082320.3.1
At--transcript:AT1G42470.1	Sl--transcript:Solyc04g082490.3.1
At--transcript:AT1G42480.1	Sl--transcript:Solyc04g082590.3.1
At--transcript:AT1G42540.2	Sl--transcript:Solyc04g082610.3.1
At--transcript:AT1G42960.1	Sl--transcript:Solyc04g082640.3.1
At--transcript:AT1G77090.1	Sl--transcript:Solyc04g064670.3.1
At--transcript:AT1G77100.1	Sl--transcript:Solyc04g064690.3.1
At--transcript:AT1G77120.1	Sl--transcript:Solyc04g064710.3.1
At--transcript:AT1G77130.1	Sl--transcript:Solyc04g064790.3.1
At--transcript:AT1G77140.1	Sl--transcript:Solyc04g064820.3.1
At--transcript:AT1G77220.1	Sl--transcript:Solyc04g064850.3.1
At--transcript:AT1G21380.1	Sl--transcript:Solyc04g063280.3.1
At--transcript:AT1G21400.5	Sl--transcript:Solyc04g063350.3.1
At--transcript:AT1G21410.1	Sl--transcript:Solyc04g063380.3.1
At--transcript:AT1G21450.1	Sl--transcript:Solyc04g064550.1.1
At--transcript:AT1G21460.1	Sl--transcript:Solyc04g064610.3.1
At--transcript:AT1G21480.1	Sl--transcript:Solyc04g064670.3.1
At--transcript:AT1G24090.1	Sl--transcript:Solyc04g005010.3.1
At--transcript:AT1G24130.1	Sl--transcript:Solyc04g005030.3.1
At--transcript:AT1G24140.1	Sl--transcript:Solyc04g005050.2.1
At--transcript:AT1G24160.1	Sl--transcript:Solyc04g005060.3.1
At--transcript:AT1G24180.1	Sl--transcript:Solyc04g005080.3.1
At--transcript:AT1G24260.2	Sl--transcript:Solyc04g005320.3.1
At--transcript:AT1G58120.1	Sl--transcript:Solyc04g076150.3.1
At--transcript:AT1G58200.2	Sl--transcript:Solyc04g076300.3.1
At--transcript:AT1G58215.1	Sl--transcript:Solyc04g076350.1.1
At--transcript:AT1G58220.1	Sl--transcript:Solyc04g076360.3.1
At--transcript:AT1G58230.2	Sl--transcript:Solyc04g076510.3.1
At--transcript:AT1G58250.2	Sl--transcript:Solyc04g076540.3.1
At--transcript:AT1G67920.1	Sl--transcript:Solyc04g007990.1.1
At--transcript:AT1G68060.1	Sl--transcript:Solyc04g008040.3.1
At--transcript:AT1G68090.1	Sl--transcript:Solyc04g008270.3.1
At--transcript:AT1G68100.1	Sl--transcript:Solyc04g008340.2.1
At--transcript:AT1G68110.1	Sl--transcript:Solyc04g008350.1.1
At--transcript:AT1G68120.1	Sl--transcript:Solyc04g008380.3.1
At--transcript:AT1G22070.1	Sl--transcript:Solyc04g054320.3.1
At--transcript:AT1G22130.1	Sl--transcript:Solyc04g054517.1.1
At--transcript:AT1G22150.1	Sl--transcript:Solyc04g054730.3.1
At--transcript:AT1G22160.1	Sl--transcript:Solyc04g054760.3.1
At--transcript:AT1G22170.1	Sl--transcript:Solyc04g054820.3.1
At--transcript:AT1G22190.1	Sl--transcript:Solyc04g054910.3.1
At--transcript:AT1G14530.2	Sl--transcript:Solyc04g008540.3.1
At--transcript:AT1G14570.1	Sl--transcript:Solyc04g008510.3.1
At--transcript:AT1G14580.3	Sl--transcript:Solyc04g008500.3.1
At--transcript:AT1G14600.1	Sl--transcript:Solyc04g008480.2.1
At--transcript:AT1G14685.1	Sl--transcript:Solyc04g008380.3.1
At--transcript:AT1G14686.1	Sl--transcript:Solyc04g008350.1.1
At--transcript:AT1G14690.2	Sl--transcript:Solyc04g008290.3.1
At--transcript:AT1G14700.1	Sl--transcript:Solyc04g008250.1.1
At--transcript:AT1G14710.1	Sl--transcript:Solyc04g008240.3.1
At--transcript:AT1G14720.1	Sl--transcript:Solyc04g008210.2.1
At--transcript:AT1G14750.3	Sl--transcript:Solyc04g008070.2.1
At--transcript:AT1G14840.1	Sl--transcript:Solyc04g008040.3.1
At--transcript:AT1G14900.1	Sl--transcript:Solyc04g007890.3.1
At--transcript:AT1G14910.1	Sl--transcript:Solyc04g007860.3.1
At--transcript:AT1G14990.2	Sl--transcript:Solyc04g007700.3.1
At--transcript:AT1G15010.1	Sl--transcript:Solyc04g007620.1.1
At--transcript:AT1G15020.2	Sl--transcript:Solyc04g007610.3.1
At--transcript:AT1G15130.1	Sl--transcript:Solyc04g007560.3.1
At--transcript:AT1G15150.1	Sl--transcript:Solyc04g007530.3.1
At--transcript:AT1G70650.2	Sl--transcript:Solyc04g007960.3.1
At--transcript:AT1G70690.1	Sl--transcript:Solyc04g007950.3.1
At--transcript:AT1G70740.1	Sl--transcript:Solyc04g007880.3.1
At--transcript:AT1G70750.1	Sl--transcript:Solyc04g007870.3.1
At--transcript:AT1G70780.1	Sl--transcript:Solyc04g007850.3.1
At--transcript:AT1G70790.2	Sl--transcript:Solyc04g007800.3.1
[truncated: 11,560 more rows]

## Sheet: Capsicum annuum
Ca--transcript:PHT95535(protein PLANT CADMIUM RESISTANCE 2-like)	Sl--transcript:Solyc01g005470.3.1(SlFWL1)
Ca--transcript:PHT95646	Sl--transcript:Solyc08g013910.3.1(SlFWL14)
Ca--transcript:PHT71260(Protein PLANT CADMIUM RESISTANCE 10)	Sl--transcript:Solyc10g081410.2.1(SlFWL18)
Ca--transcript:PHT70924(Cell number regulator 8)	Sl--transcript:Solyc10g084260.2.1(SlFWL19)
Ca--transcript:PHT70924(Cell number regulator 8)	Sl--transcript:Solyc09g007490.3.1(SlFWL16)
Ca--transcript:PHT91598(Cell number regulator 1)	Sl--transcript:Solyc02g090730.3.1(SlFW2.2)
Ca--transcript:PHT88805(Protein PLANT CADMIUM RESISTANCE 8)	Sl--transcript:Solyc06g066590.3.1(SlFWL13)
Ca--transcript:PHT79391(Protein PLANT CADMIUM RESISTANCE 8)	Sl--transcript:Solyc06g066590.3.1(SlFWL13)
Ca--transcript:PHT62960(Cell number regulator 8)	Sl--transcript:Solyc09g007490.3.1(SlFWL16)
Ca--transcript:PHT67376(Protein PLANT CADMIUM RESISTANCE 9)	Sl--transcript:Solyc03g119660.2.1(SlFWL6)
Ca--transcript:PHT90672(hypothetical protein)	Sl--transcript:Solyc02g079390.3.1(SlFWL2)
Ca--transcript:PHT88709(hypothetical protein)	Sl--transcript:Solyc03g119660.2.1(SlFWL6)
Ca--transcript:PHT88805(Protein PLANT CADMIUM RESISTANCE 8)	Sl--transcript:Solyc03g120600.3.1(SlFWL7)
Ca--transcript:PHT87027(Cell number regulator 6)	Sl--transcript:Solyc03g093200.3.1(SlFWL5)
Ca--transcript:PHT83097(Cell number regulator 13)	Sl--transcript:Solyc02g083540.3.1(SlFWL3)
Ca--transcript:PHT83097(Cell number regulator 13)	Sl--transcript:Solyc02g083540.3.1(SlFWL3)
Ca--transcript:PHT79391(Protein PLANT CADMIUM RESISTANCE 8)	Sl--transcript:Solyc03g120600.3.1(SlFWL7)
Ca--transcript:PHT95267	Sl--transcript:Solyc01g088350.3.1
Ca--transcript:PHT95271	Sl--transcript:Solyc01g088400.3.1
Ca--transcript:PHT95274	Sl--transcript:Solyc01g088470.3.1
Ca--transcript:PHT95275	Sl--transcript:Solyc01g088480.3.1
Ca--transcript:PHT95277	Sl--transcript:Solyc01g088490.3.1
Ca--transcript:PHT95278	Sl--transcript:Solyc01g088500.3.1
Ca--transcript:PHT95280	Sl--transcript:Solyc01g088505.1.1
Ca--transcript:PHT95281	Sl--transcript:Solyc01g088530.2.1
Ca--transcript:PHT95282	Sl--transcript:Solyc01g088540.1.1
Ca--transcript:PHT95283	Sl--transcript:Solyc01g088550.3.1
Ca--transcript:PHT95284	Sl--transcript:Solyc01g088560.3.1
Ca--transcript:PHT95285	Sl--transcript:Solyc01g088570.3.1
Ca--transcript:PHT95286	Sl--transcript:Solyc01g088580.1.1
Ca--transcript:PHT95287	Sl--transcript:Solyc01g088600.3.1
Ca--transcript:PHT95288	Sl--transcript:Solyc01g088610.3.1
Ca--transcript:PHT95289	Sl--transcript:Solyc01g088620.3.1
Ca--transcript:PHT95290	Sl--transcript:Solyc01g088650.3.1
Ca--transcript:PHT95291	Sl--transcript:Solyc01g088660.3.1
Ca--transcript:PHT95292	Sl--transcript:Solyc01g088670.2.1
Ca--transcript:PHT95293	Sl--transcript:Solyc01g088690.3.1
Ca--transcript:PHT95294	Sl--transcript:Solyc01g088700.3.1
Ca--transcript:PHT95297	Sl--transcript:Solyc01g088710.3.1
Ca--transcript:PHT95300	Sl--transcript:Solyc01g088720.3.1
Ca--transcript:PHT95301	Sl--transcript:Solyc01g088730.3.1
Ca--transcript:PHT95302	Sl--transcript:Solyc01g088740.3.1
Ca--transcript:PHT95306	Sl--transcript:Solyc01g088750.3.1
Ca--transcript:PHT95307	Sl--transcript:Solyc01g088760.3.1
Ca--transcript:PHT95309	Sl--transcript:Solyc01g088800.3.1
Ca--transcript:PHT95319	Sl--transcript:Solyc01g088810.3.1
Ca--transcript:PHT95344	Sl--transcript:Solyc01g088830.2.1
Ca--transcript:PHT95346	Sl--transcript:Solyc01g089850.3.1
Ca--transcript:PHT95347	Sl--transcript:Solyc01g089870.3.1
Ca--transcript:PHT95348	Sl--transcript:Solyc01g089880.3.1
Ca--transcript:PHT95350	Sl--transcript:Solyc01g089900.3.1
Ca--transcript:PHT95351	Sl--transcript:Solyc01g089910.3.1
Ca--transcript:PHT95356	Sl--transcript:Solyc01g089970.3.1
Ca--transcript:PHT95357	Sl--transcript:Solyc01g089980.3.1
Ca--transcript:PHT95360	Sl--transcript:Solyc01g090200.3.1
Ca--transcript:PHT95362	Sl--transcript:Solyc01g090210.3.1
Ca--transcript:PHT95363	Sl--transcript:Solyc01g090220.3.1
Ca--transcript:PHT95364	Sl--transcript:Solyc01g090225.1.1
Ca--transcript:PHT95365	Sl--transcript:Solyc01g090230.3.1
Ca--transcript:PHT95367	Sl--transcript:Solyc01g090260.3.1
Ca--transcript:PHT95370	Sl--transcript:Solyc01g090270.3.1
Ca--transcript:PHT95371	Sl--transcript:Solyc01g090280.3.1
Ca--transcript:PHT95374	Sl--transcript:Solyc01g090290.3.1
Ca--transcript:PHT95378	Sl--transcript:Solyc01g090300.3.1
Ca--transcript:PHT95384	Sl--transcript:Solyc01g090350.3.1
Ca--transcript:PHT95390	Sl--transcript:Solyc01g090550.3.1
Ca--transcript:PHT95391	Sl--transcript:Solyc01g090560.3.1
Ca--transcript:PHT95393	Sl--transcript:Solyc01g090590.3.1
Ca--transcript:PHT95394	Sl--transcript:Solyc01g090600.3.1
Ca--transcript:PHT95395	Sl--transcript:Solyc01g090640.3.1
Ca--transcript:PHT95398	Sl--transcript:Solyc01g090670.3.1
Ca--transcript:PHT95399	Sl--transcript:Solyc01g090680.3.1
Ca--transcript:PHT95400	Sl--transcript:Solyc01g090690.3.1
Ca--transcript:PHT95401	Sl--transcript:Solyc01g090700.3.1
Ca--transcript:PHT95406	Sl--transcript:Solyc01g090720.3.1
Ca--transcript:PHT95407	Sl--transcript:Solyc01g090730.3.1
Ca--transcript:PHT95408	Sl--transcript:Solyc01g090740.3.1
Ca--transcript:PHT95409	Sl--transcript:Solyc01g090750.3.1
Ca--transcript:PHT95410	Sl--transcript:Solyc01g090760.3.1
Ca--transcript:PHT95411	Sl--transcript:Solyc01g090770.3.1
Ca--transcript:PHT95412	Sl--transcript:Solyc01g090780.3.1
Ca--transcript:PHT95414	Sl--transcript:Solyc01g090790.3.1
Ca--transcript:PHT95418	Sl--transcript:Solyc01g090800.3.1
Ca--transcript:PHT95419	Sl--transcript:Solyc01g090810.3.1
Ca--transcript:PHT95422	Sl--transcript:Solyc01g090830.2.1
Ca--transcript:PHT95429	Sl--transcript:Solyc01g090910.3.1
Ca--transcript:PHT95435	Sl--transcript:Solyc01g090980.1.1
Ca--transcript:PHT95441	Sl--transcript:Solyc01g091040.3.1
Ca--transcript:PHT95442	Sl--transcript:Solyc01g091050.3.1
Ca--transcript:PHT95445	Sl--transcript:Solyc01g091070.3.1
Ca--transcript:PHT95446	Sl--transcript:Solyc01g091080.3.1
Ca--transcript:PHT95447	Sl--transcript:Solyc01g006800.3.1
Ca--transcript:PHT95448	Sl--transcript:Solyc01g006825.1.1
Ca--transcript:PHT95449	Sl--transcript:Solyc01g006830.3.1
Ca--transcript:PHT95465	Sl--transcript:Solyc01g006840.3.1
Ca--transcript:PHT95466	Sl--transcript:Solyc01g006850.1.1
Ca--transcript:PHT95467	Sl--transcript:Solyc01g006870.3.1
Ca--transcript:PHT95471	Sl--transcript:Solyc01g006880.3.1
Ca--transcript:PHT95472	Sl--transcript:Solyc01g006890.3.1
Ca--transcript:PHT95476	Sl--transcript:Solyc01g006900.3.1
Ca--transcript:PHT95477	Sl--transcript:Solyc01g006920.3.1
Ca--transcript:PHT95478	Sl--transcript:Solyc01g006930.3.1
Ca--transcript:PHT95479	Sl--transcript:Solyc01g006950.3.1
Ca--transcript:PHT95480	Sl--transcript:Solyc01g006960.3.1
Ca--transcript:PHT95481	Sl--transcript:Solyc01g006970.3.1
Ca--transcript:PHT95482	Sl--transcript:Solyc01g006980.3.1
Ca--transcript:PHT95483	Sl--transcript:Solyc01g006990.3.1
Ca--transcript:PHT95484	Sl--transcript:Solyc01g007010.3.1
Ca--transcript:PHT95485	Sl--transcript:Solyc01g007020.3.1
Ca--transcript:PHT95487	Sl--transcript:Solyc01g007060.3.1
Ca--transcript:PHT95488	Sl--transcript:Solyc01g007070.3.1
Ca--transcript:PHT95489	Sl--transcript:Solyc01g007080.3.1
Ca--transcript:PHT95498	Sl--transcript:Solyc01g007100.3.1
Ca--transcript:PHT95499	Sl--transcript:Solyc01g007110.3.1
Ca--transcript:PHT95500	Sl--transcript:Solyc01g007120.3.1
Ca--transcript:PHT95501	Sl--transcript:Solyc01g007130.3.1
Ca--transcript:PHT95502	Sl--transcript:Solyc01g007140.3.1
Ca--transcript:PHT95503	Sl--transcript:Solyc01g007150.3.1
Ca--transcript:PHT95505	Sl--transcript:Solyc01g007170.3.1
Ca--transcript:PHT95509	Sl--transcript:Solyc01g007220.3.1
Ca--transcript:PHT95511	Sl--transcript:Solyc01g007230.3.1
Ca--transcript:PHT95512	Sl--transcript:Solyc01g007250.3.1
Ca--transcript:PHT95513	Sl--transcript:Solyc01g007260.3.1
Ca--transcript:PHT95515	Sl--transcript:Solyc01g007740.3.1
Ca--transcript:PHT95516	Sl--transcript:Solyc01g007750.3.1
Ca--transcript:PHT95517	Sl--transcript:Solyc01g007760.3.1
Ca--transcript:PHT95518	Sl--transcript:Solyc01g007780.3.1
Ca--transcript:PHT95519	Sl--transcript:Solyc01g007790.3.1
Ca--transcript:PHT95520	Sl--transcript:Solyc01g007800.3.1
Ca--transcript:PHT95521	Sl--transcript:Solyc01g007810.1.1
Ca--transcript:PHT95522	Sl--transcript:Solyc01g007840.3.1
Ca--transcript:PHT95526	Sl--transcript:Solyc01g007850.2.1
Ca--transcript:PHT95527	Sl--transcript:Solyc01g007860.3.1
Ca--transcript:PHT93419	Sl--transcript:Solyc01g091410.3.1
Ca--transcript:PHT93431	Sl--transcript:Solyc01g091470.3.1
Ca--transcript:PHT93432	Sl--transcript:Solyc01g091480.3.1
Ca--transcript:PHT93434	Sl--transcript:Solyc01g091500.3.1
Ca--transcript:PHT93436	Sl--transcript:Solyc01g091520.3.1
Ca--transcript:PHT93437	Sl--transcript:Solyc01g091530.3.1
Ca--transcript:PHT93438	Sl--transcript:Solyc01g091540.2.1
Ca--transcript:PHT93443	Sl--transcript:Solyc01g091550.3.1
Ca--transcript:PHT93444	Sl--transcript:Solyc01g091580.3.1
Ca--transcript:PHT93445	Sl--transcript:Solyc01g091590.3.1
Ca--transcript:PHT93451	Sl--transcript:Solyc01g091600.3.1
Ca--transcript:PHT93452	Sl--transcript:Solyc01g091610.1.1
Ca--transcript:PHT93453	Sl--transcript:Solyc01g091620.3.1
Ca--transcript:PHT93454	Sl--transcript:Solyc01g091630.3.1
Ca--transcript:PHT93455	Sl--transcript:Solyc01g091640.3.1
Ca--transcript:PHT93456	Sl--transcript:Solyc01g091650.3.1
Ca--transcript:PHT93459	Sl--transcript:Solyc01g091660.3.1
Ca--transcript:PHT93463	Sl--transcript:Solyc01g091670.3.1
Ca--transcript:PHT93467	Sl--transcript:Solyc01g091690.3.1
Ca--transcript:PHT93469	Sl--transcript:Solyc01g091700.3.1
Ca--transcript:PHT93470	Sl--transcript:Solyc01g091710.3.1
Ca--transcript:PHT93477	Sl--transcript:Solyc01g091730.3.1
Ca--transcript:PHT93478	Sl--transcript:Solyc01g091740.3.1
Ca--transcript:PHT93479	Sl--transcript:Solyc01g091760.2.1
Ca--transcript:PHT93480	Sl--transcript:Solyc01g091780.3.1
Ca--transcript:PHT93481	Sl--transcript:Solyc01g091800.3.1
Ca--transcript:PHT93482	Sl--transcript:Solyc01g091810.1.1
Ca--transcript:PHT93483	Sl--transcript:Solyc01g091820.3.1
Ca--transcript:PHT93484	Sl--transcript:Solyc01g091830.3.1
Ca--transcript:PHT93485	Sl--transcript:Solyc01g091840.3.1
Ca--transcript:PHT93486	Sl--transcript:Solyc01g091850.3.1
Ca--transcript:PHT93487	Sl--transcript:Solyc01g091860.3.1
Ca--transcript:PHT93489	Sl--transcript:Solyc01g091870.3.1
Ca--transcript:PHT93491	Sl--transcript:Solyc01g091890.3.1
Ca--transcript:PHT93492	Sl--transcript:Solyc01g091900.3.1
Ca--transcript:PHT93493	Sl--transcript:Solyc01g091910.3.1
Ca--transcript:PHT93494	Sl--transcript:Solyc01g091920.3.1
Ca--transcript:PHT93496	Sl--transcript:Solyc01g091940.3.1
Ca--transcript:PHT93497	Sl--transcript:Solyc01g091950.3.1
Ca--transcript:PHT94658	Sl--transcript:Solyc01g087280.1.1
Ca--transcript:PHT94659	Sl--transcript:Solyc01g087290.3.1
Ca--transcript:PHT94661	Sl--transcript:Solyc01g087320.3.1
Ca--transcript:PHT94662	Sl--transcript:Solyc01g087450.3.1
Ca--transcript:PHT94663	Sl--transcript:Solyc01g087460.2.1
Ca--transcript:PHT94664	Sl--transcript:Solyc01g087490.3.1
Ca--transcript:PHT94667	Sl--transcript:Solyc01g087500.3.1
Ca--transcript:PHT94669	Sl--transcript:Solyc01g087510.2.1
Ca--transcript:PHT94670	Sl--transcript:Solyc01g087520.3.1
Ca--transcript:PHT94671	Sl--transcript:Solyc01g087530.3.1
Ca--transcript:PHT94673	Sl--transcript:Solyc01g087540.3.1
Ca--transcript:PHT94674	Sl--transcript:Solyc01g087550.3.1
Ca--transcript:PHT94677	Sl--transcript:Solyc01g087560.3.1
Ca--transcript:PHT94681	Sl--transcript:Solyc01g087590.3.1
Ca--transcript:PHT94685	Sl--transcript:Solyc01g087600.3.1
Ca--transcript:PHT94686	Sl--transcript:Solyc01g087610.3.1
Ca--transcript:PHT94688	Sl--transcript:Solyc01g087620.3.1
Ca--transcript:PHT94689	Sl--transcript:Solyc01g087630.2.1
Ca--transcript:PHT94691	Sl--transcript:Solyc01g087650.3.1
Ca--transcript:PHT94693	Sl--transcript:Solyc01g087670.3.1
Ca--transcript:PHT94694	Sl--transcript:Solyc01g087680.3.1
Ca--transcript:PHT94695	Sl--transcript:Solyc01g087690.2.1
Ca--transcript:PHT94698	Sl--transcript:Solyc01g087720.3.1
Ca--transcript:PHT94699	Sl--transcript:Solyc01g087730.3.1
Ca--transcript:PHT94700	Sl--transcript:Solyc01g087740.1.1
Ca--transcript:PHT94701	Sl--transcript:Solyc01g087750.3.1
Ca--transcript:PHT94703	Sl--transcript:Solyc01g087770.3.1
Ca--transcript:PHT94715	Sl--transcript:Solyc01g087890.3.1
Ca--transcript:PHT94717	Sl--transcript:Solyc01g087900.3.1
Ca--transcript:PHT94720	Sl--transcript:Solyc01g087910.3.1
Ca--transcript:PHT94722	Sl--transcript:Solyc01g087970.3.1
Ca--transcript:PHT94728	Sl--transcript:Solyc01g087980.3.1
Ca--transcript:PHT94729	Sl--transcript:Solyc01g087990.3.1
Ca--transcript:PHT94730	Sl--transcript:Solyc01g088000.3.1
Ca--transcript:PHT94731	Sl--transcript:Solyc01g088010.1.1
Ca--transcript:PHT94732	Sl--transcript:Solyc01g088020.3.1
Ca--transcript:PHT93500	Sl--transcript:Solyc01g110050.2.1
Ca--transcript:PHT93501	Sl--transcript:Solyc01g110080.2.1
Ca--transcript:PHT93508	Sl--transcript:Solyc01g110110.3.1
Ca--transcript:PHT93510	Sl--transcript:Solyc01g110130.3.1
Ca--transcript:PHT93512	Sl--transcript:Solyc01g110145.1.1
Ca--transcript:PHT93513	Sl--transcript:Solyc01g110150.2.1
Ca--transcript:PHT93514	Sl--transcript:Solyc01g110180.3.1
Ca--transcript:PHT93515	Sl--transcript:Solyc01g110190.3.1
Ca--transcript:PHT93516	Sl--transcript:Solyc01g110200.2.1
Ca--transcript:PHT93517	Sl--transcript:Solyc01g110270.3.1
Ca--transcript:PHT93518	Sl--transcript:Solyc01g110290.3.1
Ca--transcript:PHT93519	Sl--transcript:Solyc01g110300.3.1
Ca--transcript:PHT93520	Sl--transcript:Solyc01g110310.3.1
Ca--transcript:PHT93522	Sl--transcript:Solyc01g110320.3.1
Ca--transcript:PHT93523	Sl--transcript:Solyc01g110330.2.1
Ca--transcript:PHT93525	Sl--transcript:Solyc01g110340.3.1
Ca--transcript:PHT93526	Sl--transcript:Solyc01g110350.2.1
Ca--transcript:PHT93527	Sl--transcript:Solyc01g110360.3.1
Ca--transcript:PHT93528	Sl--transcript:Solyc01g110370.3.1
Ca--transcript:PHT93529	Sl--transcript:Solyc01g110380.3.1
Ca--transcript:PHT93530	Sl--transcript:Solyc01g110385.1.1
Ca--transcript:PHT93531	Sl--transcript:Solyc01g110400.2.1
Ca--transcript:PHT93532	Sl--transcript:Solyc01g110410.3.1
Ca--transcript:PHT93536	Sl--transcript:Solyc01g110440.3.1
Ca--transcript:PHT93538	Sl--transcript:Solyc01g110460.3.1
Ca--transcript:PHT93539	Sl--transcript:Solyc01g110470.3.1
Ca--transcript:PHT93906	Sl--transcript:Solyc01g008450.1.1
Ca--transcript:PHT93907	Sl--transcript:Solyc01g008480.3.1
Ca--transcript:PHT93920	Sl--transcript:Solyc01g008640.3.1
Ca--transcript:PHT93926	Sl--transcript:Solyc01g008820.3.1
Ca--transcript:PHT93945	Sl--transcript:Solyc01g008950.3.1
Ca--transcript:PHT93946	Sl--transcript:Solyc01g008960.3.1
Ca--transcript:PHT93949	Sl--transcript:Solyc01g008977.1.1
Ca--transcript:PHT93951	Sl--transcript:Solyc01g008990.3.1
Ca--transcript:PHT93953	Sl--transcript:Solyc01g009000.3.1
Ca--transcript:PHT93955	Sl--transcript:Solyc01g009010.3.1
Ca--transcript:PHT93956	Sl--transcript:Solyc01g009020.3.1
Ca--transcript:PHT93959	Sl--transcript:Solyc01g009100.3.1
Ca--transcript:PHT93964	Sl--transcript:Solyc01g009150.3.1
Ca--transcript:PHT93967	Sl--transcript:Solyc01g009170.3.1
Ca--transcript:PHT93968	Sl--transcript:Solyc01g009245.1.1
Ca--transcript:PHT93970	Sl--transcript:Solyc01g009260.1.1
Ca--transcript:PHT93972	Sl--transcript:Solyc01g009280.3.1
Ca--transcript:PHT93974	Sl--transcript:Solyc01g009290.3.1
Ca--transcript:PHT93975	Sl--transcript:Solyc01g009300.3.1
Ca--transcript:PHT93979	Sl--transcript:Solyc01g009310.3.1
Ca--transcript:PHT93980	Sl--transcript:Solyc01g009320.2.1
Ca--transcript:PHT93985	Sl--transcript:Solyc01g009335.1.1
Ca--transcript:PHT93995	Sl--transcript:Solyc01g009370.2.1
Ca--transcript:PHT93996	Sl--transcript:Solyc01g009380.3.1
Ca--transcript:PHT93998	Sl--transcript:Solyc01g009390.3.1
Ca--transcript:PHT95173	Sl--transcript:Solyc01g081210.3.1
Ca--transcript:PHT95175	Sl--transcript:Solyc01g081240.3.1
Ca--transcript:PHT95176	Sl--transcript:Solyc01g081250.3.1
Ca--transcript:PHT95178	Sl--transcript:Solyc01g081290.3.1
Ca--transcript:PHT95179	Sl--transcript:Solyc01g081297.1.1
Ca--transcript:PHT95180	Sl--transcript:Solyc01g081300.3.1
Ca--transcript:PHT95182	Sl--transcript:Solyc01g081320.3.1
Ca--transcript:PHT95183	Sl--transcript:Solyc01g081325.1.1
Ca--transcript:PHT95184	Sl--transcript:Solyc01g081350.1.1
Ca--transcript:PHT95185	Sl--transcript:Solyc01g081370.3.1
Ca--transcript:PHT95186	Sl--transcript:Solyc01g081380.3.1
Ca--transcript:PHT95187	Sl--transcript:Solyc01g081390.3.1
Ca--transcript:PHT95190	Sl--transcript:Solyc01g081410.3.1
Ca--transcript:PHT95192	Sl--transcript:Solyc01g081420.2.1
Ca--transcript:PHT95193	Sl--transcript:Solyc01g081440.3.1
Ca--transcript:PHT95194	Sl--transcript:Solyc01g081450.3.1
Ca--transcript:PHT95195	Sl--transcript:Solyc01g081460.3.1
Ca--transcript:PHT95196	Sl--transcript:Solyc01g081470.3.1
Ca--transcript:PHT95197	Sl--transcript:Solyc01g081480.3.1
Ca--transcript:PHT95198	Sl--transcript:Solyc01g081490.3.1
Ca--transcript:PHT95204	Sl--transcript:Solyc01g081510.3.1
Ca--transcript:PHT95211	Sl--transcript:Solyc01g081540.3.1
Ca--transcript:PHT95212	Sl--transcript:Solyc01g081560.2.1
Ca--transcript:PHT94965	Sl--transcript:Solyc01g080330.3.1
Ca--transcript:PHT94966	Sl--transcript:Solyc01g080340.3.1
Ca--transcript:PHT94967	Sl--transcript:Solyc01g080350.3.1
Ca--transcript:PHT94969	Sl--transcript:Solyc01g080360.3.1
Ca--transcript:PHT94970	Sl--transcript:Solyc01g080367.1.1
Ca--transcript:PHT94971	Sl--transcript:Solyc01g080380.3.1
Ca--transcript:PHT94972	Sl--transcript:Solyc01g080400.3.1
Ca--transcript:PHT94973	Sl--transcript:Solyc01g080410.3.1
Ca--transcript:PHT94975	Sl--transcript:Solyc01g080450.3.1
Ca--transcript:PHT94976	Sl--transcript:Solyc01g080460.3.1
Ca--transcript:PHT94982	Sl--transcript:Solyc01g080480.3.1
Ca--transcript:PHT94983	Sl--transcript:Solyc01g080490.2.1
Ca--transcript:PHT94985	Sl--transcript:Solyc01g080500.2.1
Ca--transcript:PHT94986	Sl--transcript:Solyc01g080550.2.1
Ca--transcript:PHT94992	Sl--transcript:Solyc01g080640.3.1
Ca--transcript:PHT94994	Sl--transcript:Solyc01g080670.3.1
Ca--transcript:PHT94996	Sl--transcript:Solyc01g080680.3.1
Ca--transcript:PHT94997	Sl--transcript:Solyc01g080700.3.1
Ca--transcript:PHT95003	Sl--transcript:Solyc01g080720.3.1
Ca--transcript:PHT95004	Sl--transcript:Solyc01g080750.3.1
Ca--transcript:PHT95010	Sl--transcript:Solyc01g080780.2.1
Ca--transcript:PHT94937	Sl--transcript:Solyc01g079620.3.1
Ca--transcript:PHT94938	Sl--transcript:Solyc01g079640.3.1
Ca--transcript:PHT94939	Sl--transcript:Solyc01g079650.3.1
Ca--transcript:PHT94940	Sl--transcript:Solyc01g079660.2.1
Ca--transcript:PHT94943	Sl--transcript:Solyc01g079680.3.1
Ca--transcript:PHT94944	Sl--transcript:Solyc01g079690.3.1
Ca--transcript:PHT94946	Sl--transcript:Solyc01g079710.3.1
Ca--transcript:PHT94947	Sl--transcript:Solyc01g079720.3.1
Ca--transcript:PHT94948	Sl--transcript:Solyc01g079760.3.1
Ca--transcript:PHT94950	Sl--transcript:Solyc01g079780.3.1
Ca--transcript:PHT94951	Sl--transcript:Solyc01g079790.3.1
Ca--transcript:PHT94952	Sl--transcript:Solyc01g079800.3.1
Ca--transcript:PHT94956	Sl--transcript:Solyc01g079820.3.1
Ca--transcript:PHT94958	Sl--transcript:Solyc01g079840.3.1
Ca--transcript:PHT94959	Sl--transcript:Solyc01g079850.3.1
Ca--transcript:PHT94962	Sl--transcript:Solyc01g079860.3.1
Ca--transcript:PHT94964	Sl--transcript:Solyc01g079870.3.1
Ca--transcript:PHT94599	Sl--transcript:Solyc01g073970.3.1
Ca--transcript:PHT94600	Sl--transcript:Solyc01g074010.3.1
Ca--transcript:PHT94601	Sl--transcript:Solyc01g074020.3.1
Ca--transcript:PHT94602	Sl--transcript:Solyc01g074040.2.1
Ca--transcript:PHT94605	Sl--transcript:Solyc01g074050.2.1
Ca--transcript:PHT94606	Sl--transcript:Solyc01g086640.2.1
Ca--transcript:PHT94607	Sl--transcript:Solyc01g086650.3.1
Ca--transcript:PHT94608	Sl--transcript:Solyc01g086680.3.1
Ca--transcript:PHT94609	Sl--transcript:Solyc01g086690.2.1
Ca--transcript:PHT94610	Sl--transcript:Solyc01g086700.3.1
Ca--transcript:PHT94611	Sl--transcript:Solyc01g086710.3.1
Ca--transcript:PHT94613	Sl--transcript:Solyc01g086730.3.1
Ca--transcript:PHT94614	Sl--transcript:Solyc01g086740.3.1
Ca--transcript:PHT94615	Sl--transcript:Solyc01g086750.3.1
Ca--transcript:PHT94617	Sl--transcript:Solyc01g086760.3.1
Ca--transcript:PHT93744	Sl--transcript:Solyc01g006100.3.1
Ca--transcript:PHT93746	Sl--transcript:Solyc01g006110.3.1
Ca--transcript:PHT93751	Sl--transcript:Solyc01g006120.3.1
Ca--transcript:PHT93752	Sl--transcript:Solyc01g006130.3.1
Ca--transcript:PHT93753	Sl--transcript:Solyc01g006140.3.1
Ca--transcript:PHT93755	Sl--transcript:Solyc01g006150.3.1
Ca--transcript:PHT93757	Sl--transcript:Solyc01g006160.3.1
Ca--transcript:PHT93758	Sl--transcript:Solyc01g006180.3.1
Ca--transcript:PHT93760	Sl--transcript:Solyc01g006190.3.1
Ca--transcript:PHT93770	Sl--transcript:Solyc01g006210.3.1
Ca--transcript:PHT93774	Sl--transcript:Solyc01g006220.2.1
Ca--transcript:PHT93776	Sl--transcript:Solyc01g006230.3.1
Ca--transcript:PHT93777	Sl--transcript:Solyc01g006240.3.1
Ca--transcript:PHT93794	Sl--transcript:Solyc01g006340.3.1
Ca--transcript:PHT93670	Sl--transcript:Solyc01g090300.3.1
Ca--transcript:PHT93673	Sl--transcript:Solyc01g090350.3.1
Ca--transcript:PHT93674	Sl--transcript:Solyc01g090380.3.1
Ca--transcript:PHT93675	Sl--transcript:Solyc01g090410.3.1
Ca--transcript:PHT93677	Sl--transcript:Solyc01g090420.3.1
Ca--transcript:PHT93678	Sl--transcript:Solyc01g090430.3.1
Ca--transcript:PHT93679	Sl--transcript:Solyc01g090440.2.1
Ca--transcript:PHT93680	Sl--transcript:Solyc01g090450.3.1
Ca--transcript:PHT93681	Sl--transcript:Solyc01g090460.3.1
Ca--transcript:PHT93685	Sl--transcript:Solyc01g090470.3.1
Ca--transcript:PHT93688	Sl--transcript:Solyc01g090510.2.1
Ca--transcript:PHT93690	Sl--transcript:Solyc01g090530.2.1
Ca--transcript:PHT94531	Sl--transcript:Solyc01g067980.1.1
Ca--transcript:PHT94532	Sl--transcript:Solyc01g068020.3.1
Ca--transcript:PHT94534	Sl--transcript:Solyc01g068040.1.1
Ca--transcript:PHT94537	Sl--transcript:Solyc01g068050.3.1
Ca--transcript:PHT94538	Sl--transcript:Solyc01g068060.3.1
Ca--transcript:PHT94540	Sl--transcript:Solyc01g068070.3.1
Ca--transcript:PHT94541	Sl--transcript:Solyc01g068080.3.1
Ca--transcript:PHT94542	Sl--transcript:Solyc01g068100.3.1
Ca--transcript:PHT94559	Sl--transcript:Solyc01g068120.3.1
Ca--transcript:PHT94564	Sl--transcript:Solyc01g068130.3.1
Ca--transcript:PHT94565	Sl--transcript:Solyc01g068150.3.1
Ca--transcript:PHT94566	Sl--transcript:Solyc01g068160.3.1
Ca--transcript:PHT94202	Sl--transcript:Solyc01g059900.3.1
Ca--transcript:PHT94213	Sl--transcript:Solyc01g060040.3.1
Ca--transcript:PHT94215	Sl--transcript:Solyc01g060070.3.1
Ca--transcript:PHT94216	Sl--transcript:Solyc01g060080.3.1
Ca--transcript:PHT94220	Sl--transcript:Solyc01g060130.3.1
Ca--transcript:PHT94221	Sl--transcript:Solyc01g060140.3.1
Ca--transcript:PHT94222	Sl--transcript:Solyc01g060180.3.1
Ca--transcript:PHT94226	Sl--transcript:Solyc01g060245.1.1
Ca--transcript:PHT94229	Sl--transcript:Solyc01g060260.3.1
Ca--transcript:PHT94230	Sl--transcript:Solyc01g060280.3.1
Ca--transcript:PHT94231	Sl--transcript:Solyc01g060470.3.1
Ca--transcript:PHT94232	Sl--transcript:Solyc01g060490.3.1
Ca--transcript:PHT94911	Sl--transcript:Solyc01g079900.1.1
Ca--transcript:PHT94918	Sl--transcript:Solyc01g079960.2.1
Ca--transcript:PHT94925	Sl--transcript:Solyc01g080220.3.1
Ca--transcript:PHT94926	Sl--transcript:Solyc01g080240.3.1
Ca--transcript:PHT94927	Sl--transcript:Solyc01g080250.3.1
Ca--transcript:PHT94929	Sl--transcript:Solyc01g080260.3.1
Ca--transcript:PHT94931	Sl--transcript:Solyc01g080270.3.1
Ca--transcript:PHT94932	Sl--transcript:Solyc01g080280.3.1
Ca--transcript:PHT94933	Sl--transcript:Solyc01g080290.3.1
Ca--transcript:PHT94934	Sl--transcript:Solyc01g080300.3.1
Ca--transcript:PHT94935	Sl--transcript:Solyc01g080310.3.1
Ca--transcript:PHT94836	Sl--transcript:Solyc01g068490.3.1
Ca--transcript:PHT94844	Sl--transcript:Solyc01g079110.3.1
Ca--transcript:PHT94857	Sl--transcript:Solyc01g079240.3.1
Ca--transcript:PHT94866	Sl--transcript:Solyc01g079385.1.1
Ca--transcript:PHT94868	Sl--transcript:Solyc01g079480.3.1
Ca--transcript:PHT94869	Sl--transcript:Solyc01g079500.3.1
Ca--transcript:PHT94871	Sl--transcript:Solyc01g079507.1.1
Ca--transcript:PHT94873	Sl--transcript:Solyc01g079520.3.1
Ca--transcript:PHT94874	Sl--transcript:Solyc01g079530.3.1
Ca--transcript:PHT94875	Sl--transcript:Solyc01g079540.3.1
Ca--transcript:PHT94876	Sl--transcript:Solyc01g079560.3.1
Ca--transcript:PHT94138	Sl--transcript:Solyc01g060270.1.1
Ca--transcript:PHT94140	Sl--transcript:Solyc01g060420.2.1
Ca--transcript:PHT94143	Sl--transcript:Solyc01g065540.3.1
Ca--transcript:PHT94144	Sl--transcript:Solyc01g065550.3.1
Ca--transcript:PHT94145	Sl--transcript:Solyc01g065560.3.1
Ca--transcript:PHT94146	Sl--transcript:Solyc01g065580.3.1
Ca--transcript:PHT94147	Sl--transcript:Solyc01g065570.2.1
Ca--transcript:PHT94153	Sl--transcript:Solyc01g065690.3.1
Ca--transcript:PHT94156	Sl--transcript:Solyc01g065980.3.1
Ca--transcript:PHT94158	Sl--transcript:Solyc01g066050.3.1
Ca--transcript:PHT94163	Sl--transcript:Solyc01g066260.2.1
Ca--transcript:PHT94175	Sl--transcript:Solyc01g066440.3.1
Ca--transcript:PHT95305	Sl--transcript:Solyc01g088770.3.1
Ca--transcript:PHT95311	Sl--transcript:Solyc01g088810.3.1
Ca--transcript:PHT95312	Sl--transcript:Solyc01g088820.2.1
Ca--transcript:PHT95314	Sl--transcript:Solyc01g089840.2.1
Ca--transcript:PHT95327	Sl--transcript:Solyc01g090010.2.1
Ca--transcript:PHT95333	Sl--transcript:Solyc01g090120.3.1
Ca--transcript:PHT95334	Sl--transcript:Solyc01g090140.2.1
Ca--transcript:PHT95339	Sl--transcript:Solyc01g090180.3.1
Ca--transcript:PHT95340	Sl--transcript:Solyc01g090190.3.1
Ca--transcript:PHT95342	Sl--transcript:Solyc01g090200.3.1
Ca--transcript:PHT94013	Sl--transcript:Solyc01g010460.3.1
Ca--transcript:PHT94014	Sl--transcript:Solyc01g010480.3.1
Ca--transcript:PHT94035	Sl--transcript:Solyc01g010540.3.1
Ca--transcript:PHT94037	Sl--transcript:Solyc01g010570.3.1
Ca--transcript:PHT94040	Sl--transcript:Solyc01g010760.3.1
Ca--transcript:PHT94041	Sl--transcript:Solyc01g010770.3.1
Ca--transcript:PHT94042	Sl--transcript:Solyc01g010780.3.1
Ca--transcript:PHT94051	Sl--transcript:Solyc01g010890.3.1
Ca--transcript:PHT94052	Sl--transcript:Solyc01g010900.3.1
Ca--transcript:PHT94053	Sl--transcript:Solyc01g010910.2.1
Ca--transcript:PHT92714	Sl--transcript:Solyc01g109730.1.1
Ca--transcript:PHT92715	Sl--transcript:Solyc01g109740.3.1
Ca--transcript:PHT92716	Sl--transcript:Solyc01g109750.2.1
Ca--transcript:PHT92717	Sl--transcript:Solyc01g109760.2.1
Ca--transcript:PHT92718	Sl--transcript:Solyc01g109770.3.1
Ca--transcript:PHT92720	Sl--transcript:Solyc01g109790.3.1
Ca--transcript:PHT92721	Sl--transcript:Solyc01g109800.2.1
Ca--transcript:PHT92723	Sl--transcript:Solyc01g109830.3.1
Ca--transcript:PHT92725	Sl--transcript:Solyc01g109860.3.1
Ca--transcript:PHT94427	Sl--transcript:Solyc01g009730.2.1
Ca--transcript:PHT94429	Sl--transcript:Solyc01g009750.3.1
Ca--transcript:PHT94430	Sl--transcript:Solyc01g009760.3.1
Ca--transcript:PHT94431	Sl--transcript:Solyc01g009770.3.1
Ca--transcript:PHT94433	Sl--transcript:Solyc01g009780.3.1
Ca--transcript:PHT94438	Sl--transcript:Solyc01g009810.3.1
Ca--transcript:PHT94439	Sl--transcript:Solyc01g009820.3.1
Ca--transcript:PHT94440	Sl--transcript:Solyc01g009845.1.1
Ca--transcript:PHT94441	Sl--transcript:Solyc01g009860.3.1
Ca--transcript:PHT94477	Sl--transcript:Solyc01g073910.3.1
Ca--transcript:PHT94478	Sl--transcript:Solyc01g073920.3.1
Ca--transcript:PHT94482	Sl--transcript:Solyc01g073930.3.1
Ca--transcript:PHT94489	Sl--transcript:Solyc01g073940.3.1
Ca--transcript:PHT94490	Sl--transcript:Solyc01g073950.3.1
Ca--transcript:PHT94492	Sl--transcript:Solyc01g073960.3.1
Ca--transcript:PHT94494	Sl--transcript:Solyc01g073980.1.1
Ca--transcript:PHT94495	Sl--transcript:Solyc01g086760.3.1
Ca--transcript:PHT94498	Sl--transcript:Solyc01g086810.2.1
Ca--transcript:PHT94376	Sl--transcript:Solyc01g009500.3.1
Ca--transcript:PHT94377	Sl--transcript:Solyc01g009520.3.1
Ca--transcript:PHT94378	Sl--transcript:Solyc01g009560.1.1
Ca--transcript:PHT94379	Sl--transcript:Solyc01g009590.3.1
Ca--transcript:PHT94381	Sl--transcript:Solyc01g009600.3.1
Ca--transcript:PHT94383	Sl--transcript:Solyc01g009620.3.1
Ca--transcript:PHT94384	Sl--transcript:Solyc01g009645.1.1
Ca--transcript:PHT94385	Sl--transcript:Solyc01g009660.2.1
Ca--transcript:PHT94573	Sl--transcript:Solyc01g079320.3.1
Ca--transcript:PHT94574	Sl--transcript:Solyc01g079330.3.1
Ca--transcript:PHT94575	Sl--transcript:Solyc01g079340.3.1
Ca--transcript:PHT94576	Sl--transcript:Solyc01g079350.3.1
Ca--transcript:PHT94577	Sl--transcript:Solyc01g079360.3.1
Ca--transcript:PHT94578	Sl--transcript:Solyc01g079370.3.1
Ca--transcript:PHT94583	Sl--transcript:Solyc01g079460.2.1
Ca--transcript:PHT94018	Sl--transcript:Solyc01g010410.3.1
Ca--transcript:PHT94038	Sl--transcript:Solyc01g010520.3.1
Ca--transcript:PHT94043	Sl--transcript:Solyc01g010590.2.1
Ca--transcript:PHT94047	Sl--transcript:Solyc01g010660.3.1
Ca--transcript:PHT94054	Sl--transcript:Solyc01g010860.3.1
Ca--transcript:PHT94059	Sl--transcript:Solyc01g010870.3.1
Ca--transcript:PHT94060	Sl--transcript:Solyc01g010880.3.1
Ca--transcript:PHT93812	Sl--transcript:Solyc01g014310.1.1
Ca--transcript:PHT93834	Sl--transcript:Solyc01g014534.1.1
Ca--transcript:PHT93835	Sl--transcript:Solyc01g014535.1.1
Ca--transcript:PHT93840	Sl--transcript:Solyc01g014562.1.1
Ca--transcript:PHT93844	Sl--transcript:Solyc01g014564.1.1
Ca--transcript:PHT93849	Sl--transcript:Solyc01g014566.1.1
Ca--transcript:PHT93850	Sl--transcript:Solyc01g014720.2.1
Ca--transcript:PHT93717	Sl--transcript:Solyc01g006250.2.1
Ca--transcript:PHT93729	Sl--transcript:Solyc01g006260.3.1
Ca--transcript:PHT93730	Sl--transcript:Solyc01g006280.3.1
Ca--transcript:PHT93731	Sl--transcript:Solyc01g006290.3.1
Ca--transcript:PHT93734	Sl--transcript:Solyc01g006320.3.1
Ca--transcript:PHT93736	Sl--transcript:Solyc01g006340.3.1
Ca--transcript:PHT93900	Sl--transcript:Solyc01g008510.3.1
Ca--transcript:PHT93914	Sl--transcript:Solyc01g008660.3.1
Ca--transcript:PHT93925	Sl--transcript:Solyc01g008830.2.1
Ca--transcript:PHT93938	Sl--transcript:Solyc01g009030.3.1
Ca--transcript:PHT93940	Sl--transcript:Solyc01g009080.3.1
Ca--transcript:PHT93941	Sl--transcript:Solyc01g009090.3.1
Ca--transcript:PHT93963	Sl--transcript:Solyc01g009160.2.1
Ca--transcript:PHT92878	Sl--transcript:Solyc01g088480.3.1
Ca--transcript:PHT92883	Sl--transcript:Solyc01g088505.1.1
Ca--transcript:PHT92884	Sl--transcript:Solyc01g088550.3.1
Ca--transcript:PHT92890	Sl--transcript:Solyc01g088580.1.1
Ca--transcript:PHT92907	Sl--transcript:Solyc01g088660.3.1
Ca--transcript:PHT92916	Sl--transcript:Solyc01g088690.3.1
Ca--transcript:PHT92494	Sl--transcript:Solyc01g091700.3.1
Ca--transcript:PHT92502	Sl--transcript:Solyc01g091840.3.1
Ca--transcript:PHT92508	Sl--transcript:Solyc01g091870.3.1
Ca--transcript:PHT92517	Sl--transcript:Solyc01g091910.3.1
Ca--transcript:PHT92520	Sl--transcript:Solyc01g091950.3.1
Ca--transcript:PHT92527	Sl--transcript:Solyc01g093975.1.1
Ca--transcript:PHT95025	Sl--transcript:Solyc01g067930.3.1
Ca--transcript:PHT95026	Sl--transcript:Solyc01g067905.1.1
Ca--transcript:PHT95027	Sl--transcript:Solyc01g067900.3.1
Ca--transcript:PHT95029	Sl--transcript:Solyc01g067890.3.1
Ca--transcript:PHT95034	Sl--transcript:Solyc01g067830.3.1
Ca--transcript:PHT95035	Sl--transcript:Solyc01g067800.3.1
Ca--transcript:PHT95036	Sl--transcript:Solyc01g067790.3.1
Ca--transcript:PHT95039	Sl--transcript:Solyc01g067780.1.1
Ca--transcript:PHT95040	Sl--transcript:Solyc01g067750.3.1
Ca--transcript:PHT95043	Sl--transcript:Solyc01g067740.3.1
Ca--transcript:PHT95044	Sl--transcript:Solyc01g067730.3.1
Ca--transcript:PHT95045	Sl--transcript:Solyc01g067720.3.1
Ca--transcript:PHT95046	Sl--transcript:Solyc01g067710.3.1
Ca--transcript:PHT95047	Sl--transcript:Solyc01g067690.3.1
Ca--transcript:PHT95048	Sl--transcript:Solyc01g067680.3.1
Ca--transcript:PHT95049	Sl--transcript:Solyc01g067660.3.1
Ca--transcript:PHT95052	Sl--transcript:Solyc01g067640.3.1
Ca--transcript:PHT95055	Sl--transcript:Solyc01g067620.3.1
Ca--transcript:PHT95056	Sl--transcript:Solyc01g067600.3.1
Ca--transcript:PHT95057	Sl--transcript:Solyc01g067590.3.1
Ca--transcript:PHT95061	Sl--transcript:Solyc01g067550.3.1
Ca--transcript:PHT95062	Sl--transcript:Solyc01g067540.1.1
Ca--transcript:PHT95064	Sl--transcript:Solyc01g067480.3.1
Ca--transcript:PHT95066	Sl--transcript:Solyc01g067440.3.1
Ca--transcript:PHT95070	Sl--transcript:Solyc01g067400.3.1
Ca--transcript:PHT95075	Sl--transcript:Solyc01g067380.3.1
Ca--transcript:PHT95076	Sl--transcript:Solyc01g067370.3.1
Ca--transcript:PHT95077	Sl--transcript:Solyc01g067360.3.1
Ca--transcript:PHT95078	Sl--transcript:Solyc01g067350.3.1
Ca--transcript:PHT95080	Sl--transcript:Solyc01g067340.2.1
Ca--transcript:PHT95082	Sl--transcript:Solyc01g067290.2.1
Ca--transcript:PHT95083	Sl--transcript:Solyc01g067170.1.1
Ca--transcript:PHT95086	Sl--transcript:Solyc01g067080.3.1
Ca--transcript:PHT95088	Sl--transcript:Solyc01g067020.3.1
Ca--transcript:PHT95089	Sl--transcript:Solyc01g066950.1.1
Ca--transcript:PHT95106	Sl--transcript:Solyc01g066940.3.1
Ca--transcript:PHT95107	Sl--transcript:Solyc01g066910.3.1
Ca--transcript:PHT95110	Sl--transcript:Solyc01g066880.3.1
Ca--transcript:PHT95111	Sl--transcript:Solyc01g066870.3.1
Ca--transcript:PHT95112	Sl--transcript:Solyc01g066860.3.1
Ca--transcript:PHT95113	Sl--transcript:Solyc01g066850.3.1
Ca--transcript:PHT95114	Sl--transcript:Solyc01g066840.3.1
Ca--transcript:PHT95116	Sl--transcript:Solyc01g066830.3.1
Ca--transcript:PHT95120	Sl--transcript:Solyc01g066590.3.1
Ca--transcript:PHT95121	Sl--transcript:Solyc01g073780.2.1
Ca--transcript:PHT95131	Sl--transcript:Solyc01g073770.2.1
Ca--transcript:PHT95133	Sl--transcript:Solyc01g073750.3.1
Ca--transcript:PHT95134	Sl--transcript:Solyc01g073740.3.1
Ca--transcript:PHT95136	Sl--transcript:Solyc01g073730.3.1
Ca--transcript:PHT95138	Sl--transcript:Solyc01g073720.2.1
Ca--transcript:PHT95139	Sl--transcript:Solyc01g073710.2.1
Ca--transcript:PHT95141	Sl--transcript:Solyc01g073695.1.1
Ca--transcript:PHT95143	Sl--transcript:Solyc01g073690.2.1
Ca--transcript:PHT95148	Sl--transcript:Solyc01g073680.3.1
Ca--transcript:PHT95150	Sl--transcript:Solyc01g073660.3.1
Ca--transcript:PHT95152	Sl--transcript:Solyc01g073650.3.1
Ca--transcript:PHT95153	Sl--transcript:Solyc01g073640.3.1
Ca--transcript:PHT95154	Sl--transcript:Solyc01g081640.3.1
Ca--transcript:PHT95155	Sl--transcript:Solyc01g081630.3.1
Ca--transcript:PHT95157	Sl--transcript:Solyc01g081620.3.1
Ca--transcript:PHT95159	Sl--transcript:Solyc01g081610.3.1
Ca--transcript:PHT95161	Sl--transcript:Solyc01g081600.3.1
Ca--transcript:PHT95162	Sl--transcript:Solyc01g081590.3.1
Ca--transcript:PHT95178	Sl--transcript:Solyc01g081560.2.1
Ca--transcript:PHT95188	Sl--transcript:Solyc01g081400.3.1
Ca--transcript:PHT95212	Sl--transcript:Solyc01g081290.3.1
Ca--transcript:PHT95220	Sl--transcript:Solyc01g081200.3.1
Ca--transcript:PHT95221	Sl--transcript:Solyc01g081177.1.1
Ca--transcript:PHT95222	Sl--transcript:Solyc01g081150.3.1
Ca--transcript:PHT95223	Sl--transcript:Solyc01g081140.1.1
Ca--transcript:PHT95224	Sl--transcript:Solyc01g081115.1.1
Ca--transcript:PHT95225	Sl--transcript:Solyc01g081110.3.1
Ca--transcript:PHT95228	Sl--transcript:Solyc01g081080.2.1
Ca--transcript:PHT95230	Sl--transcript:Solyc01g081070.3.1
Ca--transcript:PHT95231	Sl--transcript:Solyc01g081050.3.1
Ca--transcript:PHT95234	Sl--transcript:Solyc01g081030.3.1
Ca--transcript:PHT95235	Sl--transcript:Solyc01g081020.1.1
Ca--transcript:PHT95239	Sl--transcript:Solyc01g081010.3.1
Ca--transcript:PHT95241	Sl--transcript:Solyc01g081000.3.1
Ca--transcript:PHT95247	Sl--transcript:Solyc01g080990.3.1
Ca--transcript:PHT95252	Sl--transcript:Solyc01g080960.3.1
Ca--transcript:PHT95254	Sl--transcript:Solyc01g080940.3.1
Ca--transcript:PHT95255	Sl--transcript:Solyc01g080930.3.1
Ca--transcript:PHT95256	Sl--transcript:Solyc01g080920.3.1
Ca--transcript:PHT95257	Sl--transcript:Solyc01g080910.2.1
Ca--transcript:PHT95259	Sl--transcript:Solyc01g080900.3.1
Ca--transcript:PHT95268	Sl--transcript:Solyc01g080860.3.1
Ca--transcript:PHT93568	Sl--transcript:Solyc01g091465.1.1
Ca--transcript:PHT93569	Sl--transcript:Solyc01g091460.3.1
Ca--transcript:PHT93570	Sl--transcript:Solyc01g091450.3.1
Ca--transcript:PHT93572	Sl--transcript:Solyc01g091410.3.1
Ca--transcript:PHT93576	Sl--transcript:Solyc01g091380.3.1
Ca--transcript:PHT93577	Sl--transcript:Solyc01g091370.3.1
Ca--transcript:PHT93579	Sl--transcript:Solyc01g091360.3.1
Ca--transcript:PHT93580	Sl--transcript:Solyc01g091350.3.1
Ca--transcript:PHT93582	Sl--transcript:Solyc01g091340.3.1
Ca--transcript:PHT93583	Sl--transcript:Solyc01g091330.3.1
Ca--transcript:PHT93584	Sl--transcript:Solyc01g091320.3.1
Ca--transcript:PHT93585	Sl--transcript:Solyc01g091300.3.1
Ca--transcript:PHT93587	Sl--transcript:Solyc01g091280.3.1
Ca--transcript:PHT93588	Sl--transcript:Solyc01g091260.3.1
Ca--transcript:PHT93589	Sl--transcript:Solyc01g091250.3.1
Ca--transcript:PHT93594	Sl--transcript:Solyc01g091240.3.1
Ca--transcript:PHT93595	Sl--transcript:Solyc01g091230.3.1
Ca--transcript:PHT93596	Sl--transcript:Solyc01g091210.3.1
Ca--transcript:PHT93597	Sl--transcript:Solyc01g091200.3.1
Ca--transcript:PHT93598	Sl--transcript:Solyc01g091190.3.1
Ca--transcript:PHT93599	Sl--transcript:Solyc01g091180.3.1
Ca--transcript:PHT93600	Sl--transcript:Solyc01g091160.3.1
Ca--transcript:PHT93601	Sl--transcript:Solyc01g091130.3.1
Ca--transcript:PHT93602	Sl--transcript:Solyc01g091120.3.1
Ca--transcript:PHT93603	Sl--transcript:Solyc01g091100.2.1
Ca--transcript:PHT94757	Sl--transcript:Solyc01g079110.3.1
Ca--transcript:PHT94758	Sl--transcript:Solyc01g079100.3.1
Ca--transcript:PHT94759	Sl--transcript:Solyc01g079090.3.1
Ca--transcript:PHT94760	Sl--transcript:Solyc01g079080.3.1
Ca--transcript:PHT94761	Sl--transcript:Solyc01g079060.3.1
Ca--transcript:PHT94763	Sl--transcript:Solyc01g068640.3.1
Ca--transcript:PHT94764	Sl--transcript:Solyc01g068590.3.1
Ca--transcript:PHT94768	Sl--transcript:Solyc01g068580.3.1
Ca--transcript:PHT94772	Sl--transcript:Solyc01g068560.3.1
Ca--transcript:PHT94773	Sl--transcript:Solyc01g068545.1.1
Ca--transcript:PHT94779	Sl--transcript:Solyc01g068540.3.1
Ca--transcript:PHT94781	Sl--transcript:Solyc01g068530.3.1
Ca--transcript:PHT94782	Sl--transcript:Solyc01g068520.1.1
Ca--transcript:PHT94783	Sl--transcript:Solyc01g068500.3.1
Ca--transcript:PHT94790	Sl--transcript:Solyc01g068340.3.1
Ca--transcript:PHT94791	Sl--transcript:Solyc01g068330.3.1
Ca--transcript:PHT94792	Sl--transcript:Solyc01g068290.3.1
Ca--transcript:PHT94794	Sl--transcript:Solyc01g068280.3.1
Ca--transcript:PHT94795	Sl--transcript:Solyc01g068270.3.1
Ca--transcript:PHT94796	Sl--transcript:Solyc01g068267.1.1
Ca--transcript:PHT94797	Sl--transcript:Solyc01g068260.3.1
Ca--transcript:PHT94798	Sl--transcript:Solyc01g068210.3.1
Ca--transcript:PHT94799	Sl--transcript:Solyc01g068200.3.1
Ca--transcript:PHT94800	Sl--transcript:Solyc01g068180.3.1
Ca--transcript:PHT93609	Sl--transcript:Solyc01g006770.2.1
Ca--transcript:PHT93612	Sl--transcript:Solyc01g006755.1.1
Ca--transcript:PHT93613	Sl--transcript:Solyc01g006740.3.1
Ca--transcript:PHT93614	Sl--transcript:Solyc01g006735.1.1
Ca--transcript:PHT93615	Sl--transcript:Solyc01g006730.3.1
Ca--transcript:PHT93617	Sl--transcript:Solyc01g006720.3.1
Ca--transcript:PHT93618	Sl--transcript:Solyc01g006710.3.1
Ca--transcript:PHT93619	Sl--transcript:Solyc01g006700.3.1
Ca--transcript:PHT93620	Sl--transcript:Solyc01g006690.3.1
Ca--transcript:PHT93629	Sl--transcript:Solyc01g006660.2.1
Ca--transcript:PHT93630	Sl--transcript:Solyc01g006650.2.1
Ca--transcript:PHT93634	Sl--transcript:Solyc01g006620.3.1
Ca--transcript:PHT93637	Sl--transcript:Solyc01g006590.2.1
Ca--transcript:PHT93641	Sl--transcript:Solyc01g006575.1.1
Ca--transcript:PHT93643	Sl--transcript:Solyc01g006560.3.1
Ca--transcript:PHT93651	Sl--transcript:Solyc01g006540.3.1
Ca--transcript:PHT93652	Sl--transcript:Solyc01g006530.2.1
Ca--transcript:PHT93654	Sl--transcript:Solyc01g006510.3.1
Ca--transcript:PHT93655	Sl--transcript:Solyc01g006500.3.1
Ca--transcript:PHT93656	Sl--transcript:Solyc01g006490.3.1
Ca--transcript:PHT93657	Sl--transcript:Solyc01g006480.3.1
Ca--transcript:PHT93663	Sl--transcript:Solyc01g006450.3.1
Ca--transcript:PHT93773	Sl--transcript:Solyc01g006190.3.1
Ca--transcript:PHT93778	Sl--transcript:Solyc01g006090.3.1
Ca--transcript:PHT93779	Sl--transcript:Solyc01g006080.2.1
Ca--transcript:PHT93780	Sl--transcript:Solyc01g006050.2.1
Ca--transcript:PHT93787	Sl--transcript:Solyc01g006020.3.1
Ca--transcript:PHT93788	Sl--transcript:Solyc01g006010.3.1
Ca--transcript:PHT93789	Sl--transcript:Solyc01g006000.3.1
Ca--transcript:PHT93790	Sl--transcript:Solyc01g005990.3.1
Ca--transcript:PHT93791	Sl--transcript:Solyc01g005980.3.1
Ca--transcript:PHT93792	Sl--transcript:Solyc01g005970.3.1
Ca--transcript:PHT93794	Sl--transcript:Solyc01g005960.3.1
Ca--transcript:PHT93795	Sl--transcript:Solyc01g005950.3.1
Ca--transcript:PHT93796	Sl--transcript:Solyc01g005940.3.1
Ca--transcript:PHT93797	Sl--transcript:Solyc01g005930.3.1
Ca--transcript:PHT93801	Sl--transcript:Solyc01g005850.2.1
Ca--transcript:PHT93804	Sl--transcript:Solyc01g005840.3.1
Ca--transcript:PHT93805	Sl--transcript:Solyc01g005830.3.1
Ca--transcript:PHT93808	Sl--transcript:Solyc01g005810.3.1
Ca--transcript:PHT93810	Sl--transcript:Solyc01g005800.3.1
Ca--transcript:PHT93811	Sl--transcript:Solyc01g005770.3.1
Ca--transcript:PHT93812	Sl--transcript:Solyc01g005710.2.1
Ca--transcript:PHT93830	Sl--transcript:Solyc01g008930.3.1
Ca--transcript:PHT93831	Sl--transcript:Solyc01g008920.3.1
Ca--transcript:PHT93832	Sl--transcript:Solyc01g008910.2.1
Ca--transcript:PHT93833	Sl--transcript:Solyc01g008900.3.1
Ca--transcript:PHT93840	Sl--transcript:Solyc01g008890.3.1
Ca--transcript:PHT93844	Sl--transcript:Solyc01g008880.2.1
Ca--transcript:PHT93851	Sl--transcript:Solyc01g008870.2.1
Ca--transcript:PHT93852	Sl--transcript:Solyc01g008840.3.1
Ca--transcript:PHT93877	Sl--transcript:Solyc01g008790.3.1
Ca--transcript:PHT93879	Sl--transcript:Solyc01g008780.3.1
Ca--transcript:PHT93880	Sl--transcript:Solyc01g008770.3.1
Ca--transcript:PHT93882	Sl--transcript:Solyc01g008740.2.1
Ca--transcript:PHT93883	Sl--transcript:Solyc01g008730.3.1
Ca--transcript:PHT93893	Sl--transcript:Solyc01g008560.3.1
Ca--transcript:PHT93896	Sl--transcript:Solyc01g008550.3.1
Ca--transcript:PHT93899	Sl--transcript:Solyc01g008520.3.1
Ca--transcript:PHT93900	Sl--transcript:Solyc01g008510.3.1
Ca--transcript:PHT93904	Sl--transcript:Solyc01g008490.3.1
Ca--transcript:PHT93907	Sl--transcript:Solyc01g008470.3.1
Ca--transcript:PHT94801	Sl--transcript:Solyc01g088310.3.1
Ca--transcript:PHT94803	Sl--transcript:Solyc01g088260.3.1
Ca--transcript:PHT94808	Sl--transcript:Solyc01g088250.3.1
Ca--transcript:PHT94809	Sl--transcript:Solyc01g088240.3.1
Ca--transcript:PHT94812	Sl--transcript:Solyc01g088170.3.1
Ca--transcript:PHT94817	Sl--transcript:Solyc01g088160.3.1
Ca--transcript:PHT94818	Sl--transcript:Solyc01g088150.3.1
Ca--transcript:PHT94820	Sl--transcript:Solyc01g088130.2.1
Ca--transcript:PHT94826	Sl--transcript:Solyc01g088100.3.1
Ca--transcript:PHT94827	Sl--transcript:Solyc01g088090.3.1
Ca--transcript:PHT94828	Sl--transcript:Solyc01g088080.3.1
Ca--transcript:PHT94830	Sl--transcript:Solyc01g088060.3.1
Ca--transcript:PHT94831	Sl--transcript:Solyc01g088050.3.1
Ca--transcript:PHT94832	Sl--transcript:Solyc01g088030.3.1
Ca--transcript:PHT93540	Sl--transcript:Solyc01g087050.3.1
Ca--transcript:PHT93541	Sl--transcript:Solyc01g087040.2.1
Ca--transcript:PHT93542	Sl--transcript:Solyc01g086995.1.1
Ca--transcript:PHT93549	Sl--transcript:Solyc01g086980.3.1
Ca--transcript:PHT93551	Sl--transcript:Solyc01g086960.3.1
Ca--transcript:PHT93553	Sl--transcript:Solyc01g086950.3.1
Ca--transcript:PHT93555	Sl--transcript:Solyc01g086920.3.1
Ca--transcript:PHT93560	Sl--transcript:Solyc01g086890.3.1
Ca--transcript:PHT93561	Sl--transcript:Solyc01g086870.3.1
Ca--transcript:PHT93562	Sl--transcript:Solyc01g086860.3.1
Ca--transcript:PHT93563	Sl--transcript:Solyc01g086850.3.1
Ca--transcript:PHT93564	Sl--transcript:Solyc01g086840.2.1
Ca--transcript:PHT93565	Sl--transcript:Solyc01g086760.3.1
Ca--transcript:PHT93566	Sl--transcript:Solyc01g073980.1.1
Ca--transcript:PHT92255	Sl--transcript:Solyc01g095995.1.1
Ca--transcript:PHT92256	Sl--transcript:Solyc01g095990.3.1
Ca--transcript:PHT92262	Sl--transcript:Solyc01g095745.1.1
Ca--transcript:PHT92270	Sl--transcript:Solyc01g095700.3.1
Ca--transcript:PHT92278	Sl--transcript:Solyc01g095630.3.1
Ca--transcript:PHT92282	Sl--transcript:Solyc01g095610.3.1
Ca--transcript:PHT92283	Sl--transcript:Solyc01g095590.3.1
Ca--transcript:PHT92286	Sl--transcript:Solyc01g095570.3.1
Ca--transcript:PHT92289	Sl--transcript:Solyc01g095550.2.1
Ca--transcript:PHT92290	Sl--transcript:Solyc01g095520.3.1
Ca--transcript:PHT92291	Sl--transcript:Solyc01g095500.3.1
Ca--transcript:PHT92292	Sl--transcript:Solyc01g095490.3.1
Ca--transcript:PHT92294	Sl--transcript:Solyc01g095470.3.1
Ca--transcript:PHT92310	Sl--transcript:Solyc01g095200.3.1
Ca--transcript:PHT92552	Sl--transcript:Solyc01g091540.2.1
Ca--transcript:PHT92568	Sl--transcript:Solyc01g091480.3.1
Ca--transcript:PHT92581	Sl--transcript:Solyc01g091370.3.1
Ca--transcript:PHT92591	Sl--transcript:Solyc01g091320.3.1
Ca--transcript:PHT92597	Sl--transcript:Solyc01g091300.3.1
Ca--transcript:PHT92601	Sl--transcript:Solyc01g091290.3.1
Ca--transcript:PHT92606	Sl--transcript:Solyc01g091260.3.1
Ca--transcript:PHT92613	Sl--transcript:Solyc01g091230.3.1
Ca--transcript:PHT92616	Sl--transcript:Solyc01g091200.3.1
Ca--transcript:PHT92635	Sl--transcript:Solyc01g091100.2.1
Ca--transcript:PHT92646	Sl--transcript:Solyc01g091030.3.1
Ca--transcript:PHT92660	Sl--transcript:Solyc01g091010.3.1
Ca--transcript:PHT92677	Sl--transcript:Solyc01g090970.3.1
Ca--transcript:PHT92692	Sl--transcript:Solyc01g090950.3.1
Ca--transcript:PHT94845	Sl--transcript:Solyc01g079310.3.1
Ca--transcript:PHT94846	Sl--transcript:Solyc01g079300.3.1
Ca--transcript:PHT94848	Sl--transcript:Solyc01g079290.1.1
Ca--transcript:PHT94849	Sl--transcript:Solyc01g079270.1.1
Ca--transcript:PHT94854	Sl--transcript:Solyc01g079260.3.1
Ca--transcript:PHT94855	Sl--transcript:Solyc01g079250.3.1
Ca--transcript:PHT94859	Sl--transcript:Solyc01g079230.3.1
Ca--transcript:PHT94860	Sl--transcript:Solyc01g079220.3.1
Ca--transcript:PHT94861	Sl--transcript:Solyc01g079210.3.1
Ca--transcript:PHT94862	Sl--transcript:Solyc01g079200.3.1
Ca--transcript:PHT94863	Sl--transcript:Solyc01g079180.3.1
Ca--transcript:PHT93410	Sl--transcript:Solyc01g094080.3.1
Ca--transcript:PHT93414	Sl--transcript:Solyc01g094060.3.1
Ca--transcript:PHT93416	Sl--transcript:Solyc01g094040.3.1
Ca--transcript:PHT93417	Sl--transcript:Solyc01g094030.3.1
Ca--transcript:PHT93418	Sl--transcript:Solyc01g094020.3.1
Ca--transcript:PHT93419	Sl--transcript:Solyc01g094010.3.1
Ca--transcript:PHT93420	Sl--transcript:Solyc01g094000.3.1
Ca--transcript:PHT93421	Sl--transcript:Solyc01g093975.1.1
Ca--transcript:PHT93425	Sl--transcript:Solyc01g093970.3.1
Ca--transcript:PHT93427	Sl--transcript:Solyc01g091950.3.1
Ca--transcript:PHT94888	Sl--transcript:Solyc01g080210.3.1
Ca--transcript:PHT94890	Sl--transcript:Solyc01g080190.3.1
Ca--transcript:PHT94894	Sl--transcript:Solyc01g080180.3.1
Ca--transcript:PHT94895	Sl--transcript:Solyc01g080140.3.1
Ca--transcript:PHT94896	Sl--transcript:Solyc01g080120.2.1
Ca--transcript:PHT94902	Sl--transcript:Solyc01g080110.3.1
Ca--transcript:PHT94903	Sl--transcript:Solyc01g080070.3.1
Ca--transcript:PHT94907	Sl--transcript:Solyc01g080050.3.1
Ca--transcript:PHT94908	Sl--transcript:Solyc01g080040.3.1
Ca--transcript:PHT94922	Sl--transcript:Solyc01g079900.1.1
Ca--transcript:PHT94027	Sl--transcript:Solyc01g010990.2.1
Ca--transcript:PHT94029	Sl--transcript:Solyc01g010970.3.1
Ca--transcript:PHT94030	Sl--transcript:Solyc01g010950.3.1
Ca--transcript:PHT94031	Sl--transcript:Solyc01g010940.3.1
Ca--transcript:PHT94034	Sl--transcript:Solyc01g010830.3.1
Ca--transcript:PHT94045	Sl--transcript:Solyc01g010700.3.1
Ca--transcript:PHT94046	Sl--transcript:Solyc01g010690.1.1
Ca--transcript:PHT94047	Sl--transcript:Solyc01g010660.3.1
Ca--transcript:PHT94048	Sl--transcript:Solyc01g010650.3.1
Ca--transcript:PHT94072	Sl--transcript:Solyc01g010420.3.1
Ca--transcript:PHT95424	Sl--transcript:Solyc01g091030.3.1
Ca--transcript:PHT95426	Sl--transcript:Solyc01g091020.3.1
Ca--transcript:PHT95427	Sl--transcript:Solyc01g091010.3.1
Ca--transcript:PHT95428	Sl--transcript:Solyc01g091000.3.1
Ca--transcript:PHT95429	Sl--transcript:Solyc01g090990.3.1
Ca--transcript:PHT95436	Sl--transcript:Solyc01g090970.3.1
Ca--transcript:PHT95438	Sl--transcript:Solyc01g090950.3.1
Ca--transcript:PHT95439	Sl--transcript:Solyc01g090940.3.1
Ca--transcript:PHT95440	Sl--transcript:Solyc01g090920.3.1
Ca--transcript:PHT92337	Sl--transcript:Solyc01g095100.3.1
Ca--transcript:PHT92345	Sl--transcript:Solyc01g095080.3.1
Ca--transcript:PHT92358	Sl--transcript:Solyc01g094970.3.1
Ca--transcript:PHT92370	Sl--transcript:Solyc01g094870.2.1
Ca--transcript:PHT92377	Sl--transcript:Solyc01g094810.3.1
Ca--transcript:PHT92387	Sl--transcript:Solyc01g094750.3.1
Ca--transcript:PHT92389	Sl--transcript:Solyc01g094690.3.1
Ca--transcript:PHT92390	Sl--transcript:Solyc01g094680.3.1
Ca--transcript:PHT93694	Sl--transcript:Solyc01g006460.2.1
Ca--transcript:PHT93695	Sl--transcript:Solyc01g006450.3.1
Ca--transcript:PHT93696	Sl--transcript:Solyc01g006440.2.1
Ca--transcript:PHT93702	Sl--transcript:Solyc01g006430.3.1
Ca--transcript:PHT93703	Sl--transcript:Solyc01g006390.2.1
Ca--transcript:PHT93722	Sl--transcript:Solyc01g006350.3.1
Ca--transcript:PHT93729	Sl--transcript:Solyc01g006260.3.1
Ca--transcript:PHT94618	Sl--transcript:Solyc01g087200.3.1
Ca--transcript:PHT94619	Sl--transcript:Solyc01g087190.3.1
Ca--transcript:PHT94620	Sl--transcript:Solyc01g087180.3.1
Ca--transcript:PHT94621	Sl--transcript:Solyc01g087170.3.1
Ca--transcript:PHT94622	Sl--transcript:Solyc01g087130.3.1
Ca--transcript:PHT94623	Sl--transcript:Solyc01g087120.3.1
Ca--transcript:PHT95530	Sl--transcript:Solyc01g005500.3.1
Ca--transcript:PHT95533	Sl--transcript:Solyc01g005490.3.1
Ca--transcript:PHT95534	Sl--transcript:Solyc01g005480.3.1
Ca--transcript:PHT95537	Sl--transcript:Solyc01g005460.3.1
Ca--transcript:PHT95539	Sl--transcript:Solyc01g005440.3.1
Ca--transcript:PHT92150	Sl--transcript:Solyc01g096370.3.1
Ca--transcript:PHT92151	Sl--transcript:Solyc01g096320.3.1
Ca--transcript:PHT92166	Sl--transcript:Solyc01g096170.3.1
Ca--transcript:PHT92169	Sl--transcript:Solyc01g096140.3.1
Ca--transcript:PHT92171	Sl--transcript:Solyc01g096130.3.1
Ca--transcript:PHT92172	Sl--transcript:Solyc01g096120.3.1
Ca--transcript:PHT94214	Sl--transcript:Solyc01g060030.3.1
Ca--transcript:PHT94239	Sl--transcript:Solyc01g059930.3.1
Ca--transcript:PHT94243	Sl--transcript:Solyc01g059900.3.1
Ca--transcript:PHT94244	Sl--transcript:Solyc01g059880.3.1
Ca--transcript:PHT94245	Sl--transcript:Solyc01g059870.3.1
Ca--transcript:PHT94248	Sl--transcript:Solyc01g059860.3.1
Ca--transcript:PHT95448	Sl--transcript:Solyc10g081720.2.1
Ca--transcript:PHT95449	Sl--transcript:Solyc10g081730.2.1
Ca--transcript:PHT95465	Sl--transcript:Solyc10g081740.2.1
Ca--transcript:PHT95469	Sl--transcript:Solyc10g081770.2.1
Ca--transcript:PHT95476	Sl--transcript:Solyc10g081810.2.1
Ca--transcript:PHT95478	Sl--transcript:Solyc10g081840.2.1
Ca--transcript:PHT95479	Sl--transcript:Solyc10g081850.2.1
Ca--transcript:PHT95489	Sl--transcript:Solyc10g081890.2.1
Ca--transcript:PHT95501	Sl--transcript:Solyc10g081910.2.1
Ca--transcript:PHT95503	Sl--transcript:Solyc10g081920.2.1
Ca--transcript:PHT95509	Sl--transcript:Solyc10g081955.1.1
Ca--transcript:PHT95511	Sl--transcript:Solyc10g081980.2.1
Ca--transcript:PHT95513	Sl--transcript:Solyc10g082000.2.1
Ca--transcript:PHT95515	Sl--transcript:Solyc10g082030.2.1
Ca--transcript:PHT95518	Sl--transcript:Solyc10g082040.2.1
Ca--transcript:PHT95520	Sl--transcript:Solyc10g082050.1.1
Ca--transcript:PHT95527	Sl--transcript:Solyc10g083120.2.1
Ca--transcript:PHT95530	Sl--transcript:Solyc10g083170.2.1
Ca--transcript:PHT92278	Sl--transcript:Solyc10g009550.3.1
Ca--transcript:PHT92282	Sl--transcript:Solyc10g009590.3.1
Ca--transcript:PHT92286	Sl--transcript:Solyc10g011670.3.1
Ca--transcript:PHT92290	Sl--transcript:Solyc10g011730.3.1
Ca--transcript:PHT92294	Sl--transcript:Solyc10g011760.3.1
Ca--transcript:PHT92310	Sl--transcript:Solyc10g011870.3.1
Ca--transcript:PHT93454	Sl--transcript:Solyc10g018000.1.1
Ca--transcript:PHT93469	Sl--transcript:Solyc10g017960.2.1
Ca--transcript:PHT93470	Sl--transcript:Solyc10g017880.2.1
Ca--transcript:PHT93477	Sl--transcript:Solyc10g017850.3.1
Ca--transcript:PHT93490	Sl--transcript:Solyc10g017810.2.1
Ca--transcript:PHT93493	Sl--transcript:Solyc10g017655.1.1
Ca--transcript:PHT93498	Sl--transcript:Solyc10g017630.2.1
Ca--transcript:PHT94377	Sl--transcript:Solyc11g068420.2.1
Ca--transcript:PHT94395	Sl--transcript:Solyc11g067250.2.1
Ca--transcript:PHT94397	Sl--transcript:Solyc11g067100.2.1
Ca--transcript:PHT94420	Sl--transcript:Solyc11g066860.2.1
Ca--transcript:PHT94421	Sl--transcript:Solyc11g066830.2.1
Ca--transcript:PHT94425	Sl--transcript:Solyc11g066720.2.1
Ca--transcript:PHT94450	Sl--transcript:Solyc11g066560.2.1
Ca--transcript:PHT95542	Sl--transcript:Solyc12g096560.2.1
Ca--transcript:PHT95561	Sl--transcript:Solyc12g096580.2.1
Ca--transcript:PHT95563	Sl--transcript:Solyc12g096590.2.1
Ca--transcript:PHT95564	Sl--transcript:Solyc12g096640.2.1
Ca--transcript:PHT95567	Sl--transcript:Solyc12g096650.2.1
Ca--transcript:PHT95571	Sl--transcript:Solyc12g096670.2.1
Ca--transcript:PHT95573	Sl--transcript:Solyc12g096700.2.1
Ca--transcript:PHT92494	Sl--transcript:Solyc12g056410.2.1
Ca--transcript:PHT92496	Sl--transcript:Solyc12g056420.2.1
Ca--transcript:PHT92508	Sl--transcript:Solyc12g056440.2.1
Ca--transcript:PHT92513	Sl--transcript:Solyc12g056450.2.1
Ca--transcript:PHT92520	Sl--transcript:Solyc12g056460.2.1
Ca--transcript:PHT92521	Sl--transcript:Solyc12g056480.2.1
Ca--transcript:PHT93106	Sl--transcript:Solyc12g096060.2.1
Ca--transcript:PHT93108	Sl--transcript:Solyc12g096070.2.1
Ca--transcript:PHT93111	Sl--transcript:Solyc12g096110.2.1
Ca--transcript:PHT93129	Sl--transcript:Solyc12g096120.2.1
Ca--transcript:PHT93135	Sl--transcript:Solyc12g096150.2.1
Ca--transcript:PHT93160	Sl--transcript:Solyc12g096160.2.1
Ca--transcript:PHT96009	Sl--transcript:Solyc12g056310.2.1
Ca--transcript:PHT96011	Sl--transcript:Solyc12g056250.2.1
Ca--transcript:PHT96016	Sl--transcript:Solyc12g056220.2.1
Ca--transcript:PHT96024	Sl--transcript:Solyc12g056160.2.1
Ca--transcript:PHT96025	Sl--transcript:Solyc12g056110.2.1
Ca--transcript:PHT96026	Sl--transcript:Solyc12g056100.2.1
Ca--transcript:PHT96047	Sl--transcript:Solyc12g056060.2.1
Ca--transcript:PHT96058	Sl--transcript:Solyc12g055920.2.1
Ca--transcript:PHT96079	Sl--transcript:Solyc12g055830.2.1
Ca--transcript:PHT95063	Sl--transcript:Solyc12g099910.2.1
Ca--transcript:PHT95085	Sl--transcript:Solyc12g099630.2.1
Ca--transcript:PHT95089	Sl--transcript:Solyc12g099610.1.1
Ca--transcript:PHT95111	Sl--transcript:Solyc12g099600.2.1
Ca--transcript:PHT95112	Sl--transcript:Solyc12g099590.1.1
Ca--transcript:PHT95113	Sl--transcript:Solyc12g099580.2.1
Ca--transcript:PHT95116	Sl--transcript:Solyc12g099530.2.1
Ca--transcript:PHT95119	Sl--transcript:Solyc12g099500.2.1
Ca--transcript:PHT95874	Sl--transcript:Solyc12g096320.2.1
Ca--transcript:PHT95883	Sl--transcript:Solyc12g096310.2.1
Ca--transcript:PHT95888	Sl--transcript:Solyc12g096300.2.1
Ca--transcript:PHT95899	Sl--transcript:Solyc12g096270.2.1
Ca--transcript:PHT95901	Sl--transcript:Solyc12g096260.2.1
Ca--transcript:PHT95917	Sl--transcript:Solyc12g096200.2.1
Ca--transcript:PHT95721	Sl--transcript:Solyc02g070460.3.1
Ca--transcript:PHT95725	Sl--transcript:Solyc02g070480.3.1
Ca--transcript:PHT95727	Sl--transcript:Solyc02g070500.1.1
Ca--transcript:PHT95729	Sl--transcript:Solyc02g070510.3.1
Ca--transcript:PHT95730	Sl--transcript:Solyc02g070520.3.1
Ca--transcript:PHT95731	Sl--transcript:Solyc02g070530.3.1
Ca--transcript:PHT95694	Sl--transcript:Solyc02g077170.2.1
Ca--transcript:PHT95697	Sl--transcript:Solyc02g077160.3.1
Ca--transcript:PHT95704	Sl--transcript:Solyc02g077120.3.1
Ca--transcript:PHT95709	Sl--transcript:Solyc02g077090.3.1
Ca--transcript:PHT95710	Sl--transcript:Solyc02g077080.3.1
Ca--transcript:PHT95711	Sl--transcript:Solyc02g077060.2.1
Ca--transcript:PHT95712	Sl--transcript:Solyc02g077040.3.1
Ca--transcript:PHT95715	Sl--transcript:Solyc02g077010.2.1
Ca--transcript:PHT95727	Sl--transcript:Solyc02g076890.1.1
Ca--transcript:PHT93512	Sl--transcript:Solyc02g084680.2.1
Ca--transcript:PHT93521	Sl--transcript:Solyc02g084590.3.1
Ca--transcript:PHT93522	Sl--transcript:Solyc02g084560.3.1
Ca--transcript:PHT93527	Sl--transcript:Solyc02g084440.3.1
Ca--transcript:PHT93528	Sl--transcript:Solyc02g084420.3.1
Ca--transcript:PHT93529	Sl--transcript:Solyc02g084390.3.1
Ca--transcript:PHT93534	Sl--transcript:Solyc02g084360.3.1
Ca--transcript:PHT93539	Sl--transcript:Solyc02g084230.2.1
Ca--transcript:PHT92264	Sl--transcript:Solyc03g007230.3.1
Ca--transcript:PHT92270	Sl--transcript:Solyc03g007320.3.1
Ca--transcript:PHT92278	Sl--transcript:Solyc03g007380.2.1
Ca--transcript:PHT92288	Sl--transcript:Solyc03g007420.3.1
Ca--transcript:PHT92291	Sl--transcript:Solyc03g007460.2.1
Ca--transcript:PHT92292	Sl--transcript:Solyc03g007470.3.1
Ca--transcript:PHT92307	Sl--transcript:Solyc03g007695.1.1
Ca--transcript:PHT92308	Sl--transcript:Solyc03g007700.1.1
Ca--transcript:PHT92310	Sl--transcript:Solyc03g007740.3.1
Ca--transcript:PHT92311	Sl--transcript:Solyc03g007760.3.1
Ca--transcript:PHT92613	Sl--transcript:Solyc03g083510.3.1
Ca--transcript:PHT92616	Sl--transcript:Solyc03g083550.1.1
Ca--transcript:PHT92635	Sl--transcript:Solyc03g083710.1.1
Ca--transcript:PHT92658	Sl--transcript:Solyc03g083880.3.1
Ca--transcript:PHT92661	Sl--transcript:Solyc03g083900.3.1
Ca--transcript:PHT92662	Sl--transcript:Solyc03g083910.3.1
Ca--transcript:PHT92663	Sl--transcript:Solyc03g083960.3.1
Ca--transcript:PHT92675	Sl--transcript:Solyc03g083990.1.1
Ca--transcript:PHT92684	Sl--transcript:Solyc03g093070.2.1
Ca--transcript:PHT92134	Sl--transcript:Solyc03g081320.3.1
Ca--transcript:PHT92146	Sl--transcript:Solyc03g082430.1.1
Ca--transcript:PHT92151	Sl--transcript:Solyc03g082550.3.1
Ca--transcript:PHT92157	Sl--transcript:Solyc03g082620.3.1
Ca--transcript:PHT92162	Sl--transcript:Solyc03g082630.3.1
Ca--transcript:PHT92165	Sl--transcript:Solyc03g082700.3.1
Ca--transcript:PHT92172	Sl--transcript:Solyc03g082840.3.1
Ca--transcript:PHT92181	Sl--transcript:Solyc03g082920.3.1
Ca--transcript:PHT92450	Sl--transcript:Solyc03g025970.3.1
Ca--transcript:PHT92471	Sl--transcript:Solyc03g026020.3.1
Ca--transcript:PHT92478	Sl--transcript:Solyc03g026080.3.1
Ca--transcript:PHT92482	Sl--transcript:Solyc03g026110.3.1
Ca--transcript:PHT92489	Sl--transcript:Solyc03g026130.3.1
Ca--transcript:PHT92494	Sl--transcript:Solyc03g026170.3.1
Ca--transcript:PHT92497	Sl--transcript:Solyc03g026220.3.1
Ca--transcript:PHT92512	Sl--transcript:Solyc03g031420.1.1
Ca--transcript:PHT93500	Sl--transcript:Solyc04g080920.2.1
Ca--transcript:PHT93508	Sl--transcript:Solyc04g080960.3.1
Ca--transcript:PHT93512	Sl--transcript:Solyc04g080970.3.1
Ca--transcript:PHT93528	Sl--transcript:Solyc04g081020.3.1
Ca--transcript:PHT93529	Sl--transcript:Solyc04g081060.3.1
Ca--transcript:PHT93534	Sl--transcript:Solyc04g081090.3.1
Ca--transcript:PHT93539	Sl--transcript:Solyc04g081170.3.1
Ca--transcript:PHT92881	Sl--transcript:Solyc06g060970.2.1
Ca--transcript:PHT92907	Sl--transcript:Solyc06g061010.3.1
Ca--transcript:PHT92927	Sl--transcript:Solyc06g061030.3.1
Ca--transcript:PHT92932	Sl--transcript:Solyc06g061040.3.1
Ca--transcript:PHT92955	Sl--transcript:Solyc06g061080.3.1
Ca--transcript:PHT92960	Sl--transcript:Solyc06g061110.2.1
Ca--transcript:PHT92961	Sl--transcript:Solyc06g061140.3.1
Ca--transcript:PHT92965	Sl--transcript:Solyc06g061160.1.1
Ca--transcript:PHT92968	Sl--transcript:Solyc06g061180.1.1
Ca--transcript:PHT92969	Sl--transcript:Solyc06g061190.1.1
Ca--transcript:PHT92984	Sl--transcript:Solyc06g061200.1.1
Ca--transcript:PHT92992	Sl--transcript:Solyc06g061250.2.1
Ca--transcript:PHT92999	Sl--transcript:Solyc06g061280.3.1
Ca--transcript:PHT94179	Sl--transcript:Solyc06g063410.3.1
Ca--transcript:PHT94181	Sl--transcript:Solyc06g063420.3.1
Ca--transcript:PHT94182	Sl--transcript:Solyc06g063430.2.1
Ca--transcript:PHT94183	Sl--transcript:Solyc06g064430.1.1
Ca--transcript:PHT94185	Sl--transcript:Solyc06g064450.3.1
Ca--transcript:PHT94186	Sl--transcript:Solyc06g064480.3.1
Ca--transcript:PHT94188	Sl--transcript:Solyc06g064520.3.1
Ca--transcript:PHT94192	Sl--transcript:Solyc06g064540.2.1
Ca--transcript:PHT94194	Sl--transcript:Solyc06g064550.3.1
Ca--transcript:PHT94196	Sl--transcript:Solyc06g064570.3.1
Ca--transcript:PHT94197	Sl--transcript:Solyc06g064580.2.1
Ca--transcript:PHT92663	Sl--transcript:Solyc06g060600.2.1
Ca--transcript:PHT92674	Sl--transcript:Solyc06g060620.3.1
Ca--transcript:PHT92682	Sl--transcript:Solyc06g060630.1.1
Ca--transcript:PHT92694	Sl--transcript:Solyc06g060660.1.1
Ca--transcript:PHT92705	Sl--transcript:Solyc06g060710.3.1
Ca--transcript:PHT92730	Sl--transcript:Solyc06g060720.3.1
Ca--transcript:PHT92742	Sl--transcript:Solyc06g060740.2.1
Ca--transcript:PHT92752	Sl--transcript:Solyc06g060750.3.1
Ca--transcript:PHT92760	Sl--transcript:Solyc06g060780.3.1
Ca--transcript:PHT92782	Sl--transcript:Solyc06g060800.3.1
Ca--transcript:PHT92786	Sl--transcript:Solyc06g060830.3.1
Ca--transcript:PHT94457	Sl--transcript:Solyc06g064600.1.1
Ca--transcript:PHT94459	Sl--transcript:Solyc06g064620.3.1
Ca--transcript:PHT94461	Sl--transcript:Solyc06g064640.3.1
Ca--transcript:PHT94462	Sl--transcript:Solyc06g064650.3.1
Ca--transcript:PHT94463	Sl--transcript:Solyc06g064660.3.1
Ca--transcript:PHT94466	Sl--transcript:Solyc06g064780.1.1
Ca--transcript:PHT94468	Sl--transcript:Solyc06g064790.1.1
Ca--transcript:PHT93946	Sl--transcript:Solyc06g073530.2.1
Ca--transcript:PHT93967	Sl--transcript:Solyc06g073720.2.1
Ca--transcript:PHT93970	Sl--transcript:Solyc06g073940.3.1
Ca--transcript:PHT93972	Sl--transcript:Solyc06g073960.3.1
Ca--transcript:PHT93979	Sl--transcript:Solyc06g074090.3.1
Ca--transcript:PHT93980	Sl--transcript:Solyc06g074140.1.1
Ca--transcript:PHT93998	Sl--transcript:Solyc06g074210.3.1
Ca--transcript:PHT94512	Sl--transcript:Solyc06g064890.3.1
Ca--transcript:PHT94513	Sl--transcript:Solyc06g064870.3.1
Ca--transcript:PHT94514	Sl--transcript:Solyc06g064850.2.1
Ca--transcript:PHT94519	Sl--transcript:Solyc06g064840.3.1
Ca--transcript:PHT94520	Sl--transcript:Solyc06g064820.3.1
Ca--transcript:PHT94521	Sl--transcript:Solyc06g064800.1.1
Ca--transcript:PHT92821	Sl--transcript:Solyc06g060970.2.1
Ca--transcript:PHT92825	Sl--transcript:Solyc06g060960.2.1
Ca--transcript:PHT92828	Sl--transcript:Solyc06g060940.2.1
Ca--transcript:PHT92830	Sl--transcript:Solyc06g060920.3.1
Ca--transcript:PHT92835	Sl--transcript:Solyc06g060880.3.1
Ca--transcript:PHT92840	Sl--transcript:Solyc06g060870.1.1
Ca--transcript:PHT92489	Sl--transcript:Solyc06g035775.1.1
Ca--transcript:PHT92490	Sl--transcript:Solyc06g035760.3.1
Ca--transcript:PHT92497	Sl--transcript:Solyc06g035720.3.1
Ca--transcript:PHT92500	Sl--transcript:Solyc06g035700.1.1
Ca--transcript:PHT92511	Sl--transcript:Solyc06g035580.3.1
Ca--transcript:PHT92520	Sl--transcript:Solyc06g035555.1.1
Ca--transcript:PHT95484	Sl--transcript:Solyc06g074140.1.1
Ca--transcript:PHT95488	Sl--transcript:Solyc06g074120.3.1
Ca--transcript:PHT95489	Sl--transcript:Solyc06g074100.1.1
Ca--transcript:PHT95501	Sl--transcript:Solyc06g074070.3.1
Ca--transcript:PHT95509	Sl--transcript:Solyc06g074040.1.1
Ca--transcript:PHT95517	Sl--transcript:Solyc06g074010.3.1
Ca--transcript:PHT93055	Sl--transcript:Solyc06g066390.2.1
Ca--transcript:PHT93068	Sl--transcript:Solyc06g066340.3.1
Ca--transcript:PHT93074	Sl--transcript:Solyc06g066310.3.1
Ca--transcript:PHT93084	Sl--transcript:Solyc06g066230.3.1
Ca--transcript:PHT93096	Sl--transcript:Solyc06g066180.3.1
Ca--transcript:PHT93097	Sl--transcript:Solyc06g066160.3.1
Ca--transcript:PHT96003	Sl--transcript:Solyc08g007910.3.1
Ca--transcript:PHT96004	Sl--transcript:Solyc08g007920.2.1
Ca--transcript:PHT96006	Sl--transcript:Solyc08g007940.3.1
Ca--transcript:PHT96007	Sl--transcript:Solyc08g007960.1.1
Ca--transcript:PHT96008	Sl--transcript:Solyc08g007970.3.1
Ca--transcript:PHT96009	Sl--transcript:Solyc08g007980.3.1
Ca--transcript:PHT96010	Sl--transcript:Solyc08g007990.3.1
Ca--transcript:PHT96012	Sl--transcript:Solyc08g008000.2.1
Ca--transcript:PHT96013	Sl--transcript:Solyc08g008020.1.1
Ca--transcript:PHT96014	Sl--transcript:Solyc08g008030.3.1
Ca--transcript:PHT96015	Sl--transcript:Solyc08g008040.3.1
Ca--transcript:PHT96016	Sl--transcript:Solyc08g008050.3.1
Ca--transcript:PHT96018	Sl--transcript:Solyc08g008070.1.1
Ca--transcript:PHT96019	Sl--transcript:Solyc08g008083.1.1
Ca--transcript:PHT96021	Sl--transcript:Solyc08g008120.3.1
Ca--transcript:PHT96022	Sl--transcript:Solyc08g008150.1.1
Ca--transcript:PHT96023	Sl--transcript:Solyc08g008170.3.1
Ca--transcript:PHT96024	Sl--transcript:Solyc08g008190.3.1
Ca--transcript:PHT96025	Sl--transcript:Solyc08g008210.3.1
Ca--transcript:PHT96026	Sl--transcript:Solyc08g008220.3.1
Ca--transcript:PHT96028	Sl--transcript:Solyc08g008240.3.1
Ca--transcript:PHT96030	Sl--transcript:Solyc08g008250.2.1
Ca--transcript:PHT96047	Sl--transcript:Solyc08g008260.2.1
Ca--transcript:PHT96048	Sl--transcript:Solyc08g008270.3.1
Ca--transcript:PHT96049	Sl--transcript:Solyc08g008277.1.1
Ca--transcript:PHT96051	Sl--transcript:Solyc08g008280.3.1
Ca--transcript:PHT96053	Sl--transcript:Solyc08g008305.1.1
Ca--transcript:PHT96054	Sl--transcript:Solyc08g008310.3.1
Ca--transcript:PHT96056	Sl--transcript:Solyc08g008340.3.1
Ca--transcript:PHT96057	Sl--transcript:Solyc08g008350.3.1
Ca--transcript:PHT96059	Sl--transcript:Solyc08g008370.3.1
Ca--transcript:PHT96060	Sl--transcript:Solyc08g008380.3.1
Ca--transcript:PHT96061	Sl--transcript:Solyc08g008400.2.1
Ca--transcript:PHT96062	Sl--transcript:Solyc08g008410.3.1
Ca--transcript:PHT96063	Sl--transcript:Solyc08g008420.3.1
Ca--transcript:PHT96064	Sl--transcript:Solyc08g008485.1.1
Ca--transcript:PHT96066	Sl--transcript:Solyc08g008530.1.1
Ca--transcript:PHT96067	Sl--transcript:Solyc08g008550.3.1
Ca--transcript:PHT96069	Sl--transcript:Solyc08g008580.3.1
Ca--transcript:PHT96070	Sl--transcript:Solyc08g008600.3.1
Ca--transcript:PHT96071	Sl--transcript:Solyc08g008610.3.1
Ca--transcript:PHT96072	Sl--transcript:Solyc08g008620.3.1
Ca--transcript:PHT96073	Sl--transcript:Solyc08g008630.3.1
Ca--transcript:PHT96074	Sl--transcript:Solyc08g008650.1.1
Ca--transcript:PHT96075	Sl--transcript:Solyc08g008660.3.1
Ca--transcript:PHT96078	Sl--transcript:Solyc08g013670.3.1
Ca--transcript:PHT96079	Sl--transcript:Solyc08g013680.3.1
Ca--transcript:PHT96080	Sl--transcript:Solyc08g013690.2.1
Ca--transcript:PHT96081	Sl--transcript:Solyc08g013710.3.1
Ca--transcript:PHT96082	Sl--transcript:Solyc08g013720.3.1
Ca--transcript:PHT96084	Sl--transcript:Solyc08g013730.3.1
Ca--transcript:PHT96085	Sl--transcript:Solyc08g013740.3.1
Ca--transcript:PHT92878	Sl--transcript:Solyc08g077300.3.1
Ca--transcript:PHT92879	Sl--transcript:Solyc08g077310.3.1
Ca--transcript:PHT92880	Sl--transcript:Solyc08g077320.2.1
Ca--transcript:PHT92881	Sl--transcript:Solyc08g077330.3.1
Ca--transcript:PHT92882	Sl--transcript:Solyc08g077350.3.1
Ca--transcript:PHT92883	Sl--transcript:Solyc08g077360.3.1
Ca--transcript:PHT92884	Sl--transcript:Solyc08g077380.3.1
Ca--transcript:PHT92886	Sl--transcript:Solyc08g077385.1.1
Ca--transcript:PHT92888	Sl--transcript:Solyc08g077400.2.1
Ca--transcript:PHT92896	Sl--transcript:Solyc08g077420.3.1
Ca--transcript:PHT92897	Sl--transcript:Solyc08g077430.3.1
Ca--transcript:PHT92898	Sl--transcript:Solyc08g077440.3.1
Ca--transcript:PHT92905	Sl--transcript:Solyc08g077470.3.1
Ca--transcript:PHT92907	Sl--transcript:Solyc08g077480.3.1
Ca--transcript:PHT92908	Sl--transcript:Solyc08g077483.1.1
Ca--transcript:PHT92909	Sl--transcript:Solyc08g077500.3.1
Ca--transcript:PHT92911	Sl--transcript:Solyc08g077510.3.1
Ca--transcript:PHT92912	Sl--transcript:Solyc08g077520.3.1
Ca--transcript:PHT92913	Sl--transcript:Solyc08g077530.3.1
Ca--transcript:PHT92915	Sl--transcript:Solyc08g077550.3.1
Ca--transcript:PHT92916	Sl--transcript:Solyc08g077560.3.1
Ca--transcript:PHT92917	Sl--transcript:Solyc08g077570.2.1
Ca--transcript:PHT93357	Sl--transcript:Solyc08g068690.1.1
Ca--transcript:PHT93358	Sl--transcript:Solyc08g068800.3.1
Ca--transcript:PHT93359	Sl--transcript:Solyc08g068810.3.1
Ca--transcript:PHT93365	Sl--transcript:Solyc08g068820.3.1
Ca--transcript:PHT93366	Sl--transcript:Solyc08g068840.3.1
Ca--transcript:PHT93368	Sl--transcript:Solyc08g068860.3.1
Ca--transcript:PHT93373	Sl--transcript:Solyc08g069000.3.1
Ca--transcript:PHT93374	Sl--transcript:Solyc08g069010.3.1
Ca--transcript:PHT93375	Sl--transcript:Solyc08g069020.1.1
Ca--transcript:PHT93378	Sl--transcript:Solyc08g069030.3.1
Ca--transcript:PHT93379	Sl--transcript:Solyc08g069040.3.1
Ca--transcript:PHT93380	Sl--transcript:Solyc08g069050.3.1
Ca--transcript:PHT93384	Sl--transcript:Solyc08g069100.1.1
Ca--transcript:PHT93385	Sl--transcript:Solyc08g069110.3.1
Ca--transcript:PHT93390	Sl--transcript:Solyc08g069140.3.1
Ca--transcript:PHT93391	Sl--transcript:Solyc08g069160.3.1
Ca--transcript:PHT93392	Sl--transcript:Solyc08g069170.2.1
Ca--transcript:PHT93393	Sl--transcript:Solyc08g069180.3.1
Ca--transcript:PHT93395	Sl--transcript:Solyc08g069210.1.1
Ca--transcript:PHT93397	Sl--transcript:Solyc08g069230.3.1
Ca--transcript:PHT93400	Sl--transcript:Solyc08g074230.1.1
Ca--transcript:PHT93401	Sl--transcript:Solyc08g074240.3.1
Ca--transcript:PHT96024	Sl--transcript:Solyc08g081810.3.1
Ca--transcript:PHT96025	Sl--transcript:Solyc08g081900.3.1
Ca--transcript:PHT96026	Sl--transcript:Solyc08g081950.3.1
Ca--transcript:PHT96027	Sl--transcript:Solyc08g081970.3.1
Ca--transcript:PHT96028	Sl--transcript:Solyc08g081980.3.1
Ca--transcript:PHT96031	Sl--transcript:Solyc08g082000.3.1
Ca--transcript:PHT96047	Sl--transcript:Solyc08g082010.3.1
Ca--transcript:PHT96049	Sl--transcript:Solyc08g082110.3.1
Ca--transcript:PHT96053	Sl--transcript:Solyc08g082210.3.1
Ca--transcript:PHT96054	Sl--transcript:Solyc08g082280.3.1
Ca--transcript:PHT96056	Sl--transcript:Solyc08g082430.3.1
Ca--transcript:PHT96059	Sl--transcript:Solyc08g082610.3.1
Ca--transcript:PHT96060	Sl--transcript:Solyc08g082630.3.1
Ca--transcript:PHT96061	Sl--transcript:Solyc08g082670.3.1
Ca--transcript:PHT96062	Sl--transcript:Solyc08g082750.3.1
Ca--transcript:PHT96063	Sl--transcript:Solyc08g082760.3.1
Ca--transcript:PHT96064	Sl--transcript:Solyc08g082890.3.1
Ca--transcript:PHT96067	Sl--transcript:Solyc08g083040.3.1
Ca--transcript:PHT96068	Sl--transcript:Solyc08g083090.2.1
Ca--transcript:PHT96069	Sl--transcript:Solyc08g083110.3.1
Ca--transcript:PHT96070	Sl--transcript:Solyc08g083170.1.1
Ca--transcript:PHT96071	Sl--transcript:Solyc08g083190.3.1
Ca--transcript:PHT96079	Sl--transcript:Solyc08g083370.3.1
Ca--transcript:PHT96080	Sl--transcript:Solyc08g083400.3.1
Ca--transcript:PHT96148	Sl--transcript:Solyc08g006990.2.1
Ca--transcript:PHT96149	Sl--transcript:Solyc08g007000.3.1
Ca--transcript:PHT96150	Sl--transcript:Solyc08g007010.3.1
Ca--transcript:PHT96151	Sl--transcript:Solyc08g007030.3.1
Ca--transcript:PHT96152	Sl--transcript:Solyc08g007040.3.1
Ca--transcript:PHT96153	Sl--transcript:Solyc08g007050.2.1
Ca--transcript:PHT96154	Sl--transcript:Solyc08g007060.3.1
Ca--transcript:PHT96155	Sl--transcript:Solyc08g007090.2.1
Ca--transcript:PHT96157	Sl--transcript:Solyc08g007100.3.1
Ca--transcript:PHT96158	Sl--transcript:Solyc08g007110.3.1
Ca--transcript:PHT96159	Sl--transcript:Solyc08g007140.3.1
Ca--transcript:PHT96160	Sl--transcript:Solyc08g007150.1.1
Ca--transcript:PHT96162	Sl--transcript:Solyc08g007160.3.1
Ca--transcript:PHT96164	Sl--transcript:Solyc08g007170.1.1
Ca--transcript:PHT96165	Sl--transcript:Solyc08g007180.3.1
Ca--transcript:PHT96166	Sl--transcript:Solyc08g007190.3.1
Ca--transcript:PHT96167	Sl--transcript:Solyc08g007200.3.1
Ca--transcript:PHT96168	Sl--transcript:Solyc08g007220.3.1
Ca--transcript:PHT96170	Sl--transcript:Solyc08g007240.3.1
Ca--transcript:PHT96171	Sl--transcript:Solyc08g007250.2.1
Ca--transcript:PHT92303	Sl--transcript:Solyc08g081650.2.1
Ca--transcript:PHT92304	Sl--transcript:Solyc08g081680.2.1
Ca--transcript:PHT92305	Sl--transcript:Solyc08g081690.3.1
Ca--transcript:PHT92306	Sl--transcript:Solyc08g081700.1.1
Ca--transcript:PHT92308	Sl--transcript:Solyc08g081710.3.1
Ca--transcript:PHT92309	Sl--transcript:Solyc08g081720.3.1
Ca--transcript:PHT92310	Sl--transcript:Solyc08g081730.3.1
Ca--transcript:PHT92311	Sl--transcript:Solyc08g081740.3.1
Ca--transcript:PHT92312	Sl--transcript:Solyc08g081750.3.1
Ca--transcript:PHT92313	Sl--transcript:Solyc08g081760.2.1
Ca--transcript:PHT92314	Sl--transcript:Solyc08g081770.3.1
Ca--transcript:PHT92315	Sl--transcript:Solyc08g081780.1.1
Ca--transcript:PHT92318	Sl--transcript:Solyc08g081810.3.1
Ca--transcript:PHT92320	Sl--transcript:Solyc08g081830.3.1
Ca--transcript:PHT92321	Sl--transcript:Solyc08g081840.3.1
Ca--transcript:PHT92322	Sl--transcript:Solyc08g081850.1.1
Ca--transcript:PHT92325	Sl--transcript:Solyc08g081890.3.1
Ca--transcript:PHT92326	Sl--transcript:Solyc08g081900.3.1
Ca--transcript:PHT92328	Sl--transcript:Solyc08g081920.3.1
Ca--transcript:PHT93066	Sl--transcript:Solyc08g076080.3.1
Ca--transcript:PHT93069	Sl--transcript:Solyc08g076090.3.1
Ca--transcript:PHT93070	Sl--transcript:Solyc08g076100.3.1
Ca--transcript:PHT93071	Sl--transcript:Solyc08g076120.3.1
Ca--transcript:PHT93072	Sl--transcript:Solyc08g076130.3.1
Ca--transcript:PHT93074	Sl--transcript:Solyc08g076140.3.1
Ca--transcript:PHT93075	Sl--transcript:Solyc08g076150.3.1
Ca--transcript:PHT93077	Sl--transcript:Solyc08g076160.3.1
Ca--transcript:PHT93079	Sl--transcript:Solyc08g076200.3.1
Ca--transcript:PHT93080	Sl--transcript:Solyc08g076210.3.1
Ca--transcript:PHT93081	Sl--transcript:Solyc08g076220.3.1
Ca--transcript:PHT93082	Sl--transcript:Solyc08g076230.1.1
Ca--transcript:PHT93084	Sl--transcript:Solyc08g076250.2.1
Ca--transcript:PHT93085	Sl--transcript:Solyc08g076300.3.1
Ca--transcript:PHT93087	Sl--transcript:Solyc08g076310.3.1
Ca--transcript:PHT92241	Sl--transcript:Solyc08g082340.3.1
Ca--transcript:PHT92245	Sl--transcript:Solyc08g082370.1.1
Ca--transcript:PHT92246	Sl--transcript:Solyc08g082380.1.1
Ca--transcript:PHT92248	Sl--transcript:Solyc08g082400.1.1
Ca--transcript:PHT92249	Sl--transcript:Solyc08g082410.3.1
Ca--transcript:PHT92250	Sl--transcript:Solyc08g082420.3.1
Ca--transcript:PHT92251	Sl--transcript:Solyc08g082430.3.1
Ca--transcript:PHT92252	Sl--transcript:Solyc08g082440.3.1
Ca--transcript:PHT92253	Sl--transcript:Solyc08g082450.3.1
Ca--transcript:PHT92254	Sl--transcript:Solyc08g082460.3.1
Ca--transcript:PHT92255	Sl--transcript:Solyc08g082470.1.1
Ca--transcript:PHT92256	Sl--transcript:Solyc08g082480.3.1
Ca--transcript:PHT92257	Sl--transcript:Solyc08g082490.2.1
Ca--transcript:PHT92259	Sl--transcript:Solyc08g082510.1.1
Ca--transcript:PHT95980	Sl--transcript:Solyc08g007250.2.1
Ca--transcript:PHT95981	Sl--transcript:Solyc08g007260.1.1
Ca--transcript:PHT95982	Sl--transcript:Solyc08g007320.3.1
Ca--transcript:PHT95983	Sl--transcript:Solyc08g007330.3.1
Ca--transcript:PHT95984	Sl--transcript:Solyc08g007340.3.1
Ca--transcript:PHT95986	Sl--transcript:Solyc08g007350.2.1
Ca--transcript:PHT95988	Sl--transcript:Solyc08g007370.3.1
Ca--transcript:PHT95989	Sl--transcript:Solyc08g007380.3.1
Ca--transcript:PHT95990	Sl--transcript:Solyc08g007400.3.1
Ca--transcript:PHT95993	Sl--transcript:Solyc08g007410.3.1
Ca--transcript:PHT95994	Sl--transcript:Solyc08g007420.3.1
Ca--transcript:PHT95998	Sl--transcript:Solyc08g007430.2.1
Ca--transcript:PHT96014	Sl--transcript:Solyc08g007530.3.1
Ca--transcript:PHT92981	Sl--transcript:Solyc08g005050.3.1
Ca--transcript:PHT92982	Sl--transcript:Solyc08g005070.3.1
Ca--transcript:PHT92983	Sl--transcript:Solyc08g005080.1.1
Ca--transcript:PHT92989	Sl--transcript:Solyc08g005090.1.1
Ca--transcript:PHT92992	Sl--transcript:Solyc08g005100.3.1
Ca--transcript:PHT92999	Sl--transcript:Solyc08g005120.3.1
Ca--transcript:PHT93007	Sl--transcript:Solyc08g005130.1.1
Ca--transcript:PHT93028	Sl--transcript:Solyc08g005170.3.1
Ca--transcript:PHT93036	Sl--transcript:Solyc08g005200.3.1
Ca--transcript:PHT93041	Sl--transcript:Solyc08g005220.3.1
Ca--transcript:PHT93057	Sl--transcript:Solyc08g005230.3.1
Ca--transcript:PHT93065	Sl--transcript:Solyc08g005280.2.1
Ca--transcript:PHT93070	Sl--transcript:Solyc08g005290.3.1
Ca--transcript:PHT93077	Sl--transcript:Solyc08g005310.3.1
Ca--transcript:PHT92821	Sl--transcript:Solyc08g077900.3.1
Ca--transcript:PHT92825	Sl--transcript:Solyc08g077940.2.1
Ca--transcript:PHT92828	Sl--transcript:Solyc08g077960.3.1
Ca--transcript:PHT92830	Sl--transcript:Solyc08g077955.1.1
Ca--transcript:PHT92831	Sl--transcript:Solyc08g077980.3.1
Ca--transcript:PHT92832	Sl--transcript:Solyc08g077990.3.1
Ca--transcript:PHT92833	Sl--transcript:Solyc08g078000.3.1
Ca--transcript:PHT92834	Sl--transcript:Solyc08g078010.3.1
Ca--transcript:PHT92835	Sl--transcript:Solyc08g078040.3.1
Ca--transcript:PHT92836	Sl--transcript:Solyc08g078060.3.1
Ca--transcript:PHT92837	Sl--transcript:Solyc08g078070.3.1
Ca--transcript:PHT92838	Sl--transcript:Solyc08g078080.3.1
Ca--transcript:PHT96099	Sl--transcript:Solyc08g007480.2.1
Ca--transcript:PHT96107	Sl--transcript:Solyc08g007560.2.1
Ca--transcript:PHT96108	Sl--transcript:Solyc08g007580.3.1
Ca--transcript:PHT96112	Sl--transcript:Solyc08g007600.2.1
Ca--transcript:PHT96120	Sl--transcript:Solyc08g007740.2.1
Ca--transcript:PHT96122	Sl--transcript:Solyc08g007770.3.1
Ca--transcript:PHT96124	Sl--transcript:Solyc08g007790.3.1
Ca--transcript:PHT96125	Sl--transcript:Solyc08g007800.3.1
Ca--transcript:PHT96126	Sl--transcript:Solyc08g007820.1.1
Ca--transcript:PHT96130	Sl--transcript:Solyc08g007840.2.1
Ca--transcript:PHT92444	Sl--transcript:Solyc08g080630.3.1
Ca--transcript:PHT92449	Sl--transcript:Solyc08g080680.3.1
Ca--transcript:PHT92450	Sl--transcript:Solyc08g080690.3.1
Ca--transcript:PHT92453	Sl--transcript:Solyc08g080720.2.1
Ca--transcript:PHT92454	Sl--transcript:Solyc08g080730.3.1
Ca--transcript:PHT92455	Sl--transcript:Solyc08g080740.3.1
Ca--transcript:PHT92458	Sl--transcript:Solyc08g080750.3.1
Ca--transcript:PHT92460	Sl--transcript:Solyc08g080780.3.1
Ca--transcript:PHT92461	Sl--transcript:Solyc08g080830.3.1
Ca--transcript:PHT95875	Sl--transcript:Solyc08g069180.3.1
Ca--transcript:PHT95881	Sl--transcript:Solyc08g069210.1.1
Ca--transcript:PHT95887	Sl--transcript:Solyc08g074230.1.1
Ca--transcript:PHT95888	Sl--transcript:Solyc08g074240.3.1
Ca--transcript:PHT95889	Sl--transcript:Solyc08g074290.3.1
Ca--transcript:PHT95890	Sl--transcript:Solyc08g074300.3.1
Ca--transcript:PHT95891	Sl--transcript:Solyc08g074400.2.1
Ca--transcript:PHT95896	Sl--transcript:Solyc08g074480.1.1
Ca--transcript:PHT95900	Sl--transcript:Solyc08g074495.1.1
Ca--transcript:PHT96094	Sl--transcript:Solyc08g079630.3.1
Ca--transcript:PHT96107	Sl--transcript:Solyc08g079720.3.1
Ca--transcript:PHT96112	Sl--transcript:Solyc08g079850.2.1
Ca--transcript:PHT96115	Sl--transcript:Solyc08g079960.1.1
Ca--transcript:PHT96122	Sl--transcript:Solyc08g080050.3.1
Ca--transcript:PHT96123	Sl--transcript:Solyc08g080060.3.1
Ca--transcript:PHT96124	Sl--transcript:Solyc08g080160.3.1
Ca--transcript:PHT96125	Sl--transcript:Solyc08g080200.3.1
Ca--transcript:PHT96126	Sl--transcript:Solyc08g080290.3.1
Ca--transcript:PHT95839	Sl--transcript:Solyc08g005280.2.1
Ca--transcript:PHT95841	Sl--transcript:Solyc08g005290.3.1
Ca--transcript:PHT95843	Sl--transcript:Solyc08g005300.2.1
Ca--transcript:PHT95844	Sl--transcript:Solyc08g005310.3.1
Ca--transcript:PHT95845	Sl--transcript:Solyc08g005312.1.1
Ca--transcript:PHT95848	Sl--transcript:Solyc08g005390.1.1
Ca--transcript:PHT95849	Sl--transcript:Solyc08g005400.3.1
Ca--transcript:PHT95850	Sl--transcript:Solyc08g005410.3.1
Ca--transcript:PHT95651	Sl--transcript:Solyc08g008410.3.1
Ca--transcript:PHT95661	Sl--transcript:Solyc08g008600.3.1
Ca--transcript:PHT95668	Sl--transcript:Solyc08g013758.1.1
Ca--transcript:PHT95674	Sl--transcript:Solyc08g013980.3.1
Ca--transcript:PHT95675	Sl--transcript:Solyc08g013990.3.1
Ca--transcript:PHT95677	Sl--transcript:Solyc08g014000.3.1
Ca--transcript:PHT95680	Sl--transcript:Solyc08g014030.1.1
Ca--transcript:PHT95682	Sl--transcript:Solyc08g014040.3.1
Ca--transcript:PHT95684	Sl--transcript:Solyc08g014050.2.1
Ca--transcript:PHT95252	Sl--transcript:Solyc08g077010.1.1
Ca--transcript:PHT95269	Sl--transcript:Solyc08g077170.3.1
Ca--transcript:PHT95275	Sl--transcript:Solyc08g077300.3.1
Ca--transcript:PHT95280	Sl--transcript:Solyc08g077360.3.1
Ca--transcript:PHT95283	Sl--transcript:Solyc08g077380.3.1
Ca--transcript:PHT95286	Sl--transcript:Solyc08g077400.2.1
Ca--transcript:PHT95291	Sl--transcript:Solyc08g077480.3.1
Ca--transcript:PHT95293	Sl--transcript:Solyc08g077610.2.1
Ca--transcript:PHT95294	Sl--transcript:Solyc08g077700.3.1
Ca--transcript:PHT95833	Sl--transcript:Solyc08g075890.3.1
Ca--transcript:PHT95834	Sl--transcript:Solyc08g075920.3.1
Ca--transcript:PHT95837	Sl--transcript:Solyc08g075950.2.1
Ca--transcript:PHT95841	Sl--transcript:Solyc08g076100.3.1
Ca--transcript:PHT95844	Sl--transcript:Solyc08g076160.3.1
Ca--transcript:PHT95862	Sl--transcript:Solyc08g076390.3.1
Ca--transcript:PHT95864	Sl--transcript:Solyc08g076480.3.1
Ca--transcript:PHT95866	Sl--transcript:Solyc08g076540.3.1
Ca--transcript:PHT95868	Sl--transcript:Solyc08g076590.3.1
Ca--transcript:PHT92809	Sl--transcript:Solyc08g078100.1.1
Ca--transcript:PHT92810	Sl--transcript:Solyc08g078110.1.1
Ca--transcript:PHT92811	Sl--transcript:Solyc08g078115.1.1
Ca--transcript:PHT92813	Sl--transcript:Solyc08g078130.3.1
Ca--transcript:PHT92814	Sl--transcript:Solyc08g078140.3.1
Ca--transcript:PHT92815	Sl--transcript:Solyc08g078150.1.1
Ca--transcript:PHT92817	Sl--transcript:Solyc08g078170.1.1
Ca--transcript:PHT96003	Sl--transcript:Solyc08g080460.2.1
Ca--transcript:PHT96004	Sl--transcript:Solyc08g080470.3.1
Ca--transcript:PHT96006	Sl--transcript:Solyc08g080740.3.1
Ca--transcript:PHT96008	Sl--transcript:Solyc08g080780.3.1
Ca--transcript:PHT96011	Sl--transcript:Solyc08g080900.3.1
Ca--transcript:PHT96014	Sl--transcript:Solyc08g080960.3.1
Ca--transcript:PHT96016	Sl--transcript:Solyc08g081190.3.1
Ca--transcript:PHT96018	Sl--transcript:Solyc08g081230.1.1
Ca--transcript:PHT96137	Sl--transcript:Solyc08g076920.3.1
Ca--transcript:PHT96145	Sl--transcript:Solyc08g077010.1.1
Ca--transcript:PHT96149	Sl--transcript:Solyc08g077150.3.1
Ca--transcript:PHT96154	Sl--transcript:Solyc08g077170.3.1
Ca--transcript:PHT96155	Sl--transcript:Solyc08g077330.3.1
Ca--transcript:PHT96157	Sl--transcript:Solyc08g077350.3.1
Ca--transcript:PHT96158	Sl--transcript:Solyc08g077420.3.1
Ca--transcript:PHT93163	Sl--transcript:Solyc08g005560.3.1
Ca--transcript:PHT93173	Sl--transcript:Solyc08g005580.3.1
Ca--transcript:PHT93185	Sl--transcript:Solyc08g005590.3.1
Ca--transcript:PHT93196	Sl--transcript:Solyc08g005610.3.1
Ca--transcript:PHT93202	Sl--transcript:Solyc08g005630.3.1
Ca--transcript:PHT93208	Sl--transcript:Solyc08g005800.3.1
Ca--transcript:PHT93210	Sl--transcript:Solyc08g005820.2.1
Ca--transcript:PHT96159	Sl--transcript:Solyc08g077700.3.1
Ca--transcript:PHT96162	Sl--transcript:Solyc08g077770.3.1
Ca--transcript:PHT96165	Sl--transcript:Solyc08g077880.3.1
Ca--transcript:PHT96166	Sl--transcript:Solyc08g077960.3.1
Ca--transcript:PHT96167	Sl--transcript:Solyc08g078000.3.1
Ca--transcript:PHT96169	Sl--transcript:Solyc08g078080.3.1
Ca--transcript:PHT95981	Sl--transcript:Solyc08g078450.3.1
Ca--transcript:PHT95990	Sl--transcript:Solyc08g078690.3.1
Ca--transcript:PHT95991	Sl--transcript:Solyc08g078820.3.1
Ca--transcript:PHT95994	Sl--transcript:Solyc08g078850.3.1
Ca--transcript:PHT95995	Sl--transcript:Solyc08g078890.2.1
Ca--transcript:PHT95998	Sl--transcript:Solyc08g078950.3.1
Ca--transcript:PHT92329	Sl--transcript:Solyc08g081650.2.1
Ca--transcript:PHT92334	Sl--transcript:Solyc08g081640.3.1
Ca--transcript:PHT92335	Sl--transcript:Solyc08g081630.2.1
Ca--transcript:PHT92336	Sl--transcript:Solyc08g081620.3.1
Ca--transcript:PHT92337	Sl--transcript:Solyc08g081610.3.1
Ca--transcript:PHT92341	Sl--transcript:Solyc08g081590.2.1
Ca--transcript:PHT92343	Sl--transcript:Solyc08g081580.3.1
Ca--transcript:PHT92344	Sl--transcript:Solyc08g081570.3.1
Ca--transcript:PHT92345	Sl--transcript:Solyc08g081540.3.1
Ca--transcript:PHT92347	Sl--transcript:Solyc08g081530.3.1
Ca--transcript:PHT92351	Sl--transcript:Solyc08g081520.1.1
Ca--transcript:PHT92353	Sl--transcript:Solyc08g081497.1.1
Ca--transcript:PHT92357	Sl--transcript:Solyc08g081495.1.1
Ca--transcript:PHT92358	Sl--transcript:Solyc08g081480.3.1
Ca--transcript:PHT92361	Sl--transcript:Solyc08g081457.1.1
Ca--transcript:PHT92362	Sl--transcript:Solyc08g081450.3.1
Ca--transcript:PHT92364	Sl--transcript:Solyc08g081430.3.1
Ca--transcript:PHT92365	Sl--transcript:Solyc08g081420.3.1
Ca--transcript:PHT92366	Sl--transcript:Solyc08g081410.3.1
Ca--transcript:PHT92367	Sl--transcript:Solyc08g081385.1.1
Ca--transcript:PHT92368	Sl--transcript:Solyc08g081390.3.1
Ca--transcript:PHT92370	Sl--transcript:Solyc08g081360.3.1
Ca--transcript:PHT92372	Sl--transcript:Solyc08g081350.2.1
Ca--transcript:PHT92373	Sl--transcript:Solyc08g081340.3.1
Ca--transcript:PHT92375	Sl--transcript:Solyc08g081320.3.1
Ca--transcript:PHT92376	Sl--transcript:Solyc08g081310.3.1
Ca--transcript:PHT92377	Sl--transcript:Solyc08g081290.3.1
Ca--transcript:PHT92378	Sl--transcript:Solyc08g081280.3.1
Ca--transcript:PHT92379	Sl--transcript:Solyc08g081270.3.1
Ca--transcript:PHT92380	Sl--transcript:Solyc08g081260.1.1
Ca--transcript:PHT92383	Sl--transcript:Solyc08g081250.3.1
Ca--transcript:PHT92385	Sl--transcript:Solyc08g081240.3.1
Ca--transcript:PHT92386	Sl--transcript:Solyc08g081230.1.1
Ca--transcript:PHT92387	Sl--transcript:Solyc08g081220.1.1
Ca--transcript:PHT92388	Sl--transcript:Solyc08g081200.3.1
Ca--transcript:PHT92389	Sl--transcript:Solyc08g081190.3.1
Ca--transcript:PHT92390	Sl--transcript:Solyc08g081180.3.1
Ca--transcript:PHT92391	Sl--transcript:Solyc08g081170.3.1
Ca--transcript:PHT92392	Sl--transcript:Solyc08g081150.3.1
Ca--transcript:PHT92393	Sl--transcript:Solyc08g081140.3.1
Ca--transcript:PHT92394	Sl--transcript:Solyc08g081130.3.1
Ca--transcript:PHT92398	Sl--transcript:Solyc08g081100.3.1
Ca--transcript:PHT92402	Sl--transcript:Solyc08g081080.3.1
Ca--transcript:PHT92403	Sl--transcript:Solyc08g081070.3.1
Ca--transcript:PHT92404	Sl--transcript:Solyc08g081060.3.1
Ca--transcript:PHT92406	Sl--transcript:Solyc08g081050.3.1
Ca--transcript:PHT92407	Sl--transcript:Solyc08g081040.3.1
Ca--transcript:PHT92412	Sl--transcript:Solyc08g081030.1.1
Ca--transcript:PHT92417	Sl--transcript:Solyc08g081010.3.1
Ca--transcript:PHT92418	Sl--transcript:Solyc08g081000.3.1
Ca--transcript:PHT92419	Sl--transcript:Solyc08g080990.3.1
Ca--transcript:PHT92426	Sl--transcript:Solyc08g080980.3.1
Ca--transcript:PHT92430	Sl--transcript:Solyc08g080960.3.1
Ca--transcript:PHT92431	Sl--transcript:Solyc08g080950.1.1
Ca--transcript:PHT92433	Sl--transcript:Solyc08g080940.3.1
Ca--transcript:PHT92436	Sl--transcript:Solyc08g080900.3.1
Ca--transcript:PHT92442	Sl--transcript:Solyc08g080850.3.1
Ca--transcript:PHT92464	Sl--transcript:Solyc08g080585.1.1
Ca--transcript:PHT92468	Sl--transcript:Solyc08g080580.3.1
Ca--transcript:PHT92469	Sl--transcript:Solyc08g080570.3.1
Ca--transcript:PHT92470	Sl--transcript:Solyc08g080550.1.1
Ca--transcript:PHT92471	Sl--transcript:Solyc08g080540.3.1
Ca--transcript:PHT92472	Sl--transcript:Solyc08g080530.1.1
Ca--transcript:PHT92473	Sl--transcript:Solyc08g080520.3.1
Ca--transcript:PHT92477	Sl--transcript:Solyc08g080510.3.1
Ca--transcript:PHT92478	Sl--transcript:Solyc08g080500.3.1
Ca--transcript:PHT92479	Sl--transcript:Solyc08g080480.3.1
Ca--transcript:PHT92482	Sl--transcript:Solyc08g080470.3.1
Ca--transcript:PHT92483	Sl--transcript:Solyc08g080460.2.1
Ca--transcript:PHT92485	Sl--transcript:Solyc08g080430.2.1
Ca--transcript:PHT92486	Sl--transcript:Solyc08g080420.3.1
Ca--transcript:PHT92487	Sl--transcript:Solyc08g080410.3.1
Ca--transcript:PHT92488	Sl--transcript:Solyc08g080400.1.1
Ca--transcript:PHT92489	Sl--transcript:Solyc08g080380.3.1
Ca--transcript:PHT92493	Sl--transcript:Solyc08g080370.3.1
Ca--transcript:PHT92494	Sl--transcript:Solyc08g080360.3.1
Ca--transcript:PHT92496	Sl--transcript:Solyc08g080340.3.1
Ca--transcript:PHT92497	Sl--transcript:Solyc08g080320.3.1
Ca--transcript:PHT92500	Sl--transcript:Solyc08g080290.3.1
Ca--transcript:PHT92501	Sl--transcript:Solyc08g080280.3.1
Ca--transcript:PHT92502	Sl--transcript:Solyc08g080270.3.1
Ca--transcript:PHT92503	Sl--transcript:Solyc08g080260.3.1
Ca--transcript:PHT92504	Sl--transcript:Solyc08g080250.3.1
Ca--transcript:PHT92507	Sl--transcript:Solyc08g080220.2.1
Ca--transcript:PHT92508	Sl--transcript:Solyc08g080200.3.1
Ca--transcript:PHT92512	Sl--transcript:Solyc08g080180.1.1
Ca--transcript:PHT92514	Sl--transcript:Solyc08g080170.3.1
Ca--transcript:PHT92515	Sl--transcript:Solyc08g080150.1.1
Ca--transcript:PHT92516	Sl--transcript:Solyc08g080140.3.1
Ca--transcript:PHT92517	Sl--transcript:Solyc08g080130.3.1
Ca--transcript:PHT92518	Sl--transcript:Solyc08g080120.3.1
Ca--transcript:PHT92520	Sl--transcript:Solyc08g080100.3.1
Ca--transcript:PHT92523	Sl--transcript:Solyc08g080070.1.1
Ca--transcript:PHT92524	Sl--transcript:Solyc08g080060.3.1
Ca--transcript:PHT92525	Sl--transcript:Solyc08g080050.3.1
Ca--transcript:PHT92526	Sl--transcript:Solyc08g080040.3.1
Ca--transcript:PHT92527	Sl--transcript:Solyc08g080030.3.1
Ca--transcript:PHT92528	Sl--transcript:Solyc08g080020.1.1
Ca--transcript:PHT92532	Sl--transcript:Solyc08g079950.1.1
Ca--transcript:PHT92536	Sl--transcript:Solyc08g079900.2.1
Ca--transcript:PHT92544	Sl--transcript:Solyc08g079850.2.1
Ca--transcript:PHT92550	Sl--transcript:Solyc08g079830.3.1
Ca--transcript:PHT92551	Sl--transcript:Solyc08g079820.3.1
Ca--transcript:PHT92552	Sl--transcript:Solyc08g079800.3.1
Ca--transcript:PHT92553	Sl--transcript:Solyc08g079790.1.1
Ca--transcript:PHT92554	Sl--transcript:Solyc08g079780.2.1
Ca--transcript:PHT92555	Sl--transcript:Solyc08g079770.3.1
Ca--transcript:PHT92556	Sl--transcript:Solyc08g079760.3.1
Ca--transcript:PHT92558	Sl--transcript:Solyc08g079740.3.1
Ca--transcript:PHT92567	Sl--transcript:Solyc08g079720.3.1
Ca--transcript:PHT92568	Sl--transcript:Solyc08g079710.3.1
Ca--transcript:PHT92571	Sl--transcript:Solyc08g079700.2.1
Ca--transcript:PHT92572	Sl--transcript:Solyc08g079690.3.1
Ca--transcript:PHT92573	Sl--transcript:Solyc08g079680.3.1
Ca--transcript:PHT92577	Sl--transcript:Solyc08g079670.3.1
Ca--transcript:PHT92578	Sl--transcript:Solyc08g079660.3.1
Ca--transcript:PHT92579	Sl--transcript:Solyc08g079650.3.1
Ca--transcript:PHT92581	Sl--transcript:Solyc08g079630.3.1
Ca--transcript:PHT92582	Sl--transcript:Solyc08g079620.3.1
Ca--transcript:PHT92583	Sl--transcript:Solyc08g079610.3.1
Ca--transcript:PHT92584	Sl--transcript:Solyc08g079600.3.1
Ca--transcript:PHT92585	Sl--transcript:Solyc08g079590.2.1
Ca--transcript:PHT92591	Sl--transcript:Solyc08g079570.3.1
Ca--transcript:PHT92593	Sl--transcript:Solyc08g079545.1.1
Ca--transcript:PHT92594	Sl--transcript:Solyc08g079530.3.1
Ca--transcript:PHT92597	Sl--transcript:Solyc08g079520.3.1
Ca--transcript:PHT92605	Sl--transcript:Solyc08g079510.3.1
Ca--transcript:PHT92606	Sl--transcript:Solyc08g079500.3.1
Ca--transcript:PHT92607	Sl--transcript:Solyc08g079490.3.1
Ca--transcript:PHT92608	Sl--transcript:Solyc08g079480.3.1
Ca--transcript:PHT92609	Sl--transcript:Solyc08g079470.3.1
Ca--transcript:PHT92610	Sl--transcript:Solyc08g079460.3.1
Ca--transcript:PHT92614	Sl--transcript:Solyc08g079450.3.1
Ca--transcript:PHT92616	Sl--transcript:Solyc08g079440.1.1
Ca--transcript:PHT92618	Sl--transcript:Solyc08g083505.1.1
Ca--transcript:PHT92619	Sl--transcript:Solyc08g079313.1.1
Ca--transcript:PHT92628	Sl--transcript:Solyc08g079285.1.1
Ca--transcript:PHT92630	Sl--transcript:Solyc08g079270.3.1
Ca--transcript:PHT92631	Sl--transcript:Solyc08g079260.3.1
Ca--transcript:PHT92632	Sl--transcript:Solyc08g079250.3.1
Ca--transcript:PHT92634	Sl--transcript:Solyc08g079240.3.1
Ca--transcript:PHT92635	Sl--transcript:Solyc08g079235.1.1
Ca--transcript:PHT92636	Sl--transcript:Solyc08g079190.1.1
Ca--transcript:PHT92641	Sl--transcript:Solyc08g079180.3.1
Ca--transcript:PHT92644	Sl--transcript:Solyc08g079170.3.1
Ca--transcript:PHT92645	Sl--transcript:Solyc08g079160.3.1
Ca--transcript:PHT92646	Sl--transcript:Solyc08g079130.1.1
Ca--transcript:PHT92658	Sl--transcript:Solyc08g079120.2.1
Ca--transcript:PHT92659	Sl--transcript:Solyc08g079110.3.1
Ca--transcript:PHT92660	Sl--transcript:Solyc08g079100.3.1
Ca--transcript:PHT92661	Sl--transcript:Solyc08g079090.3.1
Ca--transcript:PHT92662	Sl--transcript:Solyc08g079060.3.1
Ca--transcript:PHT92664	Sl--transcript:Solyc08g079050.2.1
Ca--transcript:PHT92665	Sl--transcript:Solyc08g079040.1.1
Ca--transcript:PHT92667	Sl--transcript:Solyc08g079030.3.1
Ca--transcript:PHT92669	Sl--transcript:Solyc08g079020.3.1
Ca--transcript:PHT92670	Sl--transcript:Solyc08g079010.1.1
Ca--transcript:PHT92672	Sl--transcript:Solyc08g078990.2.1
Ca--transcript:PHT92673	Sl--transcript:Solyc08g078960.3.1
Ca--transcript:PHT92674	Sl--transcript:Solyc08g078950.3.1
Ca--transcript:PHT92681	Sl--transcript:Solyc08g078890.2.1
Ca--transcript:PHT92682	Sl--transcript:Solyc08g078880.3.1
Ca--transcript:PHT92685	Sl--transcript:Solyc08g078860.3.1
Ca--transcript:PHT92686	Sl--transcript:Solyc08g078850.3.1
Ca--transcript:PHT92690	Sl--transcript:Solyc08g078840.3.1
Ca--transcript:PHT92691	Sl--transcript:Solyc08g078820.3.1
Ca--transcript:PHT92692	Sl--transcript:Solyc08g078800.2.1
Ca--transcript:PHT92693	Sl--transcript:Solyc08g078790.1.1
Ca--transcript:PHT92694	Sl--transcript:Solyc08g078760.1.1
Ca--transcript:PHT92699	Sl--transcript:Solyc08g078750.3.1
Ca--transcript:PHT92702	Sl--transcript:Solyc08g078695.1.1
Ca--transcript:PHT92709	Sl--transcript:Solyc08g078680.3.1
Ca--transcript:PHT92715	Sl--transcript:Solyc08g078640.2.1
Ca--transcript:PHT92737	Sl--transcript:Solyc08g078630.3.1
Ca--transcript:PHT92739	Sl--transcript:Solyc08g078620.1.1
Ca--transcript:PHT92740	Sl--transcript:Solyc08g078610.3.1
Ca--transcript:PHT92741	Sl--transcript:Solyc08g078600.3.1
Ca--transcript:PHT92742	Sl--transcript:Solyc08g078590.1.1
Ca--transcript:PHT92748	Sl--transcript:Solyc08g078580.2.1
Ca--transcript:PHT92749	Sl--transcript:Solyc08g078570.2.1
Ca--transcript:PHT92750	Sl--transcript:Solyc08g078560.3.1
Ca--transcript:PHT92751	Sl--transcript:Solyc08g078550.1.1
Ca--transcript:PHT92752	Sl--transcript:Solyc08g078540.3.1
Ca--transcript:PHT92753	Sl--transcript:Solyc08g078530.3.1
Ca--transcript:PHT92754	Sl--transcript:Solyc08g078520.3.1
Ca--transcript:PHT92755	Sl--transcript:Solyc08g078510.3.1
Ca--transcript:PHT92759	Sl--transcript:Solyc08g078500.3.1
Ca--transcript:PHT92760	Sl--transcript:Solyc08g078490.3.1
Ca--transcript:PHT92763	Sl--transcript:Solyc08g078480.3.1
Ca--transcript:PHT92764	Sl--transcript:Solyc08g078470.3.1
Ca--transcript:PHT92765	Sl--transcript:Solyc08g078460.3.1
Ca--transcript:PHT92766	Sl--transcript:Solyc08g078450.3.1
Ca--transcript:PHT92767	Sl--transcript:Solyc08g078440.3.1
Ca--transcript:PHT92768	Sl--transcript:Solyc08g078430.3.1
Ca--transcript:PHT92773	Sl--transcript:Solyc08g078410.1.1
Ca--transcript:PHT92776	Sl--transcript:Solyc08g078400.3.1
Ca--transcript:PHT92777	Sl--transcript:Solyc08g078380.3.1
Ca--transcript:PHT92778	Sl--transcript:Solyc08g078370.3.1
Ca--transcript:PHT92781	Sl--transcript:Solyc08g078340.3.1
Ca--transcript:PHT92782	Sl--transcript:Solyc08g078330.3.1
Ca--transcript:PHT92783	Sl--transcript:Solyc08g078320.3.1
Ca--transcript:PHT92786	Sl--transcript:Solyc08g078300.3.1
Ca--transcript:PHT92787	Sl--transcript:Solyc08g078290.1.1
Ca--transcript:PHT92791	Sl--transcript:Solyc08g078280.1.1
Ca--transcript:PHT92792	Sl--transcript:Solyc08g078270.3.1
Ca--transcript:PHT92793	Sl--transcript:Solyc08g078260.1.1
Ca--transcript:PHT92796	Sl--transcript:Solyc08g078250.3.1
Ca--transcript:PHT92797	Sl--transcript:Solyc08g078240.3.1
Ca--transcript:PHT92798	Sl--transcript:Solyc08g078230.3.1
Ca--transcript:PHT92799	Sl--transcript:Solyc08g078207.1.1
Ca--transcript:PHT92800	Sl--transcript:Solyc08g078203.1.1
Ca--transcript:PHT92802	Sl--transcript:Solyc08g078200.2.1
Ca--transcript:PHT92816	Sl--transcript:Solyc08g078160.3.1
Ca--transcript:PHT92919	Sl--transcript:Solyc08g077290.1.1
Ca--transcript:PHT92920	Sl--transcript:Solyc08g077280.1.1
Ca--transcript:PHT92921	Sl--transcript:Solyc08g077270.3.1
Ca--transcript:PHT92924	Sl--transcript:Solyc08g077250.3.1
Ca--transcript:PHT92926	Sl--transcript:Solyc08g077240.3.1
Ca--transcript:PHT92927	Sl--transcript:Solyc08g077230.3.1
Ca--transcript:PHT92928	Sl--transcript:Solyc08g077220.3.1
Ca--transcript:PHT92932	Sl--transcript:Solyc08g077200.3.1
Ca--transcript:PHT92935	Sl--transcript:Solyc08g077180.3.1
Ca--transcript:PHT92953	Sl--transcript:Solyc08g077150.3.1
Ca--transcript:PHT92955	Sl--transcript:Solyc08g077110.3.1
Ca--transcript:PHT92956	Sl--transcript:Solyc08g077100.3.1
Ca--transcript:PHT92957	Sl--transcript:Solyc08g077090.3.1
Ca--transcript:PHT92958	Sl--transcript:Solyc08g077060.3.1
Ca--transcript:PHT92959	Sl--transcript:Solyc08g077050.3.1
Ca--transcript:PHT92961	Sl--transcript:Solyc08g077040.3.1
Ca--transcript:PHT92963	Sl--transcript:Solyc08g077030.3.1
Ca--transcript:PHT92964	Sl--transcript:Solyc08g077010.1.1
Ca--transcript:PHT92965	Sl--transcript:Solyc08g077000.1.1
Ca--transcript:PHT92966	Sl--transcript:Solyc08g076970.3.1
Ca--transcript:PHT92968	Sl--transcript:Solyc08g076960.1.1
Ca--transcript:PHT92981	Sl--transcript:Solyc08g076930.1.1
Ca--transcript:PHT92982	Sl--transcript:Solyc08g076920.3.1
Ca--transcript:PHT92983	Sl--transcript:Solyc08g076910.3.1
Ca--transcript:PHT92984	Sl--transcript:Solyc08g076885.1.1
Ca--transcript:PHT92989	Sl--transcript:Solyc08g076870.1.1
Ca--transcript:PHT92992	Sl--transcript:Solyc08g076860.3.1
Ca--transcript:PHT92994	Sl--transcript:Solyc08g076850.3.1
Ca--transcript:PHT92996	Sl--transcript:Solyc08g076810.3.1
Ca--transcript:PHT93000	Sl--transcript:Solyc08g076740.3.1
Ca--transcript:PHT93001	Sl--transcript:Solyc08g076730.3.1
Ca--transcript:PHT93005	Sl--transcript:Solyc08g076700.1.1
Ca--transcript:PHT93009	Sl--transcript:Solyc08g076680.2.1
Ca--transcript:PHT93012	Sl--transcript:Solyc08g076670.3.1
Ca--transcript:PHT93013	Sl--transcript:Solyc08g076650.3.1
Ca--transcript:PHT93014	Sl--transcript:Solyc08g076620.1.1
Ca--transcript:PHT93023	Sl--transcript:Solyc08g076610.3.1
Ca--transcript:PHT93028	Sl--transcript:Solyc08g076590.3.1
Ca--transcript:PHT93031	Sl--transcript:Solyc08g076585.1.1
Ca--transcript:PHT93033	Sl--transcript:Solyc08g076550.2.1
Ca--transcript:PHT93036	Sl--transcript:Solyc08g076540.3.1
Ca--transcript:PHT93040	Sl--transcript:Solyc08g076493.1.1
Ca--transcript:PHT93041	Sl--transcript:Solyc08g076480.3.1
Ca--transcript:PHT93042	Sl--transcript:Solyc08g076470.3.1
Ca--transcript:PHT93043	Sl--transcript:Solyc08g076460.3.1
Ca--transcript:PHT93044	Sl--transcript:Solyc08g076450.3.1
Ca--transcript:PHT93045	Sl--transcript:Solyc08g076440.3.1
Ca--transcript:PHT93046	Sl--transcript:Solyc08g076420.3.1
Ca--transcript:PHT93047	Sl--transcript:Solyc08g076410.3.1
Ca--transcript:PHT93049	Sl--transcript:Solyc08g076390.3.1
Ca--transcript:PHT93055	Sl--transcript:Solyc08g076380.2.1
Ca--transcript:PHT93058	Sl--transcript:Solyc08g076370.3.1
Ca--transcript:PHT93059	Sl--transcript:Solyc08g076360.3.1
Ca--transcript:PHT93063	Sl--transcript:Solyc08g076350.3.1
Ca--transcript:PHT93064	Sl--transcript:Solyc08g076335.1.1
Ca--transcript:PHT93065	Sl--transcript:Solyc08g076320.3.1
Ca--transcript:PHT93088	Sl--transcript:Solyc08g076050.3.1
Ca--transcript:PHT93093	Sl--transcript:Solyc08g076040.2.1
Ca--transcript:PHT93094	Sl--transcript:Solyc08g076025.1.1
Ca--transcript:PHT93095	Sl--transcript:Solyc08g076020.3.1
Ca--transcript:PHT93096	Sl--transcript:Solyc08g076010.3.1
Ca--transcript:PHT93099	Sl--transcript:Solyc08g075990.3.1
Ca--transcript:PHT93105	Sl--transcript:Solyc08g075970.3.1
Ca--transcript:PHT93106	Sl--transcript:Solyc08g075960.3.1
Ca--transcript:PHT93108	Sl--transcript:Solyc08g075950.2.1
Ca--transcript:PHT93109	Sl--transcript:Solyc08g075940.3.1
Ca--transcript:PHT93110	Sl--transcript:Solyc08g075930.3.1
Ca--transcript:PHT93111	Sl--transcript:Solyc08g075920.3.1
Ca--transcript:PHT93112	Sl--transcript:Solyc08g075910.1.1
Ca--transcript:PHT93127	Sl--transcript:Solyc08g075800.2.1
Ca--transcript:PHT93128	Sl--transcript:Solyc08g075790.3.1
Ca--transcript:PHT93129	Sl--transcript:Solyc08g075780.3.1
Ca--transcript:PHT93134	Sl--transcript:Solyc08g075710.3.1
Ca--transcript:PHT93135	Sl--transcript:Solyc08g075700.3.1
Ca--transcript:PHT93137	Sl--transcript:Solyc08g075690.3.1
Ca--transcript:PHT93138	Sl--transcript:Solyc08g075680.3.1
Ca--transcript:PHT93139	Sl--transcript:Solyc08g075670.2.1
Ca--transcript:PHT93146	Sl--transcript:Solyc08g075600.2.1
Ca--transcript:PHT93156	Sl--transcript:Solyc08g075510.3.1
Ca--transcript:PHT93158	Sl--transcript:Solyc08g075500.3.1
Ca--transcript:PHT93159	Sl--transcript:Solyc08g075480.3.1
Ca--transcript:PHT93160	Sl--transcript:Solyc08g075450.3.1
Ca--transcript:PHT93179	Sl--transcript:Solyc08g075440.3.1
Ca--transcript:PHT93184	Sl--transcript:Solyc08g075420.3.1
Ca--transcript:PHT93185	Sl--transcript:Solyc08g075400.3.1
Ca--transcript:PHT93186	Sl--transcript:Solyc08g075390.3.1
Ca--transcript:PHT93187	Sl--transcript:Solyc08g075380.3.1
Ca--transcript:PHT93191	Sl--transcript:Solyc08g075360.2.1
Ca--transcript:PHT93193	Sl--transcript:Solyc08g075340.3.1
Ca--transcript:PHT93194	Sl--transcript:Solyc08g075330.2.1
Ca--transcript:PHT93197	Sl--transcript:Solyc08g075310.3.1
Ca--transcript:PHT93198	Sl--transcript:Solyc08g075300.3.1
Ca--transcript:PHT93199	Sl--transcript:Solyc08g075290.2.1
Ca--transcript:PHT93201	Sl--transcript:Solyc08g075280.3.1
Ca--transcript:PHT93202	Sl--transcript:Solyc08g075240.3.1
Ca--transcript:PHT92128	Sl--transcript:Solyc08g083400.3.1
Ca--transcript:PHT92130	Sl--transcript:Solyc08g083370.3.1
Ca--transcript:PHT92132	Sl--transcript:Solyc08g083340.1.1
Ca--transcript:PHT92134	Sl--transcript:Solyc08g083330.2.1
Ca--transcript:PHT92136	Sl--transcript:Solyc08g083320.3.1
Ca--transcript:PHT92137	Sl--transcript:Solyc08g083310.3.1
Ca--transcript:PHT92138	Sl--transcript:Solyc08g083300.3.1
Ca--transcript:PHT92139	Sl--transcript:Solyc08g083290.3.1
Ca--transcript:PHT92140	Sl--transcript:Solyc08g083280.3.1
Ca--transcript:PHT92142	Sl--transcript:Solyc08g083270.2.1
Ca--transcript:PHT92143	Sl--transcript:Solyc08g083260.3.1
Ca--transcript:PHT92144	Sl--transcript:Solyc08g083250.3.1
Ca--transcript:PHT92145	Sl--transcript:Solyc08g083240.3.1
Ca--transcript:PHT92146	Sl--transcript:Solyc08g083230.2.1
Ca--transcript:PHT92148	Sl--transcript:Solyc08g083210.3.1
Ca--transcript:PHT92149	Sl--transcript:Solyc08g083190.3.1
Ca--transcript:PHT92150	Sl--transcript:Solyc08g083170.1.1
Ca--transcript:PHT92153	Sl--transcript:Solyc08g083110.3.1
Ca--transcript:PHT92154	Sl--transcript:Solyc08g083100.2.1
Ca--transcript:PHT92155	Sl--transcript:Solyc08g083090.2.1
Ca--transcript:PHT92157	Sl--transcript:Solyc08g083060.3.1
Ca--transcript:PHT92158	Sl--transcript:Solyc08g083040.3.1
Ca--transcript:PHT92161	Sl--transcript:Solyc08g083035.1.1
Ca--transcript:PHT92162	Sl--transcript:Solyc08g083030.3.1
Ca--transcript:PHT92163	Sl--transcript:Solyc08g083010.3.1
Ca--transcript:PHT92165	Sl--transcript:Solyc08g082990.3.1
Ca--transcript:PHT92167	Sl--transcript:Solyc08g082970.3.1
Ca--transcript:PHT92168	Sl--transcript:Solyc08g082960.3.1
Ca--transcript:PHT92169	Sl--transcript:Solyc08g082950.3.1
Ca--transcript:PHT92170	Sl--transcript:Solyc08g082930.2.1
Ca--transcript:PHT92171	Sl--transcript:Solyc08g082920.3.1
Ca--transcript:PHT92172	Sl--transcript:Solyc08g082910.2.1
Ca--transcript:PHT92173	Sl--transcript:Solyc08g082890.3.1
Ca--transcript:PHT92174	Sl--transcript:Solyc08g082880.3.1
Ca--transcript:PHT92175	Sl--transcript:Solyc08g082870.3.1
Ca--transcript:PHT92176	Sl--transcript:Solyc08g082860.3.1
Ca--transcript:PHT92178	Sl--transcript:Solyc08g082850.3.1
Ca--transcript:PHT92179	Sl--transcript:Solyc08g082840.2.1
Ca--transcript:PHT92181	Sl--transcript:Solyc08g082820.3.1
Ca--transcript:PHT92192	Sl--transcript:Solyc08g082810.3.1
Ca--transcript:PHT92197	Sl--transcript:Solyc08g082770.3.1
Ca--transcript:PHT92199	Sl--transcript:Solyc08g082760.3.1
Ca--transcript:PHT92206	Sl--transcript:Solyc08g082750.3.1
Ca--transcript:PHT92207	Sl--transcript:Solyc08g082740.3.1
Ca--transcript:PHT92208	Sl--transcript:Solyc08g082730.3.1
Ca--transcript:PHT92209	Sl--transcript:Solyc08g082720.3.1
Ca--transcript:PHT92210	Sl--transcript:Solyc08g082710.3.1
Ca--transcript:PHT92211	Sl--transcript:Solyc08g082700.3.1
Ca--transcript:PHT92212	Sl--transcript:Solyc08g082685.1.1
Ca--transcript:PHT92214	Sl--transcript:Solyc08g082670.3.1
Ca--transcript:PHT92218	Sl--transcript:Solyc08g082630.3.1
Ca--transcript:PHT92219	Sl--transcript:Solyc08g082620.3.1
Ca--transcript:PHT92223	Sl--transcript:Solyc08g082610.3.1
Ca--transcript:PHT92224	Sl--transcript:Solyc08g082590.3.1
Ca--transcript:PHT92225	Sl--transcript:Solyc08g082580.3.1
Ca--transcript:PHT92228	Sl--transcript:Solyc08g082560.3.1
Ca--transcript:PHT92229	Sl--transcript:Solyc08g082550.1.1
Ca--transcript:PHT92231	Sl--transcript:Solyc08g082540.3.1
Ca--transcript:PHT92232	Sl--transcript:Solyc08g082530.3.1
Ca--transcript:PHT92234	Sl--transcript:Solyc08g082517.1.1
Ca--transcript:PHT92235	Sl--transcript:Solyc08g082510.1.1
Ca--transcript:PHT92237	Sl--transcript:Solyc08g082350.3.1
Ca--transcript:PHT92242	Sl--transcript:Solyc08g082335.1.1
Ca--transcript:PHT92260	Sl--transcript:Solyc08g082320.3.1
Ca--transcript:PHT92261	Sl--transcript:Solyc08g082280.3.1
Ca--transcript:PHT92263	Sl--transcript:Solyc08g082270.3.1
Ca--transcript:PHT92264	Sl--transcript:Solyc08g082260.2.1
Ca--transcript:PHT92265	Sl--transcript:Solyc08g082250.3.1
Ca--transcript:PHT92267	Sl--transcript:Solyc08g082210.3.1
Ca--transcript:PHT92268	Sl--transcript:Solyc08g082200.3.1
Ca--transcript:PHT92269	Sl--transcript:Solyc08g082190.3.1
Ca--transcript:PHT92270	Sl--transcript:Solyc08g082180.3.1
Ca--transcript:PHT92271	Sl--transcript:Solyc08g082170.3.1
Ca--transcript:PHT92274	Sl--transcript:Solyc08g082160.3.1
Ca--transcript:PHT92275	Sl--transcript:Solyc08g082135.1.1
Ca--transcript:PHT92276	Sl--transcript:Solyc08g082130.3.1
Ca--transcript:PHT92278	Sl--transcript:Solyc08g082110.3.1
Ca--transcript:PHT92280	Sl--transcript:Solyc08g082080.3.1
Ca--transcript:PHT92281	Sl--transcript:Solyc08g082070.3.1
Ca--transcript:PHT92282	Sl--transcript:Solyc08g082060.3.1
Ca--transcript:PHT92283	Sl--transcript:Solyc08g082040.3.1
Ca--transcript:PHT92286	Sl--transcript:Solyc08g082020.3.1
Ca--transcript:PHT92287	Sl--transcript:Solyc08g082010.3.1
Ca--transcript:PHT92288	Sl--transcript:Solyc08g082000.3.1
Ca--transcript:PHT92289	Sl--transcript:Solyc08g081980.3.1
Ca--transcript:PHT92290	Sl--transcript:Solyc08g081970.3.1
Ca--transcript:PHT92291	Sl--transcript:Solyc08g081960.2.1
Ca--transcript:PHT92292	Sl--transcript:Solyc08g081950.3.1
Ca--transcript:PHT92293	Sl--transcript:Solyc08g081940.3.1
Ca--transcript:PHT92294	Sl--transcript:Solyc08g081930.3.1
Ca--transcript:PHT95871	Sl--transcript:Solyc08g006160.3.1
Ca--transcript:PHT95873	Sl--transcript:Solyc08g006155.1.1
Ca--transcript:PHT95874	Sl--transcript:Solyc08g006150.3.1
Ca--transcript:PHT95875	Sl--transcript:Solyc08g006140.2.1
Ca--transcript:PHT95881	Sl--transcript:Solyc08g006120.3.1
Ca--transcript:PHT95882	Sl--transcript:Solyc08g006110.3.1
Ca--transcript:PHT95883	Sl--transcript:Solyc08g006100.3.1
Ca--transcript:PHT95884	Sl--transcript:Solyc08g006090.3.1
Ca--transcript:PHT95885	Sl--transcript:Solyc08g006080.1.1
Ca--transcript:PHT95886	Sl--transcript:Solyc08g006070.3.1
Ca--transcript:PHT95887	Sl--transcript:Solyc08g006060.3.1
Ca--transcript:PHT95888	Sl--transcript:Solyc08g006040.3.1
Ca--transcript:PHT95890	Sl--transcript:Solyc08g006020.3.1
Ca--transcript:PHT95891	Sl--transcript:Solyc08g006000.3.1
Ca--transcript:PHT95892	Sl--transcript:Solyc08g005990.3.1
Ca--transcript:PHT95893	Sl--transcript:Solyc08g005980.3.1
Ca--transcript:PHT95895	Sl--transcript:Solyc08g005970.3.1
Ca--transcript:PHT95896	Sl--transcript:Solyc08g005960.2.1
Ca--transcript:PHT95901	Sl--transcript:Solyc08g005910.3.1
Ca--transcript:PHT95908	Sl--transcript:Solyc08g005890.3.1
Ca--transcript:PHT95917	Sl--transcript:Solyc08g005870.2.1
Ca--transcript:PHT95933	Sl--transcript:Solyc08g005860.3.1
Ca--transcript:PHT95937	Sl--transcript:Solyc08g005820.2.1
Ca--transcript:PHT95948	Sl--transcript:Solyc08g005780.3.1
Ca--transcript:PHT95951	Sl--transcript:Solyc08g005720.3.1
Ca--transcript:PHT95953	Sl--transcript:Solyc08g005630.3.1
Ca--transcript:PHT95954	Sl--transcript:Solyc08g005620.3.1
Ca--transcript:PHT95956	Sl--transcript:Solyc08g005610.3.1
Ca--transcript:PHT95965	Sl--transcript:Solyc08g005590.3.1
Ca--transcript:PHT95966	Sl--transcript:Solyc08g005580.3.1
Ca--transcript:PHT95967	Sl--transcript:Solyc08g005570.3.1
Ca--transcript:PHT95542	Sl--transcript:Solyc08g016010.3.1
Ca--transcript:PHT95557	Sl--transcript:Solyc08g015780.3.1
Ca--transcript:PHT95558	Sl--transcript:Solyc08g015770.3.1
Ca--transcript:PHT95559	Sl--transcript:Solyc08g015690.3.1
Ca--transcript:PHT95561	Sl--transcript:Solyc08g015680.1.1
Ca--transcript:PHT95562	Sl--transcript:Solyc08g015670.3.1
Ca--transcript:PHT95563	Sl--transcript:Solyc08g015660.3.1
Ca--transcript:PHT95564	Sl--transcript:Solyc08g015650.3.1
Ca--transcript:PHT95566	Sl--transcript:Solyc08g015630.3.1
Ca--transcript:PHT95570	Sl--transcript:Solyc08g014600.3.1
Ca--transcript:PHT95571	Sl--transcript:Solyc08g014570.3.1
Ca--transcript:PHT95573	Sl--transcript:Solyc08g014560.2.1
Ca--transcript:PHT95578	Sl--transcript:Solyc08g014480.3.1
Ca--transcript:PHT95579	Sl--transcript:Solyc08g014470.3.1
Ca--transcript:PHT95581	Sl--transcript:Solyc08g014450.3.1
Ca--transcript:PHT95586	Sl--transcript:Solyc08g014440.3.1
Ca--transcript:PHT95587	Sl--transcript:Solyc08g014430.3.1
Ca--transcript:PHT95595	Sl--transcript:Solyc08g014420.3.1
Ca--transcript:PHT95607	Sl--transcript:Solyc08g014360.2.1
Ca--transcript:PHT95615	Sl--transcript:Solyc08g014300.3.1
Ca--transcript:PHT95616	Sl--transcript:Solyc08g014290.1.1
Ca--transcript:PHT95618	Sl--transcript:Solyc08g014280.3.1
Ca--transcript:PHT95621	Sl--transcript:Solyc08g014150.3.1
Ca--transcript:PHT95628	Sl--transcript:Solyc08g014130.3.1
Ca--transcript:PHT95631	Sl--transcript:Solyc08g014120.3.1
Ca--transcript:PHT95635	Sl--transcript:Solyc08g014100.1.1
Ca--transcript:PHT95636	Sl--transcript:Solyc08g014080.3.1
Ca--transcript:PHT95651	Sl--transcript:Solyc08g013900.3.1
Ca--transcript:PHT95662	Sl--transcript:Solyc08g013860.3.1
Ca--transcript:PHT95663	Sl--transcript:Solyc08g013850.1.1
Ca--transcript:PHT93237	Sl--transcript:Solyc08g075120.3.1
Ca--transcript:PHT93239	Sl--transcript:Solyc08g075110.2.1
Ca--transcript:PHT93240	Sl--transcript:Solyc08g075090.3.1
Ca--transcript:PHT93242	Sl--transcript:Solyc08g075070.3.1
Ca--transcript:PHT93265	Sl--transcript:Solyc08g074897.1.1
Ca--transcript:PHT93266	Sl--transcript:Solyc08g074790.3.1
Ca--transcript:PHT93267	Sl--transcript:Solyc08g074780.3.1
Ca--transcript:PHT93269	Sl--transcript:Solyc08g074760.3.1
Ca--transcript:PHT93270	Sl--transcript:Solyc08g074750.2.1
Ca--transcript:PHT93271	Sl--transcript:Solyc08g074740.3.1
Ca--transcript:PHT93291	Sl--transcript:Solyc08g074660.1.1
Ca--transcript:PHT93293	Sl--transcript:Solyc08g074620.2.1
Ca--transcript:PHT93301	Sl--transcript:Solyc08g074600.3.1
Ca--transcript:PHT93302	Sl--transcript:Solyc08g074570.1.1
Ca--transcript:PHT93303	Sl--transcript:Solyc08g074560.3.1
Ca--transcript:PHT93304	Sl--transcript:Solyc08g074550.3.1
Ca--transcript:PHT93306	Sl--transcript:Solyc08g074500.3.1
Ca--transcript:PHT93311	Sl--transcript:Solyc08g074480.1.1
Ca--transcript:PHT93314	Sl--transcript:Solyc08g074420.3.1
Ca--transcript:PHT93315	Sl--transcript:Solyc08g074410.3.1
Ca--transcript:PHT93320	Sl--transcript:Solyc08g074400.2.1
Ca--transcript:PHT93321	Sl--transcript:Solyc08g074390.3.1
Ca--transcript:PHT93323	Sl--transcript:Solyc08g074370.3.1
Ca--transcript:PHT93324	Sl--transcript:Solyc08g074330.2.1
Ca--transcript:PHT93326	Sl--transcript:Solyc08g074300.3.1
Ca--transcript:PHT93327	Sl--transcript:Solyc08g074290.3.1
Ca--transcript:PHT93328	Sl--transcript:Solyc08g074280.3.1
Ca--transcript:PHT93329	Sl--transcript:Solyc08g074270.3.1
Ca--transcript:PHT95732	Sl--transcript:Solyc08g006940.3.1
Ca--transcript:PHT95733	Sl--transcript:Solyc08g006920.2.1
Ca--transcript:PHT95746	Sl--transcript:Solyc08g006790.3.1
Ca--transcript:PHT95770	Sl--transcript:Solyc08g006540.3.1
Ca--transcript:PHT95771	Sl--transcript:Solyc08g006530.3.1
Ca--transcript:PHT95774	Sl--transcript:Solyc08g006520.1.1
Ca--transcript:PHT95775	Sl--transcript:Solyc08g006510.3.1
Ca--transcript:PHT95785	Sl--transcript:Solyc08g006490.2.1
Ca--transcript:PHT95794	Sl--transcript:Solyc08g006480.3.1
Ca--transcript:PHT95795	Sl--transcript:Solyc08g006470.3.1
Ca--transcript:PHT95797	Sl--transcript:Solyc08g006440.3.1
Ca--transcript:PHT95799	Sl--transcript:Solyc08g006430.3.1
Ca--transcript:PHT95800	Sl--transcript:Solyc08g006420.3.1
Ca--transcript:PHT95803	Sl--transcript:Solyc08g006330.3.1
Ca--transcript:PHT95806	Sl--transcript:Solyc08g006320.3.1
Ca--transcript:PHT95808	Sl--transcript:Solyc08g006310.3.1
Ca--transcript:PHT95809	Sl--transcript:Solyc08g006290.2.1
Ca--transcript:PHT95811	Sl--transcript:Solyc08g006280.2.1
Ca--transcript:PHT95814	Sl--transcript:Solyc08g006250.1.1
Ca--transcript:PHT95825	Sl--transcript:Solyc08g006190.2.1
Ca--transcript:PHT95826	Sl--transcript:Solyc08g006180.3.1
Ca--transcript:PHT95827	Sl--transcript:Solyc08g006170.1.1
Ca--transcript:PHT92844	Sl--transcript:Solyc08g077900.3.1
Ca--transcript:PHT92847	Sl--transcript:Solyc08g077890.3.1
Ca--transcript:PHT92849	Sl--transcript:Solyc08g077880.3.1
Ca--transcript:PHT92850	Sl--transcript:Solyc08g077860.3.1
Ca--transcript:PHT92852	Sl--transcript:Solyc08g077850.2.1
Ca--transcript:PHT92853	Sl--transcript:Solyc08g077840.3.1
Ca--transcript:PHT92854	Sl--transcript:Solyc08g077830.1.1
Ca--transcript:PHT92855	Sl--transcript:Solyc08g077810.2.1
Ca--transcript:PHT92856	Sl--transcript:Solyc08g077800.3.1
Ca--transcript:PHT92857	Sl--transcript:Solyc08g077790.3.1
Ca--transcript:PHT92861	Sl--transcript:Solyc08g077780.3.1
Ca--transcript:PHT92862	Sl--transcript:Solyc08g077770.3.1
Ca--transcript:PHT92867	Sl--transcript:Solyc08g077750.3.1
Ca--transcript:PHT92868	Sl--transcript:Solyc08g077740.1.1
Ca--transcript:PHT92870	Sl--transcript:Solyc08g077730.3.1
Ca--transcript:PHT92872	Sl--transcript:Solyc08g077700.3.1
Ca--transcript:PHT92875	Sl--transcript:Solyc08g077680.3.1
Ca--transcript:PHT92876	Sl--transcript:Solyc08g077640.2.1
Ca--transcript:PHT92892	Sl--transcript:Solyc08g077385.1.1
Ca--transcript:PHT92458	Sl--transcript:Solyc08g007980.3.1
Ca--transcript:PHT92460	Sl--transcript:Solyc08g007970.3.1
Ca--transcript:PHT92482	Sl--transcript:Solyc08g007920.2.1
Ca--transcript:PHT92483	Sl--transcript:Solyc08g007910.3.1
Ca--transcript:PHT92496	Sl--transcript:Solyc08g007860.3.1
Ca--transcript:PHT92500	Sl--transcript:Solyc08g007840.2.1
Ca--transcript:PHT92505	Sl--transcript:Solyc08g007805.1.1
Ca--transcript:PHT92508	Sl--transcript:Solyc08g007800.3.1
Ca--transcript:PHT92513	Sl--transcript:Solyc08g007790.3.1
Ca--transcript:PHT92524	Sl--transcript:Solyc08g007770.3.1
Ca--transcript:PHT92544	Sl--transcript:Solyc08g007600.2.1
Ca--transcript:PHT92567	Sl--transcript:Solyc08g007560.2.1
Ca--transcript:PHT92579	Sl--transcript:Solyc08g007540.3.1
Ca--transcript:PHT92581	Sl--transcript:Solyc08g007530.3.1
Ca--transcript:PHT92584	Sl--transcript:Solyc08g007500.3.1
Ca--transcript:PHT92607	Sl--transcript:Solyc08g007490.3.1
Ca--transcript:PHT92608	Sl--transcript:Solyc08g007480.2.1
Ca--transcript:PHT92632	Sl--transcript:Solyc08g007460.2.1
Ca--transcript:PHT92635	Sl--transcript:Solyc08g007450.1.1
Ca--transcript:PHT92646	Sl--transcript:Solyc08g007435.1.1
Ca--transcript:PHT92128	Sl--transcript:Solyc08g013690.2.1
Ca--transcript:PHT92130	Sl--transcript:Solyc08g013680.3.1
Ca--transcript:PHT92141	Sl--transcript:Solyc08g008660.3.1
Ca--transcript:PHT92149	Sl--transcript:Solyc08g008610.3.1
Ca--transcript:PHT92150	Sl--transcript:Solyc08g008600.3.1
Ca--transcript:PHT92153	Sl--transcript:Solyc08g008580.3.1
Ca--transcript:PHT92158	Sl--transcript:Solyc08g008550.3.1
Ca--transcript:PHT92167	Sl--transcript:Solyc08g008510.3.1
Ca--transcript:PHT92172	Sl--transcript:Solyc08g008500.3.1
Ca--transcript:PHT92173	Sl--transcript:Solyc08g008485.1.1
Ca--transcript:PHT92193	Sl--transcript:Solyc08g008455.1.1
Ca--transcript:PHT92197	Sl--transcript:Solyc08g008425.1.1
Ca--transcript:PHT92199	Sl--transcript:Solyc08g008420.3.1
Ca--transcript:PHT92206	Sl--transcript:Solyc08g008410.3.1
Ca--transcript:PHT92216	Sl--transcript:Solyc08g008405.1.1
Ca--transcript:PHT92218	Sl--transcript:Solyc08g008380.3.1
Ca--transcript:PHT92223	Sl--transcript:Solyc08g008370.3.1
Ca--transcript:PHT95833	Sl--transcript:Solyc08g005470.3.1
Ca--transcript:PHT95834	Sl--transcript:Solyc08g005460.3.1
Ca--transcript:PHT95835	Sl--transcript:Solyc08g005450.2.1
Ca--transcript:PHT95836	Sl--transcript:Solyc08g005440.3.1
Ca--transcript:PHT95837	Sl--transcript:Solyc08g005430.3.1
Ca--transcript:PHT95847	Sl--transcript:Solyc08g005420.3.1
Ca--transcript:PHT95860	Sl--transcript:Solyc08g005270.3.1
Ca--transcript:PHT95861	Sl--transcript:Solyc08g005260.2.1
Ca--transcript:PHT95862	Sl--transcript:Solyc08g005240.2.1
[truncated: 15,483 more rows]

## Sheet: Oryza sativa India Group
Collinearity analysis between tomato and rice (Oryza indica) genomes, the yellow-filled emphasizes the collinear FWL gene pair between the two species.
Os--transcript:BGIOSGA031409-TA	Sl--transcript:Solyc03g093200.3.1（SlFWL5）
Os--transcript:BGIOSGA009098-TA	Sl--transcript:Solyc02g090730.3.1(SlFW2.2)
Os--transcript:BGIOSGA024113-TA	Sl--transcript:Solyc02g079390.3.1(SlFW2.2)
Os--transcript:BGIOSGA001876-TA	Sl--transcript:Solyc01g102380.3.1
Os--transcript:BGIOSGA001872-TA	Sl--transcript:Solyc01g102340.3.1
Os--transcript:BGIOSGA001870-TA	Sl--transcript:Solyc01g102300.3.1
Os--transcript:BGIOSGA003302-TA	Sl--transcript:Solyc01g102285.1.1
Os--transcript:BGIOSGA003303-TA	Sl--transcript:Solyc01g102260.3.1
Os--transcript:BGIOSGA001860-TA	Sl--transcript:Solyc01g101240.3.1
Os--transcript:BGIOSGA003312-TA	Sl--transcript:Solyc01g101130.3.1
Os--transcript:BGIOSGA001851-TA	Sl--transcript:Solyc01g101060.3.1
Os--transcript:BGIOSGA001848-TA	Sl--transcript:Solyc01g101050.3.1
Os--transcript:BGIOSGA003317-TA	Sl--transcript:Solyc01g101000.3.1
Os--transcript:BGIOSGA003318-TA	Sl--transcript:Solyc01g100980.3.1
Os--transcript:BGIOSGA003319-TA	Sl--transcript:Solyc01g100880.3.1
Os--transcript:BGIOSGA003326-TA	Sl--transcript:Solyc01g100800.2.1
Os--transcript:BGIOSGA003328-TA	Sl--transcript:Solyc01g100700.3.1
Os--transcript:BGIOSGA001821-TA	Sl--transcript:Solyc01g100670.1.1
Os--transcript:BGIOSGA003333-TA	Sl--transcript:Solyc01g100600.3.1
Os--transcript:BGIOSGA003337-TA	Sl--transcript:Solyc01g100510.3.1
Os--transcript:BGIOSGA003340-TA	Sl--transcript:Solyc01g100370.3.1
Os--transcript:BGIOSGA004002-TA	Sl--transcript:Solyc01g095740.3.1
Os--transcript:BGIOSGA004005-TA	Sl--transcript:Solyc01g095720.3.1
Os--transcript:BGIOSGA001193-TA	Sl--transcript:Solyc01g095640.2.1
Os--transcript:BGIOSGA001190-TA	Sl--transcript:Solyc01g095620.3.1
Os--transcript:BGIOSGA001187-TA	Sl--transcript:Solyc01g095590.3.1
Os--transcript:BGIOSGA001186-TA	Sl--transcript:Solyc01g095550.2.1
Os--transcript:BGIOSGA001185-TA	Sl--transcript:Solyc01g095300.3.1
Os--transcript:BGIOSGA001183-TA	Sl--transcript:Solyc01g095280.3.1
Os--transcript:BGIOSGA004022-TA	Sl--transcript:Solyc01g095140.3.1
Os--transcript:BGIOSGA001178-TA	Sl--transcript:Solyc01g095100.3.1
Os--transcript:BGIOSGA001169-TA	Sl--transcript:Solyc01g094960.3.1
Os--transcript:BGIOSGA004048-TA	Sl--transcript:Solyc01g094940.3.1
Os--transcript:BGIOSGA004136-TA	Sl--transcript:Solyc01g095890.3.1
Os--transcript:BGIOSGA004139-TA	Sl--transcript:Solyc01g095745.1.1
Os--transcript:BGIOSGA001093-TA	Sl--transcript:Solyc01g095630.3.1
Os--transcript:BGIOSGA004142-TA	Sl--transcript:Solyc01g095520.3.1
Os--transcript:BGIOSGA001090-TA	Sl--transcript:Solyc01g095500.3.1
Os--transcript:BGIOSGA001088-TA	Sl--transcript:Solyc01g095490.3.1
Os--transcript:BGIOSGA001086-TA	Sl--transcript:Solyc01g095470.3.1
Os--transcript:BGIOSGA001085-TA	Sl--transcript:Solyc01g095460.3.1
Os--transcript:BGIOSGA004144-TA	Sl--transcript:Solyc01g095370.3.1
Os--transcript:BGIOSGA004146-TA	Sl--transcript:Solyc01g095360.2.1
Os--transcript:BGIOSGA000373-TA	Sl--transcript:Solyc01g103245.1.1
Os--transcript:BGIOSGA004936-TA	Sl--transcript:Solyc01g103220.3.1
Os--transcript:BGIOSGA000370-TA	Sl--transcript:Solyc01g103185.1.1
Os--transcript:BGIOSGA000363-TA	Sl--transcript:Solyc01g102990.3.1
Os--transcript:BGIOSGA004947-TA	Sl--transcript:Solyc01g102820.3.1
Os--transcript:BGIOSGA000361-TA	Sl--transcript:Solyc01g102750.3.1
Os--transcript:BGIOSGA004950-TA	Sl--transcript:Solyc01g102740.3.1
Os--transcript:BGIOSGA004952-TA	Sl--transcript:Solyc01g102520.3.1
Os--transcript:BGIOSGA000195-TA	Sl--transcript:Solyc01g099745.1.1
Os--transcript:BGIOSGA000192-TA	Sl--transcript:Solyc01g099710.3.1
Os--transcript:BGIOSGA000183-TA	Sl--transcript:Solyc01g099520.3.1
Os--transcript:BGIOSGA000177-TA	Sl--transcript:Solyc01g099400.3.1
Os--transcript:BGIOSGA000176-TA	Sl--transcript:Solyc01g099370.3.1
Os--transcript:BGIOSGA000171-TA	Sl--transcript:Solyc01g099340.3.1
Os--transcript:BGIOSGA000170-TA	Sl--transcript:Solyc01g099320.3.1
Os--transcript:BGIOSGA000183-TA	Sl--transcript:Solyc01g067900.3.1
Os--transcript:BGIOSGA000168-TA	Sl--transcript:Solyc01g067620.3.1
Os--transcript:BGIOSGA000166-TA	Sl--transcript:Solyc01g067510.3.1
Os--transcript:BGIOSGA005124-TA	Sl--transcript:Solyc01g067440.3.1
Os--transcript:BGIOSGA005125-TA	Sl--transcript:Solyc01g067400.3.1
Os--transcript:BGIOSGA000164-TA	Sl--transcript:Solyc01g067380.3.1
Os--transcript:BGIOSGA004771-TA	Sl--transcript:Solyc10g086410.3.1
Os--transcript:BGIOSGA000517-TA	Sl--transcript:Solyc10g086420.1.1
Os--transcript:BGIOSGA004778-TA	Sl--transcript:Solyc10g086530.1.1
Os--transcript:BGIOSGA000507-TA	Sl--transcript:Solyc10g086550.2.1
Os--transcript:BGIOSGA000501-TA	Sl--transcript:Solyc10g086565.1.1
Os--transcript:BGIOSGA000492-TA	Sl--transcript:Solyc10g086640.2.1
Os--transcript:BGIOSGA000488-TA	Sl--transcript:Solyc10g086660.2.1
Os--transcript:BGIOSGA000487-TA	Sl--transcript:Solyc10g086670.2.1
Os--transcript:BGIOSGA004805-TA	Sl--transcript:Solyc10g086690.2.1
Os--transcript:BGIOSGA000486-TA	Sl--transcript:Solyc10g086700.2.1
Os--transcript:BGIOSGA000479-TA	Sl--transcript:Solyc10g086770.2.1
Os--transcript:BGIOSGA000501-TA	Sl--transcript:Solyc10g084810.2.1
Os--transcript:BGIOSGA000498-TA	Sl--transcript:Solyc10g084880.3.1
Os--transcript:BGIOSGA000494-TA	Sl--transcript:Solyc10g084920.2.1
Os--transcript:BGIOSGA004804-TA	Sl--transcript:Solyc10g084970.2.1
Os--transcript:BGIOSGA004805-TA	Sl--transcript:Solyc10g084990.2.1
Os--transcript:BGIOSGA000481-TA	Sl--transcript:Solyc10g085050.2.1
Os--transcript:BGIOSGA000476-TA	Sl--transcript:Solyc10g085070.2.1
Os--transcript:BGIOSGA000474-TA	Sl--transcript:Solyc10g085080.2.1
Os--transcript:BGIOSGA000462-TA	Sl--transcript:Solyc10g085150.2.1
Os--transcript:BGIOSGA004374-TA	Sl--transcript:Solyc10g007760.3.1
Os--transcript:BGIOSGA004381-TA	Sl--transcript:Solyc10g007800.3.1
Os--transcript:BGIOSGA000885-TA	Sl--transcript:Solyc10g007820.3.1
Os--transcript:BGIOSGA000883-TA	Sl--transcript:Solyc10g007880.3.1
Os--transcript:BGIOSGA000882-TA	Sl--transcript:Solyc10g007905.1.1
Os--transcript:BGIOSGA004392-TA	Sl--transcript:Solyc10g007950.3.1
Os--transcript:BGIOSGA000873-TA	Sl--transcript:Solyc10g007970.2.1
Os--transcript:BGIOSGA004692-TA	Sl--transcript:Solyc10g074790.2.1
Os--transcript:BGIOSGA004694-TA	Sl--transcript:Solyc10g074870.2.1
Os--transcript:BGIOSGA000591-TA	Sl--transcript:Solyc10g074890.2.1
Os--transcript:BGIOSGA004703-TA	Sl--transcript:Solyc10g074945.1.1
Os--transcript:BGIOSGA000579-TA	Sl--transcript:Solyc10g075040.2.1
Os--transcript:BGIOSGA000574-TA	Sl--transcript:Solyc10g076180.1.1
Os--transcript:BGIOSGA000697-TA	Sl--transcript:Solyc10g006800.3.1
Os--transcript:BGIOSGA000690-TA	Sl--transcript:Solyc10g006760.3.1
Os--transcript:BGIOSGA004581-TA	Sl--transcript:Solyc10g006690.3.1
Os--transcript:BGIOSGA004584-TA	Sl--transcript:Solyc10g006650.3.1
Os--transcript:BGIOSGA000686-TA	Sl--transcript:Solyc10g006640.3.1
Os--transcript:BGIOSGA004585-TA	Sl--transcript:Solyc10g006610.3.1
Os--transcript:BGIOSGA004581-TA	Sl--transcript:Solyc10g005440.2.1
Os--transcript:BGIOSGA004584-TA	Sl--transcript:Solyc10g005430.3.1
Os--transcript:BGIOSGA004588-TA	Sl--transcript:Solyc10g005380.3.1
Os--transcript:BGIOSGA004593-TA	Sl--transcript:Solyc10g005330.3.1
Os--transcript:BGIOSGA004596-TA	Sl--transcript:Solyc10g005300.3.1
Os--transcript:BGIOSGA004597-TA	Sl--transcript:Solyc10g005280.1.1
Os--transcript:BGIOSGA002352-TA	Sl--transcript:Solyc10g076690.2.1
Os--transcript:BGIOSGA002347-TA	Sl--transcript:Solyc10g076600.2.1
Os--transcript:BGIOSGA002345-TA	Sl--transcript:Solyc10g076510.2.1
Os--transcript:BGIOSGA002841-TA	Sl--transcript:Solyc10g076500.2.1
Os--transcript:BGIOSGA002846-TA	Sl--transcript:Solyc10g076370.2.1
Os--transcript:BGIOSGA002325-TA	Sl--transcript:Solyc10g076330.2.1
Os--transcript:BGIOSGA000460-TA	Sl--transcript:Solyc11g066800.2.1
Os--transcript:BGIOSGA004831-TA	Sl--transcript:Solyc11g066900.2.1
Os--transcript:BGIOSGA000457-TA	Sl--transcript:Solyc11g067010.2.1
Os--transcript:BGIOSGA004836-TA	Sl--transcript:Solyc11g067260.2.1
Os--transcript:BGIOSGA000450-TA	Sl--transcript:Solyc11g068355.1.1
Os--transcript:BGIOSGA004839-TA	Sl--transcript:Solyc11g068420.2.1
Os--transcript:BGIOSGA004842-TA	Sl--transcript:Solyc11g068430.2.1
Os--transcript:BGIOSGA004843-TA	Sl--transcript:Solyc11g068440.2.1
Os--transcript:BGIOSGA004848-TA	Sl--transcript:Solyc11g068620.2.1
Os--transcript:BGIOSGA004853-TA	Sl--transcript:Solyc11g068765.1.1
Os--transcript:BGIOSGA000442-TA	Sl--transcript:Solyc11g068780.1.1
Os--transcript:BGIOSGA000435-TA	Sl--transcript:Solyc11g068920.1.1
Os--transcript:BGIOSGA000535-TA	Sl--transcript:Solyc11g072850.2.1
Os--transcript:BGIOSGA000531-TA	Sl--transcript:Solyc11g072960.1.1
Os--transcript:BGIOSGA000530-TA	Sl--transcript:Solyc11g073030.2.1
Os--transcript:BGIOSGA000523-TA	Sl--transcript:Solyc11g073060.2.1
Os--transcript:BGIOSGA000522-TA	Sl--transcript:Solyc11g073090.1.1
Os--transcript:BGIOSGA000521-TA	Sl--transcript:Solyc11g073110.2.1
Os--transcript:BGIOSGA004836-TA	Sl--transcript:Solyc11g007030.2.1
Os--transcript:BGIOSGA004842-TA	Sl--transcript:Solyc11g006910.2.1
Os--transcript:BGIOSGA004844-TA	Sl--transcript:Solyc11g006830.2.1
Os--transcript:BGIOSGA004852-TA	Sl--transcript:Solyc11g006720.2.1
Os--transcript:BGIOSGA004855-TA	Sl--transcript:Solyc11g006670.1.1
Os--transcript:BGIOSGA000438-TA	Sl--transcript:Solyc11g006550.2.1
Os--transcript:BGIOSGA002229-TA	Sl--transcript:Solyc12g008430.2.1
Os--transcript:BGIOSGA002224-TA	Sl--transcript:Solyc12g008510.2.1
Os--transcript:BGIOSGA002928-TA	Sl--transcript:Solyc12g008520.2.1
Os--transcript:BGIOSGA002930-TA	Sl--transcript:Solyc12g008630.2.1
Os--transcript:BGIOSGA002217-TA	Sl--transcript:Solyc12g008660.1.1
Os--transcript:BGIOSGA002212-TA	Sl--transcript:Solyc12g008740.1.1
Os--transcript:BGIOSGA002202-TA	Sl--transcript:Solyc12g008910.2.1
Os--transcript:BGIOSGA002940-TA	Sl--transcript:Solyc12g008930.2.1
Os--transcript:BGIOSGA002869-TA	Sl--transcript:Solyc12g006640.2.1
Os--transcript:BGIOSGA002282-TA	Sl--transcript:Solyc12g006690.2.1
Os--transcript:BGIOSGA002879-TA	Sl--transcript:Solyc12g006800.2.1
Os--transcript:BGIOSGA002264-TA	Sl--transcript:Solyc12g006910.2.1
Os--transcript:BGIOSGA002263-TA	Sl--transcript:Solyc12g006920.2.1
Os--transcript:BGIOSGA002886-TA	Sl--transcript:Solyc12g006940.2.1
Os--transcript:BGIOSGA002256-TA	Sl--transcript:Solyc12g006975.1.1
Os--transcript:BGIOSGA002248-TA	Sl--transcript:Solyc12g007040.2.1
Os--transcript:BGIOSGA003388-TA	Sl--transcript:Solyc12g098960.2.1
Os--transcript:BGIOSGA001774-TA	Sl--transcript:Solyc12g098980.2.1
Os--transcript:BGIOSGA001769-TA	Sl--transcript:Solyc12g099000.2.1
Os--transcript:BGIOSGA001761-TA	Sl--transcript:Solyc12g099010.2.1
Os--transcript:BGIOSGA001756-TA	Sl--transcript:Solyc12g099030.2.1
Os--transcript:BGIOSGA003409-TA	Sl--transcript:Solyc12g099090.2.1
Os--transcript:BGIOSGA003419-TA	Sl--transcript:Solyc12g099160.2.1
Os--transcript:BGIOSGA001731-TA	Sl--transcript:Solyc12g099320.2.1
Os--transcript:BGIOSGA003047-TA	Sl--transcript:Solyc12g007110.2.1
Os--transcript:BGIOSGA002080-TA	Sl--transcript:Solyc12g007140.2.1
Os--transcript:BGIOSGA002078-TA	Sl--transcript:Solyc12g007210.2.1
Os--transcript:BGIOSGA003067-TA	Sl--transcript:Solyc12g007230.2.1
Os--transcript:BGIOSGA003068-TA	Sl--transcript:Solyc12g007240.2.1
Os--transcript:BGIOSGA003070-TA	Sl--transcript:Solyc12g007280.2.1
Os--transcript:BGIOSGA004423-TA	Sl--transcript:Solyc12g008660.1.1
Os--transcript:BGIOSGA000858-TA	Sl--transcript:Solyc12g008630.2.1
Os--transcript:BGIOSGA004427-TA	Sl--transcript:Solyc12g008620.2.1
Os--transcript:BGIOSGA004430-TA	Sl--transcript:Solyc12g008580.2.1
Os--transcript:BGIOSGA000855-TA	Sl--transcript:Solyc12g008540.2.1
Os--transcript:BGIOSGA004437-TA	Sl--transcript:Solyc12g008500.2.1
Os--transcript:BGIOSGA004441-TA	Sl--transcript:Solyc12g008430.2.1
Os--transcript:BGIOSGA000843-TA	Sl--transcript:Solyc12g008390.2.1
Os--transcript:BGIOSGA000697-TA	Sl--transcript:Solyc12g005400.2.1
Os--transcript:BGIOSGA000693-TA	Sl--transcript:Solyc12g005380.2.1
Os--transcript:BGIOSGA004585-TA	Sl--transcript:Solyc12g005310.2.1
Os--transcript:BGIOSGA000679-TA	Sl--transcript:Solyc12g005230.2.1
Os--transcript:BGIOSGA004596-TA	Sl--transcript:Solyc12g005160.2.1
Os--transcript:BGIOSGA000663-TA	Sl--transcript:Solyc12g005140.2.1
Os--transcript:BGIOSGA000660-TA	Sl--transcript:Solyc12g005000.1.1
Os--transcript:BGIOSGA000690-TA	Sl--transcript:Solyc02g079410.2.1
Os--transcript:BGIOSGA000689-TA	Sl--transcript:Solyc02g079520.2.1
Os--transcript:BGIOSGA004581-TA	Sl--transcript:Solyc02g079533.1.1
Os--transcript:BGIOSGA004582-TA	Sl--transcript:Solyc02g079640.3.1
Os--transcript:BGIOSGA004584-TA	Sl--transcript:Solyc02g079750.3.1
Os--transcript:BGIOSGA000686-TA	Sl--transcript:Solyc02g079760.3.1
Os--transcript:BGIOSGA000684-TA	Sl--transcript:Solyc02g079920.3.1
Os--transcript:BGIOSGA000681-TA	Sl--transcript:Solyc02g079980.3.1
Os--transcript:BGIOSGA004588-TA	Sl--transcript:Solyc02g080110.3.1
Os--transcript:BGIOSGA004590-TA	Sl--transcript:Solyc02g080190.3.1
Os--transcript:BGIOSGA004591-TA	Sl--transcript:Solyc02g080200.3.1
Os--transcript:BGIOSGA004593-TA	Sl--transcript:Solyc02g080260.3.1
Os--transcript:BGIOSGA002179-TA	Sl--transcript:Solyc02g071730.3.1
Os--transcript:BGIOSGA002173-TA	Sl--transcript:Solyc02g071920.3.1
Os--transcript:BGIOSGA002172-TA	Sl--transcript:Solyc02g071990.3.1
Os--transcript:BGIOSGA002961-TA	Sl--transcript:Solyc02g072070.3.1
Os--transcript:BGIOSGA002963-TA	Sl--transcript:Solyc02g072230.3.1
Os--transcript:BGIOSGA002966-TA	Sl--transcript:Solyc02g072260.3.1
Os--transcript:BGIOSGA002161-TA	Sl--transcript:Solyc02g072300.3.1
Os--transcript:BGIOSGA002970-TA	Sl--transcript:Solyc02g072530.2.1
Os--transcript:BGIOSGA002158-TA	Sl--transcript:Solyc02g076660.3.1
Os--transcript:BGIOSGA002977-TA	Sl--transcript:Solyc02g076840.3.1
Os--transcript:BGIOSGA005063-TA	Sl--transcript:Solyc02g094030.3.1
Os--transcript:BGIOSGA005073-TA	Sl--transcript:Solyc02g094140.3.1
Os--transcript:BGIOSGA005079-TA	Sl--transcript:Solyc02g094210.1.1
Os--transcript:BGIOSGA005085-TA	Sl--transcript:Solyc02g094290.1.1
Os--transcript:BGIOSGA000222-TA	Sl--transcript:Solyc02g094360.3.1
Os--transcript:BGIOSGA000220-TA	Sl--transcript:Solyc02g094390.3.1
Os--transcript:BGIOSGA005096-TA	Sl--transcript:Solyc02g094520.3.1
Os--transcript:BGIOSGA005103-TA	Sl--transcript:Solyc02g094560.3.1
Os--transcript:BGIOSGA000199-TA	Sl--transcript:Solyc02g094570.3.1
Os--transcript:BGIOSGA004453-TA	Sl--transcript:Solyc02g071610.3.1
Os--transcript:BGIOSGA000828-TA	Sl--transcript:Solyc02g071740.3.1
Os--transcript:BGIOSGA004455-TA	Sl--transcript:Solyc02g071780.3.1
Os--transcript:BGIOSGA004459-TA	Sl--transcript:Solyc02g072000.3.1
Os--transcript:BGIOSGA004460-TA	Sl--transcript:Solyc02g072030.1.1
Os--transcript:BGIOSGA004462-TA	Sl--transcript:Solyc02g072180.3.1
Os--transcript:BGIOSGA000826-TA	Sl--transcript:Solyc02g072190.3.1
Os--transcript:BGIOSGA004463-TA	Sl--transcript:Solyc02g072240.3.1
Os--transcript:BGIOSGA002703-TA	Sl--transcript:Solyc02g085910.3.1
Os--transcript:BGIOSGA002712-TA	Sl--transcript:Solyc02g086130.3.1
Os--transcript:BGIOSGA002713-TA	Sl--transcript:Solyc02g086145.1.1
Os--transcript:BGIOSGA002719-TA	Sl--transcript:Solyc02g086180.3.1
Os--transcript:BGIOSGA002724-TA	Sl--transcript:Solyc02g086210.3.1
Os--transcript:BGIOSGA002735-TA	Sl--transcript:Solyc02g086300.3.1
Os--transcript:BGIOSGA002431-TA	Sl--transcript:Solyc02g086360.3.1
Os--transcript:BGIOSGA002737-TA	Sl--transcript:Solyc02g086370.3.1
Os--transcript:BGIOSGA001147-TA	Sl--transcript:Solyc02g086680.3.1
Os--transcript:BGIOSGA004072-TA	Sl--transcript:Solyc02g086683.1.1
Os--transcript:BGIOSGA004076-TA	Sl--transcript:Solyc02g086760.1.1
Os--transcript:BGIOSGA001144-TA	Sl--transcript:Solyc02g086770.3.1
Os--transcript:BGIOSGA004078-TA	Sl--transcript:Solyc02g086810.1.1
Os--transcript:BGIOSGA004082-TA	Sl--transcript:Solyc02g086820.3.1
Os--transcript:BGIOSGA001141-TA	Sl--transcript:Solyc02g086860.3.1
Os--transcript:BGIOSGA001010-TA	Sl--transcript:Solyc02g091050.3.1
Os--transcript:BGIOSGA001009-TA	Sl--transcript:Solyc02g091110.3.1
Os--transcript:BGIOSGA001008-TA	Sl--transcript:Solyc02g091120.3.1
Os--transcript:BGIOSGA004222-TA	Sl--transcript:Solyc02g091130.3.1
Os--transcript:BGIOSGA004228-TA	Sl--transcript:Solyc02g091190.3.1
Os--transcript:BGIOSGA001007-TA	Sl--transcript:Solyc02g091230.3.1
Os--transcript:BGIOSGA004233-TA	Sl--transcript:Solyc02g091290.3.1
Os--transcript:BGIOSGA004470-TA	Sl--transcript:Solyc02g077360.1.1
Os--transcript:BGIOSGA000816-TA	Sl--transcript:Solyc02g077410.3.1
Os--transcript:BGIOSGA000815-TA	Sl--transcript:Solyc02g077450.3.1
Os--transcript:BGIOSGA000814-TA	Sl--transcript:Solyc02g077470.3.1
Os--transcript:BGIOSGA000812-TA	Sl--transcript:Solyc02g077560.3.1
Os--transcript:BGIOSGA004478-TA	Sl--transcript:Solyc02g077730.3.1
Os--transcript:BGIOSGA000811-TA	Sl--transcript:Solyc02g077740.3.1
Os--transcript:BGIOSGA001169-TA	Sl--transcript:Solyc02g084870.3.1
Os--transcript:BGIOSGA004056-TA	Sl--transcript:Solyc02g085020.3.1
Os--transcript:BGIOSGA001161-TA	Sl--transcript:Solyc02g085030.3.1
Os--transcript:BGIOSGA001160-TA	Sl--transcript:Solyc02g085035.1.1
Os--transcript:BGIOSGA004061-TA	Sl--transcript:Solyc02g085150.3.1
Os--transcript:BGIOSGA001155-TA	Sl--transcript:Solyc02g085160.1.1
Os--transcript:BGIOSGA001151-TA	Sl--transcript:Solyc02g085180.3.1
Os--transcript:BGIOSGA004170-TA	Sl--transcript:Solyc02g077300.2.1
Os--transcript:BGIOSGA001059-TA	Sl--transcript:Solyc02g077390.2.1
Os--transcript:BGIOSGA001046-TA	Sl--transcript:Solyc02g077560.3.1
Os--transcript:BGIOSGA001044-TA	Sl--transcript:Solyc02g077610.3.1
Os--transcript:BGIOSGA001043-TA	Sl--transcript:Solyc02g077650.2.1
Os--transcript:BGIOSGA004179-TA	Sl--transcript:Solyc02g077660.3.1
Os--transcript:BGIOSGA004181-TA	Sl--transcript:Solyc02g077750.3.1
Os--transcript:BGIOSGA001001-TA	Sl--transcript:Solyc02g086010.2.1
Os--transcript:BGIOSGA000996-TA	Sl--transcript:Solyc02g086170.3.1
Os--transcript:BGIOSGA004239-TA	Sl--transcript:Solyc02g086220.3.1
Os--transcript:BGIOSGA000995-TA	Sl--transcript:Solyc02g086270.3.1
Os--transcript:BGIOSGA004247-TA	Sl--transcript:Solyc02g086350.3.1
Os--transcript:BGIOSGA004250-TA	Sl--transcript:Solyc02g086370.3.1
Os--transcript:BGIOSGA004257-TA	Sl--transcript:Solyc02g086540.2.1
Os--transcript:BGIOSGA000811-TA	Sl--transcript:Solyc02g077170.2.1
Os--transcript:BGIOSGA000795-TA	Sl--transcript:Solyc02g076880.3.1
Os--transcript:BGIOSGA000793-TA	Sl--transcript:Solyc02g076850.2.1
Os--transcript:BGIOSGA000790-TA	Sl--transcript:Solyc02g076800.1.1
Os--transcript:BGIOSGA004488-TA	Sl--transcript:Solyc02g076680.3.1
Os--transcript:BGIOSGA004490-TA	Sl--transcript:Solyc02g073570.1.1
Os--transcript:BGIOSGA000786-TA	Sl--transcript:Solyc02g072530.2.1
Os--transcript:BGIOSGA004491-TA	Sl--transcript:Solyc02g072510.3.1
Os--transcript:BGIOSGA004492-TA	Sl--transcript:Solyc02g072500.3.1
Os--transcript:BGIOSGA002986-TA	Sl--transcript:Solyc02g077270.3.1
Os--transcript:BGIOSGA002128-TA	Sl--transcript:Solyc02g077250.2.1
Os--transcript:BGIOSGA002992-TA	Sl--transcript:Solyc02g077230.3.1
Os--transcript:BGIOSGA002998-TA	Sl--transcript:Solyc02g077130.2.1
Os--transcript:BGIOSGA002999-TA	Sl--transcript:Solyc02g077120.3.1
Os--transcript:BGIOSGA002123-TA	Sl--transcript:Solyc02g077080.3.1
Os--transcript:BGIOSGA003013-TA	Sl--transcript:Solyc02g076920.3.1
Os--transcript:BGIOSGA003100-TA	Sl--transcript:Solyc02g077740.3.1
Os--transcript:BGIOSGA002041-TA	Sl--transcript:Solyc02g077730.3.1
Os--transcript:BGIOSGA003104-TA	Sl--transcript:Solyc02g077670.3.1
Os--transcript:BGIOSGA003109-TA	Sl--transcript:Solyc02g077630.3.1
Os--transcript:BGIOSGA003123-TA	Sl--transcript:Solyc02g077470.3.1
Os--transcript:BGIOSGA002028-TA	Sl--transcript:Solyc02g077310.3.1
Os--transcript:BGIOSGA002306-TA	Sl--transcript:Solyc03g112430.1.1
Os--transcript:BGIOSGA002304-TA	Sl--transcript:Solyc03g112460.3.1
Os--transcript:BGIOSGA002302-TA	Sl--transcript:Solyc03g112500.3.1
Os--transcript:BGIOSGA002860-TA	Sl--transcript:Solyc03g112510.2.1
Os--transcript:BGIOSGA002861-TA	Sl--transcript:Solyc03g112580.3.1
Os--transcript:BGIOSGA002301-TA	Sl--transcript:Solyc03g112620.3.1
Os--transcript:BGIOSGA002299-TA	Sl--transcript:Solyc03g112680.2.1
Os--transcript:BGIOSGA002295-TA	Sl--transcript:Solyc03g112840.2.1
Os--transcript:BGIOSGA002865-TA	Sl--transcript:Solyc03g112870.3.1
Os--transcript:BGIOSGA002926-TA	Sl--transcript:Solyc03g121040.3.1
Os--transcript:BGIOSGA002927-TA	Sl--transcript:Solyc03g121060.3.1
Os--transcript:BGIOSGA002224-TA	Sl--transcript:Solyc03g121070.3.1
Os--transcript:BGIOSGA002221-TA	Sl--transcript:Solyc03g121100.3.1
Os--transcript:BGIOSGA002210-TA	Sl--transcript:Solyc03g121260.3.1
Os--transcript:BGIOSGA002199-TA	Sl--transcript:Solyc03g121450.3.1
Os--transcript:BGIOSGA002945-TA	Sl--transcript:Solyc03g121510.3.1
Os--transcript:BGIOSGA002947-TA	Sl--transcript:Solyc03g121560.3.1
Os--transcript:BGIOSGA002110-TA	Sl--transcript:Solyc03g007360.3.1
Os--transcript:BGIOSGA002108-TA	Sl--transcript:Solyc03g007420.3.1
Os--transcript:BGIOSGA003032-TA	Sl--transcript:Solyc03g007460.2.1
Os--transcript:BGIOSGA002095-TA	Sl--transcript:Solyc03g007500.3.1
Os--transcript:BGIOSGA003038-TA	Sl--transcript:Solyc03g007620.3.1
Os--transcript:BGIOSGA003040-TA	Sl--transcript:Solyc03g007740.3.1
Os--transcript:BGIOSGA002089-TA	Sl--transcript:Solyc03g007760.3.1
Os--transcript:BGIOSGA003042-TA	Sl--transcript:Solyc03g007770.3.1
Os--transcript:BGIOSGA002683-TA	Sl--transcript:Solyc03g119080.3.1
Os--transcript:BGIOSGA002694-TA	Sl--transcript:Solyc03g119340.3.1
Os--transcript:BGIOSGA002469-TA	Sl--transcript:Solyc03g119370.2.1
Os--transcript:BGIOSGA002700-TA	Sl--transcript:Solyc03g119440.3.1
Os--transcript:BGIOSGA002463-TA	Sl--transcript:Solyc03g119470.2.1
Os--transcript:BGIOSGA002703-TA	Sl--transcript:Solyc03g119530.3.1
Os--transcript:BGIOSGA002706-TA	Sl--transcript:Solyc03g119610.1.1
Os--transcript:BGIOSGA002173-TA	Sl--transcript:Solyc03g005980.3.1
Os--transcript:BGIOSGA002172-TA	Sl--transcript:Solyc03g005990.3.1
Os--transcript:BGIOSGA002161-TA	Sl--transcript:Solyc03g006070.3.1
Os--transcript:BGIOSGA002159-TA	Sl--transcript:Solyc03g006110.3.1
Os--transcript:BGIOSGA002158-TA	Sl--transcript:Solyc03g006130.3.1
Os--transcript:BGIOSGA002144-TA	Sl--transcript:Solyc03g006173.1.1
Os--transcript:BGIOSGA002986-TA	Sl--transcript:Solyc03g006260.3.1
Os--transcript:BGIOSGA003882-TA	Sl--transcript:Solyc03g120190.3.1
Os--transcript:BGIOSGA001299-TA	Sl--transcript:Solyc03g120200.2.1
Os--transcript:BGIOSGA003885-TA	Sl--transcript:Solyc03g120210.2.1
Os--transcript:BGIOSGA003887-TA	Sl--transcript:Solyc03g120240.3.1
Os--transcript:BGIOSGA003888-TA	Sl--transcript:Solyc03g120250.3.1
Os--transcript:BGIOSGA003893-TA	Sl--transcript:Solyc03g120300.3.1
Os--transcript:BGIOSGA005084-TA	Sl--transcript:Solyc03g097430.1.1
Os--transcript:BGIOSGA005087-TA	Sl--transcript:Solyc03g097490.3.1
Os--transcript:BGIOSGA005088-TA	Sl--transcript:Solyc03g097500.3.1
Os--transcript:BGIOSGA000223-TA	Sl--transcript:Solyc03g097510.1.1
Os--transcript:BGIOSGA000220-TA	Sl--transcript:Solyc03g097630.3.1
Os--transcript:BGIOSGA000219-TA	Sl--transcript:Solyc03g097690.3.1
Os--transcript:BGIOSGA005008-TA	Sl--transcript:Solyc03g111510.3.1
Os--transcript:BGIOSGA005011-TA	Sl--transcript:Solyc03g111590.3.1
Os--transcript:BGIOSGA005014-TA	Sl--transcript:Solyc03g111710.3.1
Os--transcript:BGIOSGA000290-TA	Sl--transcript:Solyc03g111870.3.1
Os--transcript:BGIOSGA005018-TA	Sl--transcript:Solyc03g112120.2.1
Os--transcript:BGIOSGA000286-TA	Sl--transcript:Solyc03g112130.1.1
Os--transcript:BGIOSGA000279-TA	Sl--transcript:Solyc03g112350.3.1
Os--transcript:BGIOSGA001461-TA	Sl--transcript:Solyc03g112390.3.1
Os--transcript:BGIOSGA003723-TA	Sl--transcript:Solyc03g112420.2.1
Os--transcript:BGIOSGA003727-TA	Sl--transcript:Solyc03g112600.3.1
Os--transcript:BGIOSGA001451-TA	Sl--transcript:Solyc03g112620.3.1
Os--transcript:BGIOSGA001444-TA	Sl--transcript:Solyc03g112730.3.1
Os--transcript:BGIOSGA001441-TA	Sl--transcript:Solyc03g112830.3.1
Os--transcript:BGIOSGA003047-TA	Sl--transcript:Solyc03g120760.3.1
Os--transcript:BGIOSGA003048-TA	Sl--transcript:Solyc03g120750.3.1
Os--transcript:BGIOSGA002088-TA	Sl--transcript:Solyc03g120720.3.1
Os--transcript:BGIOSGA002081-TA	Sl--transcript:Solyc03g120660.3.1
Os--transcript:BGIOSGA002074-TA	Sl--transcript:Solyc03g120520.2.1
Os--transcript:BGIOSGA003067-TA	Sl--transcript:Solyc03g120500.3.1
Os--transcript:BGIOSGA003072-TA	Sl--transcript:Solyc03g120480.3.1
Os--transcript:BGIOSGA003073-TA	Sl--transcript:Solyc03g120475.1.1
Os--transcript:BGIOSGA003075-TA	Sl--transcript:Solyc03g120470.3.1
Os--transcript:BGIOSGA002066-TA	Sl--transcript:Solyc03g120440.2.1
Os--transcript:BGIOSGA004300-TA	Sl--transcript:Solyc03g121840.3.1
Os--transcript:BGIOSGA004301-TA	Sl--transcript:Solyc03g121830.1.1
Os--transcript:BGIOSGA004303-TA	Sl--transcript:Solyc03g121820.3.1
Os--transcript:BGIOSGA000937-TA	Sl--transcript:Solyc03g121760.3.1
Os--transcript:BGIOSGA004306-TA	Sl--transcript:Solyc03g121745.1.1
Os--transcript:BGIOSGA004307-TA	Sl--transcript:Solyc03g121730.3.1
Os--transcript:BGIOSGA000935-TA	Sl--transcript:Solyc03g121610.3.1
Os--transcript:BGIOSGA004308-TA	Sl--transcript:Solyc03g121580.3.1
Os--transcript:BGIOSGA004006-TA	Sl--transcript:Solyc03g007940.3.1
Os--transcript:BGIOSGA001181-TA	Sl--transcript:Solyc03g007770.3.1
Os--transcript:BGIOSGA004018-TA	Sl--transcript:Solyc03g007760.3.1
Os--transcript:BGIOSGA004020-TA	Sl--transcript:Solyc03g007710.3.1
Os--transcript:BGIOSGA004023-TA	Sl--transcript:Solyc03g007670.3.1
Os--transcript:BGIOSGA001178-TA	Sl--transcript:Solyc03g007640.1.1
Os--transcript:BGIOSGA004756-TA	Sl--transcript:Solyc04g010200.1.1
Os--transcript:BGIOSGA004758-TA	Sl--transcript:Solyc04g010230.3.1
Os--transcript:BGIOSGA004759-TA	Sl--transcript:Solyc04g010250.3.1
Os--transcript:BGIOSGA000530-TA	Sl--transcript:Solyc04g010270.1.1
Os--transcript:BGIOSGA000521-TA	Sl--transcript:Solyc04g010330.3.1
Os--transcript:BGIOSGA000519-TA	Sl--transcript:Solyc04g011430.3.1
Os--transcript:BGIOSGA004771-TA	Sl--transcript:Solyc04g011440.3.1
Os--transcript:BGIOSGA000517-TA	Sl--transcript:Solyc04g011460.2.1
Os--transcript:BGIOSGA004775-TA	Sl--transcript:Solyc04g011510.3.1
Os--transcript:BGIOSGA004776-TA	Sl--transcript:Solyc04g011540.3.1
Os--transcript:BGIOSGA004778-TA	Sl--transcript:Solyc04g011630.2.1
Os--transcript:BGIOSGA000435-TA	Sl--transcript:Solyc04g071030.1.1
Os--transcript:BGIOSGA004862-TA	Sl--transcript:Solyc04g071207.1.1
Os--transcript:BGIOSGA004865-TA	Sl--transcript:Solyc04g071340.3.1
Os--transcript:BGIOSGA004867-TA	Sl--transcript:Solyc04g071440.3.1
Os--transcript:BGIOSGA004869-TA	Sl--transcript:Solyc04g071470.3.1
Os--transcript:BGIOSGA000430-TA	Sl--transcript:Solyc04g071510.3.1
Os--transcript:BGIOSGA000429-TA	Sl--transcript:Solyc04g071760.3.1
Os--transcript:BGIOSGA000428-TA	Sl--transcript:Solyc04g071770.3.1
Os--transcript:BGIOSGA000427-TA	Sl--transcript:Solyc04g071860.3.1
Os--transcript:BGIOSGA005135-TA	Sl--transcript:Solyc04g016260.3.1
Os--transcript:BGIOSGA005137-TA	Sl--transcript:Solyc04g016330.3.1
Os--transcript:BGIOSGA005138-TA	Sl--transcript:Solyc04g016360.3.1
Os--transcript:BGIOSGA005140-TA	Sl--transcript:Solyc04g016430.3.1
Os--transcript:BGIOSGA005142-TA	Sl--transcript:Solyc04g016470.3.1
Os--transcript:BGIOSGA000140-TA	Sl--transcript:Solyc04g016480.3.1
Os--transcript:BGIOSGA002510-TA	Sl--transcript:Solyc04g007380.2.1
Os--transcript:BGIOSGA002654-TA	Sl--transcript:Solyc04g007510.3.1
Os--transcript:BGIOSGA002655-TA	Sl--transcript:Solyc04g007520.3.1
Os--transcript:BGIOSGA002662-TA	Sl--transcript:Solyc04g007580.1.1
Os--transcript:BGIOSGA002494-TA	Sl--transcript:Solyc04g007600.3.1
Os--transcript:BGIOSGA002492-TA	Sl--transcript:Solyc04g007620.1.1
Os--transcript:BGIOSGA004921-TA	Sl--transcript:Solyc04g064790.3.1
Os--transcript:BGIOSGA000389-TA	Sl--transcript:Solyc04g064740.3.1
Os--transcript:BGIOSGA000386-TA	Sl--transcript:Solyc04g064660.1.1
Os--transcript:BGIOSGA004923-TA	Sl--transcript:Solyc04g064610.3.1
Os--transcript:BGIOSGA000383-TA	Sl--transcript:Solyc04g064550.1.1
Os--transcript:BGIOSGA000382-TA	Sl--transcript:Solyc04g063380.3.1
Os--transcript:BGIOSGA000381-TA	Sl--transcript:Solyc04g063370.2.1
Os--transcript:BGIOSGA004932-TA	Sl--transcript:Solyc04g058190.3.1
Os--transcript:BGIOSGA000375-TA	Sl--transcript:Solyc04g058180.3.1
Os--transcript:BGIOSGA001169-TA	Sl--transcript:Solyc04g080730.3.1
Os--transcript:BGIOSGA001162-TA	Sl--transcript:Solyc04g080630.3.1
Os--transcript:BGIOSGA001161-TA	Sl--transcript:Solyc04g080600.3.1
Os--transcript:BGIOSGA001158-TA	Sl--transcript:Solyc04g080530.3.1
Os--transcript:BGIOSGA004059-TA	Sl--transcript:Solyc04g080510.3.1
Os--transcript:BGIOSGA004060-TA	Sl--transcript:Solyc04g080500.3.1
Os--transcript:BGIOSGA001155-TA	Sl--transcript:Solyc04g080490.3.1
Os--transcript:BGIOSGA001152-TA	Sl--transcript:Solyc04g080480.1.1
Os--transcript:BGIOSGA000587-TA	Sl--transcript:Solyc05g052200.3.1
Os--transcript:BGIOSGA004707-TA	Sl--transcript:Solyc05g052245.1.1
Os--transcript:BGIOSGA004714-TA	Sl--transcript:Solyc05g052270.2.1
Os--transcript:BGIOSGA000566-TA	Sl--transcript:Solyc05g052300.3.1
Os--transcript:BGIOSGA004724-TA	Sl--transcript:Solyc05g052340.3.1
Os--transcript:BGIOSGA004727-TA	Sl--transcript:Solyc05g052420.2.1
Os--transcript:BGIOSGA004730-TA	Sl--transcript:Solyc05g052500.3.1
Os--transcript:BGIOSGA004735-TA	Sl--transcript:Solyc05g052540.2.1
Os--transcript:BGIOSGA000547-TA	Sl--transcript:Solyc05g052580.3.1
Os--transcript:BGIOSGA002468-TA	Sl--transcript:Solyc05g009430.3.1
Os--transcript:BGIOSGA002701-TA	Sl--transcript:Solyc05g009380.3.1
Os--transcript:BGIOSGA002703-TA	Sl--transcript:Solyc05g009320.3.1
Os--transcript:BGIOSGA002451-TA	Sl--transcript:Solyc05g009170.2.1
Os--transcript:BGIOSGA002714-TA	Sl--transcript:Solyc05g009140.3.1
Os--transcript:BGIOSGA002715-TA	Sl--transcript:Solyc05g009110.1.1
Os--transcript:BGIOSGA002717-TA	Sl--transcript:Solyc05g009100.3.1
Os--transcript:BGIOSGA002724-TA	Sl--transcript:Solyc05g009050.3.1
Os--transcript:BGIOSGA002734-TA	Sl--transcript:Solyc05g008920.3.1
Os--transcript:BGIOSGA002735-TA	Sl--transcript:Solyc05g008910.3.1
Os--transcript:BGIOSGA002736-TA	Sl--transcript:Solyc05g008890.3.1
Os--transcript:BGIOSGA002431-TA	Sl--transcript:Solyc05g008830.3.1
Os--transcript:BGIOSGA002737-TA	Sl--transcript:Solyc05g008805.1.1
Os--transcript:BGIOSGA004755-TA	Sl--transcript:Solyc05g054910.3.1
Os--transcript:BGIOSGA004756-TA	Sl--transcript:Solyc05g054890.3.1
Os--transcript:BGIOSGA004757-TA	Sl--transcript:Solyc05g054850.1.1
Os--transcript:BGIOSGA000531-TA	Sl--transcript:Solyc05g054830.3.1
Os--transcript:BGIOSGA000530-TA	Sl--transcript:Solyc05g054780.2.1
Os--transcript:BGIOSGA004763-TA	Sl--transcript:Solyc05g054750.3.1
Os--transcript:BGIOSGA000527-TA	Sl--transcript:Solyc05g054730.3.1
Os--transcript:BGIOSGA000523-TA	Sl--transcript:Solyc05g054650.1.1
Os--transcript:BGIOSGA000519-TA	Sl--transcript:Solyc05g054540.3.1
Os--transcript:BGIOSGA004778-TA	Sl--transcript:Solyc05g053090.2.1
Os--transcript:BGIOSGA004789-TA	Sl--transcript:Solyc05g052980.3.1
Os--transcript:BGIOSGA000497-TA	Sl--transcript:Solyc05g052970.3.1
Os--transcript:BGIOSGA004794-TA	Sl--transcript:Solyc05g052950.3.1
Os--transcript:BGIOSGA000495-TA	Sl--transcript:Solyc05g052940.3.1
Os--transcript:BGIOSGA000490-TA	Sl--transcript:Solyc05g052900.3.1
Os--transcript:BGIOSGA000485-TA	Sl--transcript:Solyc05g052850.3.1
Os--transcript:BGIOSGA004817-TA	Sl--transcript:Solyc05g052620.3.1
Os--transcript:BGIOSGA000472-TA	Sl--transcript:Solyc05g052610.3.1
Os--transcript:BGIOSGA001004-TA	Sl--transcript:Solyc05g009550.3.1
Os--transcript:BGIOSGA004234-TA	Sl--transcript:Solyc05g009410.2.1
Os--transcript:BGIOSGA001000-TA	Sl--transcript:Solyc05g009200.2.1
Os--transcript:BGIOSGA000998-TA	Sl--transcript:Solyc05g009150.3.1
Os--transcript:BGIOSGA000995-TA	Sl--transcript:Solyc05g008930.3.1
Os--transcript:BGIOSGA004244-TA	Sl--transcript:Solyc05g008890.3.1
Os--transcript:BGIOSGA000989-TA	Sl--transcript:Solyc05g008870.3.1
Os--transcript:BGIOSGA000985-TA	Sl--transcript:Solyc05g008840.2.1
Os--transcript:BGIOSGA004250-TA	Sl--transcript:Solyc05g008805.1.1
Os--transcript:BGIOSGA002654-TA	Sl--transcript:Solyc05g008600.3.1
Os--transcript:BGIOSGA002655-TA	Sl--transcript:Solyc05g008580.3.1
Os--transcript:BGIOSGA002661-TA	Sl--transcript:Solyc05g008450.3.1
Os--transcript:BGIOSGA002496-TA	Sl--transcript:Solyc05g008440.2.1
Os--transcript:BGIOSGA002494-TA	Sl--transcript:Solyc05g008390.3.1
Os--transcript:BGIOSGA002493-TA	Sl--transcript:Solyc05g008380.3.1
Os--transcript:BGIOSGA002489-TA	Sl--transcript:Solyc05g008350.3.1
Os--transcript:BGIOSGA002664-TA	Sl--transcript:Solyc05g008340.3.1
Os--transcript:BGIOSGA005075-TA	Sl--transcript:Solyc05g015840.3.1
Os--transcript:BGIOSGA005078-TA	Sl--transcript:Solyc05g015710.3.1
Os--transcript:BGIOSGA005079-TA	Sl--transcript:Solyc05g015700.1.1
Os--transcript:BGIOSGA005081-TA	Sl--transcript:Solyc05g015650.3.1
Os--transcript:BGIOSGA000228-TA	Sl--transcript:Solyc05g015610.3.1
Os--transcript:BGIOSGA000227-TA	Sl--transcript:Solyc05g015520.3.1
Os--transcript:BGIOSGA001546-TA	Sl--transcript:Solyc05g009320.3.1
Os--transcript:BGIOSGA003627-TA	Sl--transcript:Solyc05g009170.2.1
Os--transcript:BGIOSGA001540-TA	Sl--transcript:Solyc05g009070.3.1
Os--transcript:BGIOSGA001539-TA	Sl--transcript:Solyc05g009020.3.1
Os--transcript:BGIOSGA003629-TA	Sl--transcript:Solyc05g008920.3.1
Os--transcript:BGIOSGA003636-TA	Sl--transcript:Solyc05g008860.3.1
Os--transcript:BGIOSGA004748-TA	Sl--transcript:Solyc06g075400.3.1
Os--transcript:BGIOSGA004752-TA	Sl--transcript:Solyc06g075570.2.1
Os--transcript:BGIOSGA000531-TA	Sl--transcript:Solyc06g075600.3.1
Os--transcript:BGIOSGA000523-TA	Sl--transcript:Solyc06g075780.2.1
Os--transcript:BGIOSGA000520-TA	Sl--transcript:Solyc06g075800.1.1
Os--transcript:BGIOSGA000516-TA	Sl--transcript:Solyc06g076000.1.1
Os--transcript:BGIOSGA000515-TA	Sl--transcript:Solyc06g076110.2.1
Os--transcript:BGIOSGA004778-TA	Sl--transcript:Solyc06g076280.2.1
Os--transcript:BGIOSGA000512-TA	Sl--transcript:Solyc06g076330.3.1
Os--transcript:BGIOSGA004785-TA	Sl--transcript:Solyc06g076340.3.1
Os--transcript:BGIOSGA004786-TA	Sl--transcript:Solyc06g076350.3.1
Os--transcript:BGIOSGA004789-TA	Sl--transcript:Solyc06g076400.3.1
Os--transcript:BGIOSGA000490-TA	Sl--transcript:Solyc06g076450.3.1
Os--transcript:BGIOSGA004804-TA	Sl--transcript:Solyc06g076490.3.1
Os--transcript:BGIOSGA000486-TA	Sl--transcript:Solyc06g076610.3.1
Os--transcript:BGIOSGA000476-TA	Sl--transcript:Solyc06g076700.1.1
Os--transcript:BGIOSGA000475-TA	Sl--transcript:Solyc06g076710.2.1
Os--transcript:BGIOSGA000472-TA	Sl--transcript:Solyc06g076770.3.1
Os--transcript:BGIOSGA004822-TA	Sl--transcript:Solyc06g076800.3.1
Os--transcript:BGIOSGA004823-TA	Sl--transcript:Solyc06g076850.3.1
Os--transcript:BGIOSGA004825-TA	Sl--transcript:Solyc06g076860.3.1
Os--transcript:BGIOSGA004828-TA	Sl--transcript:Solyc06g076890.1.1
Os--transcript:BGIOSGA000539-TA	Sl--transcript:Solyc06g005110.3.1
Os--transcript:BGIOSGA000531-TA	Sl--transcript:Solyc06g005240.3.1
Os--transcript:BGIOSGA000520-TA	Sl--transcript:Solyc06g005390.1.1
Os--transcript:BGIOSGA004771-TA	Sl--transcript:Solyc06g005435.1.1
Os--transcript:BGIOSGA004775-TA	Sl--transcript:Solyc06g005490.3.1
Os--transcript:BGIOSGA004783-TA	Sl--transcript:Solyc06g005610.1.1
Os--transcript:BGIOSGA004785-TA	Sl--transcript:Solyc06g005670.3.1
Os--transcript:BGIOSGA004786-TA	Sl--transcript:Solyc06g005680.3.1
Os--transcript:BGIOSGA000490-TA	Sl--transcript:Solyc06g005810.3.1
Os--transcript:BGIOSGA000486-TA	Sl--transcript:Solyc06g005850.3.1
Os--transcript:BGIOSGA000587-TA	Sl--transcript:Solyc06g048890.3.1
Os--transcript:BGIOSGA000580-TA	Sl--transcript:Solyc06g048950.3.1
Os--transcript:BGIOSGA000577-TA	Sl--transcript:Solyc06g049030.3.1
Os--transcript:BGIOSGA004707-TA	Sl--transcript:Solyc06g049050.3.1
Os--transcript:BGIOSGA004714-TA	Sl--transcript:Solyc06g050270.2.1
Os--transcript:BGIOSGA004717-TA	Sl--transcript:Solyc06g050370.1.1
Os--transcript:BGIOSGA004719-TA	Sl--transcript:Solyc06g050430.3.1
Os--transcript:BGIOSGA000562-TA	Sl--transcript:Solyc06g050550.3.1
Os--transcript:BGIOSGA000561-TA	Sl--transcript:Solyc06g050570.2.1
Os--transcript:BGIOSGA000595-TA	Sl--transcript:Solyc06g082780.3.1
Os--transcript:BGIOSGA004694-TA	Sl--transcript:Solyc06g082710.3.1
Os--transcript:BGIOSGA004697-TA	Sl--transcript:Solyc06g082610.3.1
Os--transcript:BGIOSGA004698-TA	Sl--transcript:Solyc06g082600.3.1
Os--transcript:BGIOSGA000586-TA	Sl--transcript:Solyc06g082530.2.1
Os--transcript:BGIOSGA000574-TA	Sl--transcript:Solyc06g082460.1.1
Os--transcript:BGIOSGA004714-TA	Sl--transcript:Solyc06g082440.1.1
Os--transcript:BGIOSGA004719-TA	Sl--transcript:Solyc06g082430.2.1
Os--transcript:BGIOSGA004724-TA	Sl--transcript:Solyc06g082260.3.1
Os--transcript:BGIOSGA004732-TA	Sl--transcript:Solyc06g082170.2.1
Os--transcript:BGIOSGA004741-TA	Sl--transcript:Solyc06g082030.3.1
Os--transcript:BGIOSGA000025-TA	Sl--transcript:Solyc06g005700.1.1
Os--transcript:BGIOSGA000023-TA	Sl--transcript:Solyc06g005680.3.1
Os--transcript:BGIOSGA000020-TA	Sl--transcript:Solyc06g005670.3.1
Os--transcript:BGIOSGA005266-TA	Sl--transcript:Solyc06g005650.2.1
Os--transcript:BGIOSGA000015-TA	Sl--transcript:Solyc06g005500.3.1
Os--transcript:BGIOSGA005275-TA	Sl--transcript:Solyc06g005480.3.1
Os--transcript:BGIOSGA005277-TA	Sl--transcript:Solyc06g005475.1.1
Os--transcript:BGIOSGA005283-TA	Sl--transcript:Solyc06g005310.3.1
Os--transcript:BGIOSGA000455-TA	Sl--transcript:Solyc06g074420.1.1
Os--transcript:BGIOSGA004834-TA	Sl--transcript:Solyc06g074380.3.1
Os--transcript:BGIOSGA004835-TA	Sl--transcript:Solyc06g074370.2.1
Os--transcript:BGIOSGA000452-TA	Sl--transcript:Solyc06g074360.3.1
Os--transcript:BGIOSGA004836-TA	Sl--transcript:Solyc06g074330.3.1
Os--transcript:BGIOSGA000451-TA	Sl--transcript:Solyc06g074320.3.1
Os--transcript:BGIOSGA004839-TA	Sl--transcript:Solyc06g074310.3.1
Os--transcript:BGIOSGA004698-TA	Sl--transcript:Solyc06g007500.2.1
Os--transcript:BGIOSGA004709-TA	Sl--transcript:Solyc06g007470.3.1
Os--transcript:BGIOSGA004713-TA	Sl--transcript:Solyc06g007460.3.1
Os--transcript:BGIOSGA004714-TA	Sl--transcript:Solyc06g007440.3.1
Os--transcript:BGIOSGA004719-TA	Sl--transcript:Solyc06g007390.3.1
Os--transcript:BGIOSGA000564-TA	Sl--transcript:Solyc06g007370.1.1
Os--transcript:BGIOSGA004729-TA	Sl--transcript:Solyc06g007340.3.1
Os--transcript:BGIOSGA004734-TA	Sl--transcript:Solyc06g007160.3.1
Os--transcript:BGIOSGA000571-TA	Sl--transcript:Solyc06g051090.2.1
Os--transcript:BGIOSGA004719-TA	Sl--transcript:Solyc06g050950.3.1
Os--transcript:BGIOSGA000566-TA	Sl--transcript:Solyc06g050790.3.1
Os--transcript:BGIOSGA004721-TA	Sl--transcript:Solyc06g050715.1.1
Os--transcript:BGIOSGA000563-TA	Sl--transcript:Solyc06g050620.3.1
Os--transcript:BGIOSGA004724-TA	Sl--transcript:Solyc06g050530.3.1
Os--transcript:BGIOSGA004727-TA	Sl--transcript:Solyc06g050500.2.1
Os--transcript:BGIOSGA002291-TA	Sl--transcript:Solyc06g068090.3.1
Os--transcript:BGIOSGA002289-TA	Sl--transcript:Solyc06g068050.3.1
Os--transcript:BGIOSGA002873-TA	Sl--transcript:Solyc06g067960.3.1
Os--transcript:BGIOSGA002281-TA	Sl--transcript:Solyc06g067950.3.1
Os--transcript:BGIOSGA002278-TA	Sl--transcript:Solyc06g067900.2.1
Os--transcript:BGIOSGA002270-TA	Sl--transcript:Solyc06g066820.3.1
Os--transcript:BGIOSGA000690-TA	Sl--transcript:Solyc07g063680.3.1
Os--transcript:BGIOSGA000689-TA	Sl--transcript:Solyc07g063690.1.1
Os--transcript:BGIOSGA004581-TA	Sl--transcript:Solyc07g063700.2.1
Os--transcript:BGIOSGA000686-TA	Sl--transcript:Solyc07g063830.3.1
Os--transcript:BGIOSGA004585-TA	Sl--transcript:Solyc07g063850.3.1
Os--transcript:BGIOSGA000684-TA	Sl--transcript:Solyc07g063970.3.1
Os--transcript:BGIOSGA000679-TA	Sl--transcript:Solyc07g064060.3.1
Os--transcript:BGIOSGA004591-TA	Sl--transcript:Solyc07g064190.2.1
Os--transcript:BGIOSGA004592-TA	Sl--transcript:Solyc07g064240.3.1
Os--transcript:BGIOSGA004596-TA	Sl--transcript:Solyc07g064330.3.1
Os--transcript:BGIOSGA000663-TA	Sl--transcript:Solyc07g064420.3.1
Os--transcript:BGIOSGA000657-TA	Sl--transcript:Solyc07g064620.2.1
Os--transcript:BGIOSGA002172-TA	Sl--transcript:Solyc07g062260.3.1
Os--transcript:BGIOSGA002168-TA	Sl--transcript:Solyc07g062310.3.1
Os--transcript:BGIOSGA002157-TA	Sl--transcript:Solyc07g062460.3.1
Os--transcript:BGIOSGA002978-TA	Sl--transcript:Solyc07g062530.3.1
Os--transcript:BGIOSGA002979-TA	Sl--transcript:Solyc07g062540.3.1
Os--transcript:BGIOSGA002986-TA	Sl--transcript:Solyc07g062700.3.1
Os--transcript:BGIOSGA002992-TA	Sl--transcript:Solyc07g062800.1.1
Os--transcript:BGIOSGA003831-TA	Sl--transcript:Solyc07g040940.3.1
Os--transcript:BGIOSGA003837-TA	Sl--transcript:Solyc07g040960.1.1
Os--transcript:BGIOSGA003839-TA	Sl--transcript:Solyc07g040990.3.1
Os--transcript:BGIOSGA001338-TA	Sl--transcript:Solyc07g041020.3.1
Os--transcript:BGIOSGA001334-TA	Sl--transcript:Solyc07g041155.1.1
Os--transcript:BGIOSGA003852-TA	Sl--transcript:Solyc07g041160.3.1
Os--transcript:BGIOSGA003100-TA	Sl--transcript:Solyc07g053690.3.1
Os--transcript:BGIOSGA003102-TA	Sl--transcript:Solyc07g053660.3.1
Os--transcript:BGIOSGA002040-TA	Sl--transcript:Solyc07g053630.3.1
Os--transcript:BGIOSGA003104-TA	Sl--transcript:Solyc07g053620.3.1
Os--transcript:BGIOSGA003109-TA	Sl--transcript:Solyc07g053600.3.1
Os--transcript:BGIOSGA003118-TA	Sl--transcript:Solyc07g053550.2.1
Os--transcript:BGIOSGA003123-TA	Sl--transcript:Solyc07g053490.3.1
Os--transcript:BGIOSGA004162-TA	Sl--transcript:Solyc07g056350.3.1
Os--transcript:BGIOSGA001069-TA	Sl--transcript:Solyc07g056280.3.1
Os--transcript:BGIOSGA001067-TA	Sl--transcript:Solyc07g056250.3.1
Os--transcript:BGIOSGA004168-TA	Sl--transcript:Solyc07g056240.3.1
Os--transcript:BGIOSGA001063-TA	Sl--transcript:Solyc07g056230.3.1
Os--transcript:BGIOSGA004169-TA	Sl--transcript:Solyc07g056220.3.1
Os--transcript:BGIOSGA002137-TA	Sl--transcript:Solyc07g062710.3.1
Os--transcript:BGIOSGA002986-TA	Sl--transcript:Solyc07g062700.3.1
Os--transcript:BGIOSGA002128-TA	Sl--transcript:Solyc07g062680.2.1
Os--transcript:BGIOSGA002990-TA	Sl--transcript:Solyc07g062660.3.1
Os--transcript:BGIOSGA003008-TA	Sl--transcript:Solyc07g062610.3.1
Os--transcript:BGIOSGA003014-TA	Sl--transcript:Solyc07g062580.3.1
Os--transcript:BGIOSGA004423-TA	Sl--transcript:Solyc08g065940.3.1
Os--transcript:BGIOSGA000859-TA	Sl--transcript:Solyc08g066100.3.1
Os--transcript:BGIOSGA004428-TA	Sl--transcript:Solyc08g066180.3.1
Os--transcript:BGIOSGA004437-TA	Sl--transcript:Solyc08g066270.2.1
Os--transcript:BGIOSGA004442-TA	Sl--transcript:Solyc08g066350.2.1
Os--transcript:BGIOSGA000844-TA	Sl--transcript:Solyc08g066410.2.1
Os--transcript:BGIOSGA000842-TA	Sl--transcript:Solyc08g066435.1.1
Os--transcript:BGIOSGA000841-TA	Sl--transcript:Solyc08g066460.2.1
Os--transcript:BGIOSGA000840-TA	Sl--transcript:Solyc08g066510.3.1
Os--transcript:BGIOSGA004448-TA	Sl--transcript:Solyc08g066580.3.1
Os--transcript:BGIOSGA000839-TA	Sl--transcript:Solyc08g066650.3.1
Os--transcript:BGIOSGA002266-TA	Sl--transcript:Solyc08g067620.3.1
Os--transcript:BGIOSGA002886-TA	Sl--transcript:Solyc08g067770.3.1
Os--transcript:BGIOSGA002890-TA	Sl--transcript:Solyc08g067860.2.1
Os--transcript:BGIOSGA002891-TA	Sl--transcript:Solyc08g067920.3.1
Os--transcript:BGIOSGA002254-TA	Sl--transcript:Solyc08g067970.3.1
Os--transcript:BGIOSGA002251-TA	Sl--transcript:Solyc08g068050.3.1
Os--transcript:BGIOSGA002248-TA	Sl--transcript:Solyc08g068080.3.1
Os--transcript:BGIOSGA002059-TA	Sl--transcript:Solyc08g082480.3.1
Os--transcript:BGIOSGA003091-TA	Sl--transcript:Solyc08g082590.3.1
Os--transcript:BGIOSGA003093-TA	Sl--transcript:Solyc08g082630.3.1
Os--transcript:BGIOSGA003094-TA	Sl--transcript:Solyc08g082710.3.1
Os--transcript:BGIOSGA003095-TA	Sl--transcript:Solyc08g082750.3.1
Os--transcript:BGIOSGA002052-TA	Sl--transcript:Solyc08g082810.3.1
Os--transcript:BGIOSGA002192-TA	Sl--transcript:Solyc08g066410.2.1
Os--transcript:BGIOSGA002189-TA	Sl--transcript:Solyc08g066440.3.1
Os--transcript:BGIOSGA002188-TA	Sl--transcript:Solyc08g066435.1.1
Os--transcript:BGIOSGA002952-TA	Sl--transcript:Solyc08g066460.2.1
Os--transcript:BGIOSGA002186-TA	Sl--transcript:Solyc08g066500.3.1
Os--transcript:BGIOSGA002184-TA	Sl--transcript:Solyc08g066660.1.1
Os--transcript:BGIOSGA003035-TA	Sl--transcript:Solyc08g068160.2.1
Os--transcript:BGIOSGA003043-TA	Sl--transcript:Solyc08g068165.1.1
Os--transcript:BGIOSGA003059-TA	Sl--transcript:Solyc08g068230.3.1
Os--transcript:BGIOSGA003060-TA	Sl--transcript:Solyc08g068320.3.1
Os--transcript:BGIOSGA002079-TA	Sl--transcript:Solyc08g068330.3.1
Os--transcript:BGIOSGA003061-TA	Sl--transcript:Solyc08g068370.3.1
Os--transcript:BGIOSGA001095-TA	Sl--transcript:Solyc08g082410.3.1
Os--transcript:BGIOSGA004139-TA	Sl--transcript:Solyc08g082280.3.1
Os--transcript:BGIOSGA004140-TA	Sl--transcript:Solyc08g082260.2.1
Os--transcript:BGIOSGA001093-TA	Sl--transcript:Solyc08g082110.3.1
Os--transcript:BGIOSGA004142-TA	Sl--transcript:Solyc08g081970.3.1
Os--transcript:BGIOSGA001090-TA	Sl--transcript:Solyc08g081960.2.1
Os--transcript:BGIOSGA001088-TA	Sl--transcript:Solyc08g081950.3.1
Os--transcript:BGIOSGA001086-TA	Sl--transcript:Solyc08g081930.3.1
Os--transcript:BGIOSGA004145-TA	Sl--transcript:Solyc08g081900.3.1
Os--transcript:BGIOSGA004006-TA	Sl--transcript:Solyc08g082170.3.1
Os--transcript:BGIOSGA001191-TA	Sl--transcript:Solyc08g082100.3.1
Os--transcript:BGIOSGA001188-TA	Sl--transcript:Solyc08g082080.3.1
Os--transcript:BGIOSGA001187-TA	Sl--transcript:Solyc08g082040.3.1
Os--transcript:BGIOSGA001186-TA	Sl--transcript:Solyc08g081980.3.1
Os--transcript:BGIOSGA004016-TA	Sl--transcript:Solyc08g081760.2.1
Os--transcript:BGIOSGA004018-TA	Sl--transcript:Solyc08g081740.3.1
Os--transcript:BGIOSGA001178-TA	Sl--transcript:Solyc08g081610.3.1
Os--transcript:BGIOSGA001169-TA	Sl--transcript:Solyc08g081495.1.1
Os--transcript:BGIOSGA004771-TA	Sl--transcript:Solyc09g010630.3.1
Os--transcript:BGIOSGA000517-TA	Sl--transcript:Solyc09g010640.2.1
Os--transcript:BGIOSGA004774-TA	Sl--transcript:Solyc09g010820.3.1
Os--transcript:BGIOSGA000513-TA	Sl--transcript:Solyc09g010870.3.1
Os--transcript:BGIOSGA004778-TA	Sl--transcript:Solyc09g010920.1.1
Os--transcript:BGIOSGA000507-TA	Sl--transcript:Solyc09g010960.3.1
Os--transcript:BGIOSGA004782-TA	Sl--transcript:Solyc09g010993.1.1
Os--transcript:BGIOSGA000500-TA	Sl--transcript:Solyc09g011040.1.1
Os--transcript:BGIOSGA004794-TA	Sl--transcript:Solyc09g011160.3.1
Os--transcript:BGIOSGA004795-TA	Sl--transcript:Solyc09g011190.1.1
Os--transcript:BGIOSGA004796-TA	Sl--transcript:Solyc09g011220.3.1
Os--transcript:BGIOSGA000495-TA	Sl--transcript:Solyc09g011230.3.1
Os--transcript:BGIOSGA004797-TA	Sl--transcript:Solyc09g011240.3.1
Os--transcript:BGIOSGA000494-TA	Sl--transcript:Solyc09g011310.3.1
Os--transcript:BGIOSGA000492-TA	Sl--transcript:Solyc09g011380.3.1
Os--transcript:BGIOSGA000488-TA	Sl--transcript:Solyc09g011480.3.1
Os--transcript:BGIOSGA000487-TA	Sl--transcript:Solyc09g011660.3.1
Os--transcript:BGIOSGA004804-TA	Sl--transcript:Solyc09g011690.3.1
Os--transcript:BGIOSGA004805-TA	Sl--transcript:Solyc09g011740.3.1
Os--transcript:BGIOSGA000486-TA	Sl--transcript:Solyc09g011770.3.1
Os--transcript:BGIOSGA000485-TA	Sl--transcript:Solyc09g011780.3.1
Os--transcript:BGIOSGA004813-TA	Sl--transcript:Solyc09g011850.3.1
Os--transcript:BGIOSGA000481-TA	Sl--transcript:Solyc09g011860.3.1
Os--transcript:BGIOSGA004814-TA	Sl--transcript:Solyc09g013070.3.1
Os--transcript:BGIOSGA000477-TA	Sl--transcript:Solyc09g013150.3.1
Os--transcript:BGIOSGA000476-TA	Sl--transcript:Solyc09g014160.2.1
Os--transcript:BGIOSGA000475-TA	Sl--transcript:Solyc09g014170.3.1
Os--transcript:BGIOSGA000474-TA	Sl--transcript:Solyc09g014215.1.1
Os--transcript:BGIOSGA000472-TA	Sl--transcript:Solyc09g014250.3.1
Os--transcript:BGIOSGA004820-TA	Sl--transcript:Solyc09g014280.1.1
Os--transcript:BGIOSGA000468-TA	Sl--transcript:Solyc09g014350.3.1
Os--transcript:BGIOSGA004826-TA	Sl--transcript:Solyc09g014380.3.1
Os--transcript:BGIOSGA000463-TA	Sl--transcript:Solyc09g014440.3.1
Os--transcript:BGIOSGA004703-TA	Sl--transcript:Solyc09g015770.3.1
Os--transcript:BGIOSGA004707-TA	Sl--transcript:Solyc09g018020.3.1
Os--transcript:BGIOSGA004710-TA	Sl--transcript:Solyc09g018180.2.1
Os--transcript:BGIOSGA000573-TA	Sl--transcript:Solyc09g018200.1.1
Os--transcript:BGIOSGA000571-TA	Sl--transcript:Solyc09g018230.1.1
Os--transcript:BGIOSGA004714-TA	Sl--transcript:Solyc09g018280.1.1
Os--transcript:BGIOSGA004729-TA	Sl--transcript:Solyc09g018430.3.1
Os--transcript:BGIOSGA000549-TA	Sl--transcript:Solyc09g018510.3.1
Os--transcript:BGIOSGA000543-TA	Sl--transcript:Solyc09g007410.3.1
Os--transcript:BGIOSGA000542-TA	Sl--transcript:Solyc09g007360.3.1
Os--transcript:BGIOSGA000540-TA	Sl--transcript:Solyc09g007290.3.1
Os--transcript:BGIOSGA004750-TA	Sl--transcript:Solyc09g007230.3.1
Os--transcript:BGIOSGA000537-TA	Sl--transcript:Solyc09g007160.3.1
Os--transcript:BGIOSGA004756-TA	Sl--transcript:Solyc09g005970.1.1
Os--transcript:BGIOSGA000532-TA	Sl--transcript:Solyc09g005920.3.1
Os--transcript:BGIOSGA004757-TA	Sl--transcript:Solyc09g005880.1.1
Os--transcript:BGIOSGA000531-TA	Sl--transcript:Solyc09g005860.3.1
Os--transcript:BGIOSGA004758-TA	Sl--transcript:Solyc09g005850.3.1
Os--transcript:BGIOSGA004760-TA	Sl--transcript:Solyc09g005810.3.1
Os--transcript:BGIOSGA004770-TA	Sl--transcript:Solyc09g005710.2.1
Os--transcript:BGIOSGA005107-TA	Sl--transcript:Solyc09g075060.3.1
Os--transcript:BGIOSGA000191-TA	Sl--transcript:Solyc09g074990.3.1
Os--transcript:BGIOSGA000183-TA	Sl--transcript:Solyc09g074890.1.1
Os--transcript:BGIOSGA000171-TA	Sl--transcript:Solyc09g074780.3.1
Os--transcript:BGIOSGA000170-TA	Sl--transcript:Solyc09g074760.1.1
Os--transcript:BGIOSGA000167-TA	Sl--transcript:Solyc09g074660.3.1
Os--transcript:BGIOSGA005124-TA	Sl--transcript:Solyc09g074570.1.1
Os--transcript:BGIOSGA005130-TA	Sl--transcript:Solyc09g074450.1.1
Os--transcript:BGIOSGA005133-TA	Sl--transcript:Solyc09g074360.3.1
Os--transcript:BGIOSGA001803-TA	Sl--transcript:Solyc09g075650.3.1
Os--transcript:BGIOSGA001801-TA	Sl--transcript:Solyc09g075500.3.1
Os--transcript:BGIOSGA003363-TA	Sl--transcript:Solyc09g075360.3.1
Os--transcript:BGIOSGA001791-TA	Sl--transcript:Solyc09g075210.3.1
Os--transcript:BGIOSGA003369-TA	Sl--transcript:Solyc09g075140.3.1
Os--transcript:BGIOSGA001790-TA	Sl--transcript:Solyc09g075120.3.1
Os--transcript:BGIOSGA003370-TA	Sl--transcript:Solyc09g075080.3.1
Os--transcript:BGIOSGA031532-TA	Sl--transcript:Solyc01g091620.3.1
Os--transcript:BGIOSGA033298-TA	Sl--transcript:Solyc01g091700.3.1
Os--transcript:BGIOSGA033300-TA	Sl--transcript:Solyc01g091740.3.1
Os--transcript:BGIOSGA031524-TA	Sl--transcript:Solyc01g091910.3.1
Os--transcript:BGIOSGA031523-TA	Sl--transcript:Solyc01g091920.3.1
Os--transcript:BGIOSGA031522-TA	Sl--transcript:Solyc01g094080.3.1
Os--transcript:BGIOSGA031406-TA	Sl--transcript:Solyc01g090560.3.1
Os--transcript:BGIOSGA033443-TA	Sl--transcript:Solyc01g090460.3.1
Os--transcript:BGIOSGA031399-TA	Sl--transcript:Solyc01g090440.2.1
Os--transcript:BGIOSGA033445-TA	Sl--transcript:Solyc01g090220.3.1
Os--transcript:BGIOSGA031391-TA	Sl--transcript:Solyc01g089970.3.1
Os--transcript:BGIOSGA033453-TA	Sl--transcript:Solyc01g089850.3.1
Os--transcript:BGIOSGA033455-TA	Sl--transcript:Solyc01g088820.2.1
Os--transcript:BGIOSGA033457-TA	Sl--transcript:Solyc01g088740.3.1
Os--transcript:BGIOSGA033465-TA	Sl--transcript:Solyc01g088610.3.1
Os--transcript:BGIOSGA031375-TA	Sl--transcript:Solyc01g088505.1.1
Os--transcript:BGIOSGA031366-TA	Sl--transcript:Solyc01g088370.3.1
Os--transcript:BGIOSGA033479-TA	Sl--transcript:Solyc01g088350.3.1
Os--transcript:BGIOSGA031453-TA	Sl--transcript:Solyc01g090990.3.1
Os--transcript:BGIOSGA031446-TA	Sl--transcript:Solyc01g090950.3.1
Os--transcript:BGIOSGA031431-TA	Sl--transcript:Solyc01g090880.3.1
Os--transcript:BGIOSGA031430-TA	Sl--transcript:Solyc01g090840.3.1
Os--transcript:BGIOSGA031429-TA	Sl--transcript:Solyc01g090810.3.1
Os--transcript:BGIOSGA031426-TA	Sl--transcript:Solyc01g090790.3.1
Os--transcript:BGIOSGA031425-TA	Sl--transcript:Solyc01g090780.3.1
Os--transcript:BGIOSGA033429-TA	Sl--transcript:Solyc01g090760.3.1
Os--transcript:BGIOSGA033138-TA	Sl--transcript:Solyc11g069570.2.1
Os--transcript:BGIOSGA033139-TA	Sl--transcript:Solyc11g069540.2.1
Os--transcript:BGIOSGA033141-TA	Sl--transcript:Solyc11g069530.2.1
Os--transcript:BGIOSGA033142-TA	Sl--transcript:Solyc11g069500.2.1
Os--transcript:BGIOSGA033144-TA	Sl--transcript:Solyc11g069470.2.1
Os--transcript:BGIOSGA031681-TA	Sl--transcript:Solyc11g069460.2.1
Os--transcript:BGIOSGA031628-TA	Sl--transcript:Solyc02g078800.3.1
Os--transcript:BGIOSGA033200-TA	Sl--transcript:Solyc02g078630.2.1
Os--transcript:BGIOSGA031615-TA	Sl--transcript:Solyc02g078570.3.1
Os--transcript:BGIOSGA033214-TA	Sl--transcript:Solyc02g078515.1.1
Os--transcript:BGIOSGA033216-TA	Sl--transcript:Solyc02g078480.3.1
Os--transcript:BGIOSGA033219-TA	Sl--transcript:Solyc02g078460.3.1
Os--transcript:BGIOSGA033222-TA	Sl--transcript:Solyc02g078360.3.1
Os--transcript:BGIOSGA033224-TA	Sl--transcript:Solyc02g078330.3.1
Os--transcript:BGIOSGA031655-TA	Sl--transcript:Solyc03g098590.3.1
Os--transcript:BGIOSGA031654-TA	Sl--transcript:Solyc03g098660.3.1
Os--transcript:BGIOSGA033177-TA	Sl--transcript:Solyc03g019960.3.1
Os--transcript:BGIOSGA031647-TA	Sl--transcript:Solyc03g019930.3.1
Os--transcript:BGIOSGA033186-TA	Sl--transcript:Solyc03g019830.3.1
Os--transcript:BGIOSGA033187-TA	Sl--transcript:Solyc03g019820.3.1
Os--transcript:BGIOSGA033188-TA	Sl--transcript:Solyc03g019790.3.1
Os--transcript:BGIOSGA033195-TA	Sl--transcript:Solyc03g019760.3.1
Os--transcript:BGIOSGA031619-TA	Sl--transcript:Solyc03g110885.1.1
Os--transcript:BGIOSGA031533-TA	Sl--transcript:Solyc03g026060.3.1
Os--transcript:BGIOSGA033296-TA	Sl--transcript:Solyc03g026080.3.1
Os--transcript:BGIOSGA033298-TA	Sl--transcript:Solyc03g026170.3.1
Os--transcript:BGIOSGA033299-TA	Sl--transcript:Solyc03g026200.3.1
Os--transcript:BGIOSGA033303-TA	Sl--transcript:Solyc03g026230.1.1
Os--transcript:BGIOSGA031526-TA	Sl--transcript:Solyc03g026290.3.1
Os--transcript:BGIOSGA033308-TA	Sl--transcript:Solyc03g026360.1.1
Os--transcript:BGIOSGA031499-TA	Sl--transcript:Solyc03g031680.3.1
Os--transcript:BGIOSGA031487-TA	Sl--transcript:Solyc03g031900.2.1
Os--transcript:BGIOSGA033375-TA	Sl--transcript:Solyc03g032040.3.1
Os--transcript:BGIOSGA031484-TA	Sl--transcript:Solyc03g032060.1.1
Os--transcript:BGIOSGA031477-TA	Sl--transcript:Solyc03g032160.3.1
Os--transcript:BGIOSGA033392-TA	Sl--transcript:Solyc03g033330.3.1
Os--transcript:BGIOSGA033393-TA	Sl--transcript:Solyc03g033340.3.1
Os--transcript:BGIOSGA033282-TA	Sl--transcript:Solyc03g082560.3.1
Os--transcript:BGIOSGA033283-TA	Sl--transcript:Solyc03g082590.3.1
Os--transcript:BGIOSGA031548-TA	Sl--transcript:Solyc03g082600.3.1
Os--transcript:BGIOSGA031544-TA	Sl--transcript:Solyc03g082640.2.1
Os--transcript:BGIOSGA033286-TA	Sl--transcript:Solyc03g082660.3.1
Os--transcript:BGIOSGA033291-TA	Sl--transcript:Solyc03g082820.3.1
Os--transcript:BGIOSGA033440-TA	Sl--transcript:Solyc03g093410.3.1
Os--transcript:BGIOSGA033441-TA	Sl--transcript:Solyc03g093450.3.1
Os--transcript:BGIOSGA033447-TA	Sl--transcript:Solyc03g093530.2.1
Os--transcript:BGIOSGA033452-TA	Sl--transcript:Solyc03g093690.3.1
Os--transcript:BGIOSGA033453-TA	Sl--transcript:Solyc03g093790.3.1
Os--transcript:BGIOSGA031389-TA	Sl--transcript:Solyc03g094030.3.1
Os--transcript:BGIOSGA031605-TA	Sl--transcript:Solyc03g025950.3.1
Os--transcript:BGIOSGA031602-TA	Sl--transcript:Solyc03g025920.3.1
Os--transcript:BGIOSGA031595-TA	Sl--transcript:Solyc03g025850.3.1
Os--transcript:BGIOSGA031594-TA	Sl--transcript:Solyc03g025840.3.1
Os--transcript:BGIOSGA033236-TA	Sl--transcript:Solyc03g025830.3.1
Os--transcript:BGIOSGA033238-TA	Sl--transcript:Solyc03g025810.3.1
Os--transcript:BGIOSGA031588-TA	Sl--transcript:Solyc03g025795.1.1
Os--transcript:BGIOSGA031358-TA	Sl--transcript:Solyc03g097260.3.1
Os--transcript:BGIOSGA033491-TA	Sl--transcript:Solyc03g097210.3.1
Os--transcript:BGIOSGA033497-TA	Sl--transcript:Solyc03g097170.3.1
Os--transcript:BGIOSGA033500-TA	Sl--transcript:Solyc03g097090.3.1
Os--transcript:BGIOSGA033503-TA	Sl--transcript:Solyc03g097070.3.1
Os--transcript:BGIOSGA033504-TA	Sl--transcript:Solyc03g097050.3.1
Os--transcript:BGIOSGA031325-TA	Sl--transcript:Solyc03g096950.3.1
Os--transcript:BGIOSGA032431-TA	Sl--transcript:Solyc04g008440.1.1
Os--transcript:BGIOSGA032381-TA	Sl--transcript:Solyc04g008430.1.1
Os--transcript:BGIOSGA032380-TA	Sl--transcript:Solyc04g008380.3.1
Os--transcript:BGIOSGA032440-TA	Sl--transcript:Solyc04g008250.1.1
Os--transcript:BGIOSGA032373-TA	Sl--transcript:Solyc04g008240.3.1
Os--transcript:BGIOSGA032372-TA	Sl--transcript:Solyc04g008210.2.1
Os--transcript:BGIOSGA032452-TA	Sl--transcript:Solyc04g008100.2.1
Os--transcript:BGIOSGA031437-TA	Sl--transcript:Solyc06g060600.2.1
Os--transcript:BGIOSGA031436-TA	Sl--transcript:Solyc06g060610.2.1
Os--transcript:BGIOSGA031434-TA	Sl--transcript:Solyc06g060620.3.1
Os--transcript:BGIOSGA033425-TA	Sl--transcript:Solyc06g060710.3.1
Os--transcript:BGIOSGA031430-TA	Sl--transcript:Solyc06g060740.2.1
Os--transcript:BGIOSGA031419-TA	Sl--transcript:Solyc06g060800.3.1
Os--transcript:BGIOSGA031453-TA	Sl--transcript:Solyc08g078690.3.1
Os--transcript:BGIOSGA031446-TA	Sl--transcript:Solyc08g078800.2.1
Os--transcript:BGIOSGA033419-TA	Sl--transcript:Solyc08g078860.3.1
Os--transcript:BGIOSGA031443-TA	Sl--transcript:Solyc08g078870.2.1
Os--transcript:BGIOSGA031439-TA	Sl--transcript:Solyc08g078910.2.1
Os--transcript:BGIOSGA031435-TA	Sl--transcript:Solyc08g079010.1.1
Os--transcript:BGIOSGA033424-TA	Sl--transcript:Solyc08g079190.1.1
Os--transcript:BGIOSGA031343-TA	Sl--transcript:Solyc08g076370.3.1
Os--transcript:BGIOSGA033494-TA	Sl--transcript:Solyc08g076480.3.1
Os--transcript:BGIOSGA033495-TA	Sl--transcript:Solyc08g076520.3.1
Os--transcript:BGIOSGA031341-TA	Sl--transcript:Solyc08g076585.1.1
Os--transcript:BGIOSGA031338-TA	Sl--transcript:Solyc08g076730.3.1
Os--transcript:BGIOSGA033497-TA	Sl--transcript:Solyc08g076810.3.1
Os--transcript:BGIOSGA033425-TA	Sl--transcript:Solyc08g078640.2.1
Os--transcript:BGIOSGA031430-TA	Sl--transcript:Solyc08g078590.1.1
Os--transcript:BGIOSGA033431-TA	Sl--transcript:Solyc08g078570.2.1
Os--transcript:BGIOSGA031412-TA	Sl--transcript:Solyc08g078530.3.1
Os--transcript:BGIOSGA031411-TA	Sl--transcript:Solyc08g078520.3.1
Os--transcript:BGIOSGA033435-TA	Sl--transcript:Solyc08g078500.3.1
Os--transcript:BGIOSGA033437-TA	Sl--transcript:Solyc08g078440.3.1
Os--transcript:BGIOSGA031404-TA	Sl--transcript:Solyc08g078380.3.1
Os--transcript:BGIOSGA031403-TA	Sl--transcript:Solyc08g078340.3.1
Os--transcript:BGIOSGA033443-TA	Sl--transcript:Solyc08g078300.3.1
Os--transcript:BGIOSGA031400-TA	Sl--transcript:Solyc08g078270.3.1
Os--transcript:BGIOSGA033447-TA	Sl--transcript:Solyc08g078170.1.1
Os--transcript:BGIOSGA033451-TA	Sl--transcript:Solyc08g077990.3.1
Os--transcript:BGIOSGA031386-TA	Sl--transcript:Solyc08g077780.3.1
Os--transcript:BGIOSGA033456-TA	Sl--transcript:Solyc08g077770.3.1
Os--transcript:BGIOSGA031385-TA	Sl--transcript:Solyc08g077530.3.1
Os--transcript:BGIOSGA031384-TA	Sl--transcript:Solyc08g077483.1.1
Os--transcript:BGIOSGA031382-TA	Sl--transcript:Solyc08g077460.3.1
Os--transcript:BGIOSGA033469-TA	Sl--transcript:Solyc08g077385.1.1
Os--transcript:BGIOSGA031375-TA	Sl--transcript:Solyc08g077360.3.1
Os--transcript:BGIOSGA033472-TA	Sl--transcript:Solyc08g077350.3.1
Os--transcript:BGIOSGA033474-TA	Sl--transcript:Solyc08g077240.3.1
Os--transcript:BGIOSGA033480-TA	Sl--transcript:Solyc08g077180.3.1
Os--transcript:BGIOSGA033482-TA	Sl--transcript:Solyc08g077110.3.1
Os--transcript:BGIOSGA031356-TA	Sl--transcript:Solyc08g077030.3.1
Os--transcript:BGIOSGA033490-TA	Sl--transcript:Solyc08g076960.1.1
Os--transcript:BGIOSGA031347-TA	Sl--transcript:Solyc08g076860.3.1
Os--transcript:BGIOSGA031341-TA	Sl--transcript:Solyc08g076585.1.1
Os--transcript:BGIOSGA031332-TA	Sl--transcript:Solyc08g076420.3.1
Os--transcript:BGIOSGA033504-TA	Sl--transcript:Solyc08g076320.3.1
Os--transcript:BGIOSGA031329-TA	Sl--transcript:Solyc08g076300.3.1
Os--transcript:BGIOSGA033443-TA	Sl--transcript:Solyc08g007270.3.1
Os--transcript:BGIOSGA033447-TA	Sl--transcript:Solyc08g007230.2.1
Os--transcript:BGIOSGA033455-TA	Sl--transcript:Solyc08g007170.1.1
Os--transcript:BGIOSGA033456-TA	Sl--transcript:Solyc08g007160.3.1
Os--transcript:BGIOSGA031385-TA	Sl--transcript:Solyc08g007130.3.1
Os--transcript:BGIOSGA031382-TA	Sl--transcript:Solyc08g007120.3.1
Os--transcript:BGIOSGA033472-TA	Sl--transcript:Solyc08g007100.3.1
Os--transcript:BGIOSGA033482-TA	Sl--transcript:Solyc08g007020.2.1
Os--transcript:BGIOSGA031361-TA	Sl--transcript:Solyc08g006990.2.1
Os--transcript:BGIOSGA033486-TA	Sl--transcript:Solyc08g006970.3.1
Os--transcript:BGIOSGA031356-TA	Sl--transcript:Solyc08g006950.3.1
Os--transcript:BGIOSGA031550-TA	Sl--transcript:Solyc08g083110.3.1
Os--transcript:BGIOSGA031549-TA	Sl--transcript:Solyc08g083090.2.1
Os--transcript:BGIOSGA033284-TA	Sl--transcript:Solyc08g083070.3.1
Os--transcript:BGIOSGA033285-TA	Sl--transcript:Solyc08g083040.3.1
Os--transcript:BGIOSGA031540-TA	Sl--transcript:Solyc08g082970.3.1
Os--transcript:BGIOSGA031537-TA	Sl--transcript:Solyc08g082960.3.1
Os--transcript:BGIOSGA031536-TA	Sl--transcript:Solyc08g082880.3.1
Os--transcript:BGIOSGA031535-TA	Sl--transcript:Solyc08g082860.3.1
Os--transcript:BGIOSGA031443-TA	Sl--transcript:Solyc08g079190.1.1
Os--transcript:BGIOSGA031437-TA	Sl--transcript:Solyc08g079060.3.1
Os--transcript:BGIOSGA033422-TA	Sl--transcript:Solyc08g079030.3.1
Os--transcript:BGIOSGA033423-TA	Sl--transcript:Solyc08g078960.3.1
Os--transcript:BGIOSGA031434-TA	Sl--transcript:Solyc08g078950.3.1
Os--transcript:BGIOSGA033424-TA	Sl--transcript:Solyc08g078910.2.1
Os--transcript:BGIOSGA032918-TA	Sl--transcript:Solyc09g083120.3.1
Os--transcript:BGIOSGA032923-TA	Sl--transcript:Solyc09g082990.3.1
Os--transcript:BGIOSGA031916-TA	Sl--transcript:Solyc09g082980.3.1
Os--transcript:BGIOSGA031915-TA	Sl--transcript:Solyc09g082870.2.1
Os--transcript:BGIOSGA032927-TA	Sl--transcript:Solyc09g082730.3.1
Os--transcript:BGIOSGA031910-TA	Sl--transcript:Solyc09g082670.3.1
Os--transcript:BGIOSGA031909-TA	Sl--transcript:Solyc09g082630.3.1
Os--transcript:BGIOSGA031907-TA	Sl--transcript:Solyc09g082600.2.1
Os--transcript:BGIOSGA032930-TA	Sl--transcript:Solyc09g082560.3.1
Os--transcript:BGIOSGA032931-TA	Sl--transcript:Solyc09g082550.3.1
Os--transcript:BGIOSGA031896-TA	Sl--transcript:Solyc09g082510.3.1
Os--transcript:BGIOSGA032938-TA	Sl--transcript:Solyc09g082460.3.1
Os--transcript:BGIOSGA032940-TA	Sl--transcript:Solyc09g082370.3.1
Os--transcript:BGIOSGA031894-TA	Sl--transcript:Solyc09g082210.3.1
Os--transcript:BGIOSGA032941-TA	Sl--transcript:Solyc09g082190.1.1
Os--transcript:BGIOSGA033088-TA	Sl--transcript:Solyc09g090850.3.1
Os--transcript:BGIOSGA031741-TA	Sl--transcript:Solyc09g090800.2.1
Os--transcript:BGIOSGA031731-TA	Sl--transcript:Solyc09g090660.3.1
Os--transcript:BGIOSGA033096-TA	Sl--transcript:Solyc09g090650.3.1
Os--transcript:BGIOSGA031729-TA	Sl--transcript:Solyc09g090610.3.1
Os--transcript:BGIOSGA033102-TA	Sl--transcript:Solyc09g090580.3.1
Os--transcript:BGIOSGA033108-TA	Sl--transcript:Solyc09g090470.3.1
Os--transcript:BGIOSGA033116-TA	Sl--transcript:Solyc09g090430.3.1
Os--transcript:BGIOSGA031704-TA	Sl--transcript:Solyc09g090380.1.1
Os--transcript:BGIOSGA031701-TA	Sl--transcript:Solyc09g090350.3.1
Os--transcript:BGIOSGA033126-TA	Sl--transcript:Solyc09g090230.2.1
Os--transcript:BGIOSGA033131-TA	Sl--transcript:Solyc09g090190.3.1
Os--transcript:BGIOSGA033134-TA	Sl--transcript:Solyc09g090140.3.1
Os--transcript:BGIOSGA031688-TA	Sl--transcript:Solyc09g090130.3.1
Os--transcript:BGIOSGA032910-TA	Sl--transcript:Solyc09g066120.3.1
Os--transcript:BGIOSGA031926-TA	Sl--transcript:Solyc09g065900.3.1
Os--transcript:BGIOSGA032924-TA	Sl--transcript:Solyc09g065755.1.1
Os--transcript:BGIOSGA031911-TA	Sl--transcript:Solyc09g065670.3.1
Os--transcript:BGIOSGA031910-TA	Sl--transcript:Solyc09g065660.3.1
Os--transcript:BGIOSGA031907-TA	Sl--transcript:Solyc09g065620.3.1
Os--transcript:BGIOSGA032931-TA	Sl--transcript:Solyc09g065560.3.1
Os--transcript:BGIOSGA031896-TA	Sl--transcript:Solyc09g065550.3.1
Os--transcript:BGIOSGA032938-TA	Sl--transcript:Solyc09g065520.3.1
Os--transcript:BGIOSGA032940-TA	Sl--transcript:Solyc09g065480.2.1
Os--transcript:BGIOSGA031890-TA	Sl--transcript:Solyc09g065380.2.1
Os--transcript:BGIOSGA031885-TA	Sl--transcript:Solyc09g065210.3.1
Os--transcript:BGIOSGA031729-TA	Sl--transcript:Solyc09g072870.3.1
Os--transcript:BGIOSGA033105-TA	Sl--transcript:Solyc09g072810.3.1
Os--transcript:BGIOSGA033108-TA	Sl--transcript:Solyc09g072780.2.1
Os--transcript:BGIOSGA031707-TA	Sl--transcript:Solyc09g072650.3.1
Os--transcript:BGIOSGA031701-TA	Sl--transcript:Solyc09g072610.3.1
Os--transcript:BGIOSGA033124-TA	Sl--transcript:Solyc09g066490.3.1
Os--transcript:BGIOSGA033125-TA	Sl--transcript:Solyc09g066460.3.1
Os--transcript:BGIOSGA033126-TA	Sl--transcript:Solyc09g066440.3.1
Os--transcript:BGIOSGA033025-TA	Sl--transcript:Solyc09g008200.3.1
Os--transcript:BGIOSGA031838-TA	Sl--transcript:Solyc09g008130.3.1
Os--transcript:BGIOSGA031835-TA	Sl--transcript:Solyc09g008090.3.1
Os--transcript:BGIOSGA033032-TA	Sl--transcript:Solyc09g008070.3.1
Os--transcript:BGIOSGA031832-TA	Sl--transcript:Solyc09g008010.3.1
Os--transcript:BGIOSGA033034-TA	Sl--transcript:Solyc09g008000.3.1
Os--transcript:BGIOSGA034835-TA	Sl--transcript:Solyc01g007810.1.1
Os--transcript:BGIOSGA034467-TA	Sl--transcript:Solyc01g007800.3.1
Os--transcript:BGIOSGA034837-TA	Sl--transcript:Solyc01g007780.3.1
Os--transcript:BGIOSGA034838-TA	Sl--transcript:Solyc01g007260.3.1
Os--transcript:BGIOSGA034464-TA	Sl--transcript:Solyc01g007220.3.1
Os--transcript:BGIOSGA034845-TA	Sl--transcript:Solyc01g007100.3.1
Os--transcript:BGIOSGA034459-TA	Sl--transcript:Solyc01g007070.3.1
Os--transcript:BGIOSGA035060-TA	Sl--transcript:Solyc01g103230.3.1
Os--transcript:BGIOSGA034224-TA	Sl--transcript:Solyc01g102980.3.1
Os--transcript:BGIOSGA034220-TA	Sl--transcript:Solyc01g102960.3.1
Os--transcript:BGIOSGA034219-TA	Sl--transcript:Solyc01g102810.3.1
Os--transcript:BGIOSGA034217-TA	Sl--transcript:Solyc01g102750.3.1
Os--transcript:BGIOSGA034213-TA	Sl--transcript:Solyc01g102720.3.1
Os--transcript:BGIOSGA034654-TA	Sl--transcript:Solyc10g076400.2.1
Os--transcript:BGIOSGA034659-TA	Sl--transcript:Solyc10g076320.2.1
Os--transcript:BGIOSGA034670-TA	Sl--transcript:Solyc10g076220.2.1
Os--transcript:BGIOSGA034684-TA	Sl--transcript:Solyc10g075070.2.1
Os--transcript:BGIOSGA034689-TA	Sl--transcript:Solyc10g075020.2.1
Os--transcript:BGIOSGA034617-TA	Sl--transcript:Solyc10g074980.2.1
Os--transcript:BGIOSGA034615-TA	Sl--transcript:Solyc10g074945.1.1
Os--transcript:BGIOSGA034608-TA	Sl--transcript:Solyc10g074920.2.1
Os--transcript:BGIOSGA034605-TA	Sl--transcript:Solyc10g074820.1.1
Os--transcript:BGIOSGA034604-TA	Sl--transcript:Solyc10g074800.2.1
Os--transcript:BGIOSGA034597-TA	Sl--transcript:Solyc10g074710.2.1
Os--transcript:BGIOSGA034595-TA	Sl--transcript:Solyc10g074700.2.1
Os--transcript:BGIOSGA034703-TA	Sl--transcript:Solyc10g074680.2.1
Os--transcript:BGIOSGA034592-TA	Sl--transcript:Solyc10g074650.2.1
Os--transcript:BGIOSGA034500-TA	Sl--transcript:Solyc10g083720.2.1
Os--transcript:BGIOSGA034799-TA	Sl--transcript:Solyc10g083580.2.1
Os--transcript:BGIOSGA034486-TA	Sl--transcript:Solyc10g083400.1.1
Os--transcript:BGIOSGA034478-TA	Sl--transcript:Solyc10g083330.1.1
Os--transcript:BGIOSGA034822-TA	Sl--transcript:Solyc10g083260.1.1
Os--transcript:BGIOSGA034469-TA	Sl--transcript:Solyc10g083210.2.1
Os--transcript:BGIOSGA034467-TA	Sl--transcript:Solyc10g082050.1.1
Os--transcript:BGIOSGA034837-TA	Sl--transcript:Solyc10g082040.2.1
Os--transcript:BGIOSGA034838-TA	Sl--transcript:Solyc10g082000.2.1
Os--transcript:BGIOSGA034464-TA	Sl--transcript:Solyc10g081955.1.1
Os--transcript:BGIOSGA034463-TA	Sl--transcript:Solyc10g081940.2.1
Os--transcript:BGIOSGA034845-TA	Sl--transcript:Solyc10g081870.2.1
Os--transcript:BGIOSGA035466-TA	Sl--transcript:Solyc10g081770.2.1
Os--transcript:BGIOSGA035473-TA	Sl--transcript:Solyc10g081730.2.1
Os--transcript:BGIOSGA033772-TA	Sl--transcript:Solyc10g081710.2.1
Os--transcript:BGIOSGA035476-TA	Sl--transcript:Solyc10g081650.2.1
Os--transcript:BGIOSGA033771-TA	Sl--transcript:Solyc10g081620.2.1
Os--transcript:BGIOSGA033768-TA	Sl--transcript:Solyc10g081610.2.1
Os--transcript:BGIOSGA034528-TA	Sl--transcript:Solyc10g079890.2.1
Os--transcript:BGIOSGA034766-TA	Sl--transcript:Solyc10g079755.1.1
Os--transcript:BGIOSGA034767-TA	Sl--transcript:Solyc10g079750.2.1
Os--transcript:BGIOSGA034774-TA	Sl--transcript:Solyc10g079610.2.1
Os--transcript:BGIOSGA034778-TA	Sl--transcript:Solyc10g079595.1.1
Os--transcript:BGIOSGA034514-TA	Sl--transcript:Solyc10g079470.3.1
Os--transcript:BGIOSGA034862-TA	Sl--transcript:Solyc04g071440.3.1
Os--transcript:BGIOSGA034863-TA	Sl--transcript:Solyc04g071480.1.1
Os--transcript:BGIOSGA034437-TA	Sl--transcript:Solyc04g071520.3.1
Os--transcript:BGIOSGA034434-TA	Sl--transcript:Solyc04g071590.2.1
Os--transcript:BGIOSGA034433-TA	Sl--transcript:Solyc04g071640.1.1
Os--transcript:BGIOSGA034881-TA	Sl--transcript:Solyc04g071690.3.1
Os--transcript:BGIOSGA034432-TA	Sl--transcript:Solyc04g071770.3.1
Os--transcript:BGIOSGA034882-TA	Sl--transcript:Solyc04g071870.1.1
Os--transcript:BGIOSGA033532-TA	Sl--transcript:Solyc06g075660.3.1
Os--transcript:BGIOSGA033524-TA	Sl--transcript:Solyc06g075780.2.1
Os--transcript:BGIOSGA035736-TA	Sl--transcript:Solyc06g076020.3.1
Os--transcript:BGIOSGA033518-TA	Sl--transcript:Solyc06g076170.3.1
Os--transcript:BGIOSGA035741-TA	Sl--transcript:Solyc06g076280.2.1
Os--transcript:BGIOSGA033508-TA	Sl--transcript:Solyc06g076410.3.1
Os--transcript:BGIOSGA033507-TA	Sl--transcript:Solyc06g076460.3.1
Os--transcript:BGIOSGA034651-TA	Sl--transcript:Solyc06g050560.3.1
Os--transcript:BGIOSGA034661-TA	Sl--transcript:Solyc06g050690.3.1
Os--transcript:BGIOSGA034662-TA	Sl--transcript:Solyc06g050720.3.1
Os--transcript:BGIOSGA034633-TA	Sl--transcript:Solyc06g050860.3.1
Os--transcript:BGIOSGA034632-TA	Sl--transcript:Solyc06g050870.3.1
Os--transcript:BGIOSGA034668-TA	Sl--transcript:Solyc06g050880.3.1
Os--transcript:BGIOSGA034498-TA	Sl--transcript:Solyc06g074640.2.1
Os--transcript:BGIOSGA034799-TA	Sl--transcript:Solyc06g074540.3.1
Os--transcript:BGIOSGA034803-TA	Sl--transcript:Solyc06g074510.3.1
Os--transcript:BGIOSGA034804-TA	Sl--transcript:Solyc06g074500.2.1
Os--transcript:BGIOSGA034486-TA	Sl--transcript:Solyc06g074420.1.1
Os--transcript:BGIOSGA034481-TA	Sl--transcript:Solyc06g074350.3.1
Os--transcript:BGIOSGA034480-TA	Sl--transcript:Solyc06g074320.3.1
Os--transcript:BGIOSGA034829-TA	Sl--transcript:Solyc06g074210.3.1
Os--transcript:BGIOSGA034464-TA	Sl--transcript:Solyc06g074040.1.1
Os--transcript:BGIOSGA034644-TA	Sl--transcript:Solyc06g050980.3.1
Os--transcript:BGIOSGA034653-TA	Sl--transcript:Solyc06g050950.3.1
Os--transcript:BGIOSGA034654-TA	Sl--transcript:Solyc06g050920.3.1
Os--transcript:BGIOSGA034661-TA	Sl--transcript:Solyc06g050690.3.1
Os--transcript:BGIOSGA034670-TA	Sl--transcript:Solyc06g050440.3.1
Os--transcript:BGIOSGA034624-TA	Sl--transcript:Solyc06g050270.2.1
Os--transcript:BGIOSGA034688-TA	Sl--transcript:Solyc06g049030.3.1
Os--transcript:BGIOSGA034615-TA	Sl--transcript:Solyc06g048870.2.1
Os--transcript:BGIOSGA034500-TA	Sl--transcript:Solyc09g008840.3.1
Os--transcript:BGIOSGA034796-TA	Sl--transcript:Solyc09g008940.3.1
Os--transcript:BGIOSGA034797-TA	Sl--transcript:Solyc09g008970.1.1
Os--transcript:BGIOSGA034799-TA	Sl--transcript:Solyc09g009130.3.1
Os--transcript:BGIOSGA034801-TA	Sl--transcript:Solyc09g009150.1.1
Os--transcript:BGIOSGA034804-TA	Sl--transcript:Solyc09g009280.1.1
Os--transcript:BGIOSGA035733-TA	Sl--transcript:Solyc09g010650.1.1
Os--transcript:BGIOSGA033517-TA	Sl--transcript:Solyc09g010880.3.1
Os--transcript:BGIOSGA035741-TA	Sl--transcript:Solyc09g010920.1.1
Os--transcript:BGIOSGA033514-TA	Sl--transcript:Solyc09g011027.1.1
Os--transcript:BGIOSGA033513-TA	Sl--transcript:Solyc09g011080.3.1
Os--transcript:BGIOSGA033510-TA	Sl--transcript:Solyc09g011110.1.1
Os--transcript:BGIOSGA034667-TA	Sl--transcript:Solyc09g018500.2.1
Os--transcript:BGIOSGA034673-TA	Sl--transcript:Solyc09g018310.3.1
Os--transcript:BGIOSGA034624-TA	Sl--transcript:Solyc09g018280.1.1
Os--transcript:BGIOSGA034622-TA	Sl--transcript:Solyc09g018170.3.1
Os--transcript:BGIOSGA034621-TA	Sl--transcript:Solyc09g018160.3.1
Os--transcript:BGIOSGA034679-TA	Sl--transcript:Solyc09g018010.3.1
Os--transcript:BGIOSGA034615-TA	Sl--transcript:Solyc09g015770.3.1
Os--transcript:BGIOSGA037577-TA	Sl--transcript:Solyc01g100240.3.1
Os--transcript:BGIOSGA037581-TA	Sl--transcript:Solyc01g100310.2.1
Os--transcript:BGIOSGA036010-TA	Sl--transcript:Solyc01g100350.3.1
Os--transcript:BGIOSGA036009-TA	Sl--transcript:Solyc01g100400.3.1
Os--transcript:BGIOSGA037592-TA	Sl--transcript:Solyc01g100460.3.1
Os--transcript:BGIOSGA036007-TA	Sl--transcript:Solyc01g100540.3.1
Os--transcript:BGIOSGA036004-TA	Sl--transcript:Solyc01g100610.3.1
Os--transcript:BGIOSGA037600-TA	Sl--transcript:Solyc01g100730.3.1
Os--transcript:BGIOSGA037602-TA	Sl--transcript:Solyc01g100750.2.1
Os--transcript:BGIOSGA035923-TA	Sl--transcript:Solyc01g108280.3.1
Os--transcript:BGIOSGA037689-TA	Sl--transcript:Solyc01g108300.3.1
Os--transcript:BGIOSGA035912-TA	Sl--transcript:Solyc01g108670.3.1
Os--transcript:BGIOSGA037707-TA	Sl--transcript:Solyc01g108930.3.1
Os--transcript:BGIOSGA035907-TA	Sl--transcript:Solyc01g109110.3.1
Os--transcript:BGIOSGA037712-TA	Sl--transcript:Solyc01g109120.3.1
Os--transcript:BGIOSGA035898-TA	Sl--transcript:Solyc01g109200.3.1
Os--transcript:BGIOSGA037724-TA	Sl--transcript:Solyc01g109230.3.1
Os--transcript:BGIOSGA037673-TA	Sl--transcript:Solyc01g107210.3.1
Os--transcript:BGIOSGA037676-TA	Sl--transcript:Solyc01g107300.3.1
Os--transcript:BGIOSGA035939-TA	Sl--transcript:Solyc01g107350.3.1
Os--transcript:BGIOSGA037678-TA	Sl--transcript:Solyc01g107380.3.1
Os--transcript:BGIOSGA035936-TA	Sl--transcript:Solyc01g107430.2.1
Os--transcript:BGIOSGA035935-TA	Sl--transcript:Solyc01g107475.1.1
Os--transcript:BGIOSGA037729-TA	Sl--transcript:Solyc01g097030.3.1
Os--transcript:BGIOSGA035897-TA	Sl--transcript:Solyc01g097160.3.1
Os--transcript:BGIOSGA037737-TA	Sl--transcript:Solyc01g097190.3.1
Os--transcript:BGIOSGA035890-TA	Sl--transcript:Solyc01g097290.3.1
Os--transcript:BGIOSGA037742-TA	Sl--transcript:Solyc01g097330.3.1
Os--transcript:BGIOSGA035880-TA	Sl--transcript:Solyc01g097500.3.1
Os--transcript:BGIOSGA036022-TA	Sl--transcript:Solyc01g079650.3.1
Os--transcript:BGIOSGA036020-TA	Sl--transcript:Solyc01g079590.3.1
Os--transcript:BGIOSGA036010-TA	Sl--transcript:Solyc01g079540.3.1
Os--transcript:BGIOSGA036008-TA	Sl--transcript:Solyc01g079507.1.1
Os--transcript:BGIOSGA036007-TA	Sl--transcript:Solyc01g079350.3.1
Os--transcript:BGIOSGA036000-TA	Sl--transcript:Solyc01g079180.3.1
Os--transcript:BGIOSGA037608-TA	Sl--transcript:Solyc01g079150.3.1
Os--transcript:BGIOSGA037028-TA	Sl--transcript:Solyc01g007810.1.1
Os--transcript:BGIOSGA036597-TA	Sl--transcript:Solyc01g007800.3.1
Os--transcript:BGIOSGA037029-TA	Sl--transcript:Solyc01g007780.3.1
Os--transcript:BGIOSGA036595-TA	Sl--transcript:Solyc01g007760.3.1
Os--transcript:BGIOSGA036593-TA	Sl--transcript:Solyc01g007220.3.1
Os--transcript:BGIOSGA036589-TA	Sl--transcript:Solyc01g007070.3.1
Os--transcript:BGIOSGA036851-TA	Sl--transcript:Solyc10g076570.2.1
Os--transcript:BGIOSGA036801-TA	Sl--transcript:Solyc10g076480.2.1
Os--transcript:BGIOSGA036796-TA	Sl--transcript:Solyc10g076460.2.1
Os--transcript:BGIOSGA036858-TA	Sl--transcript:Solyc10g076400.2.1
Os--transcript:BGIOSGA036860-TA	Sl--transcript:Solyc10g076350.2.1
Os--transcript:BGIOSGA036864-TA	Sl--transcript:Solyc10g076320.2.1
Os--transcript:BGIOSGA036778-TA	Sl--transcript:Solyc10g076270.2.1
Os--transcript:BGIOSGA036883-TA	Sl--transcript:Solyc10g075090.2.1
Os--transcript:BGIOSGA036888-TA	Sl--transcript:Solyc10g075020.2.1
Os--transcript:BGIOSGA036761-TA	Sl--transcript:Solyc10g074980.2.1
Os--transcript:BGIOSGA036759-TA	Sl--transcript:Solyc10g074945.1.1
Os--transcript:BGIOSGA036753-TA	Sl--transcript:Solyc10g074920.2.1
Os--transcript:BGIOSGA036750-TA	Sl--transcript:Solyc10g074820.1.1
Os--transcript:BGIOSGA036749-TA	Sl--transcript:Solyc10g074800.2.1
Os--transcript:BGIOSGA036737-TA	Sl--transcript:Solyc10g074710.2.1
Os--transcript:BGIOSGA036736-TA	Sl--transcript:Solyc10g074700.2.1
Os--transcript:BGIOSGA036912-TA	Sl--transcript:Solyc10g074680.2.1
Os--transcript:BGIOSGA036726-TA	Sl--transcript:Solyc10g074650.2.1
Os--transcript:BGIOSGA036599-TA	Sl--transcript:Solyc10g083210.2.1
Os--transcript:BGIOSGA036598-TA	Sl--transcript:Solyc10g083160.2.1
Os--transcript:BGIOSGA036597-TA	Sl--transcript:Solyc10g082050.1.1
Os--transcript:BGIOSGA037029-TA	Sl--transcript:Solyc10g082040.2.1
Os--transcript:BGIOSGA036592-TA	Sl--transcript:Solyc10g081955.1.1
Os--transcript:BGIOSGA036591-TA	Sl--transcript:Solyc10g081940.2.1
Os--transcript:BGIOSGA036990-TA	Sl--transcript:Solyc11g066880.2.1
Os--transcript:BGIOSGA036994-TA	Sl--transcript:Solyc11g066930.1.1
Os--transcript:BGIOSGA036996-TA	Sl--transcript:Solyc11g067010.2.1
Os--transcript:BGIOSGA037009-TA	Sl--transcript:Solyc11g067260.2.1
Os--transcript:BGIOSGA036617-TA	Sl--transcript:Solyc11g068370.2.1
Os--transcript:BGIOSGA036606-TA	Sl--transcript:Solyc11g068530.1.1
Os--transcript:BGIOSGA037019-TA	Sl--transcript:Solyc11g068620.2.1
Os--transcript:BGIOSGA036595-TA	Sl--transcript:Solyc11g068800.2.1
Os--transcript:BGIOSGA036592-TA	Sl--transcript:Solyc11g068890.1.1
Os--transcript:BGIOSGA036589-TA	Sl--transcript:Solyc11g068950.2.1
Os--transcript:BGIOSGA037000-TA	Sl--transcript:Solyc11g007100.1.1
Os--transcript:BGIOSGA037009-TA	Sl--transcript:Solyc11g007030.2.1
Os--transcript:BGIOSGA036619-TA	Sl--transcript:Solyc11g006970.2.1
Os--transcript:BGIOSGA036609-TA	Sl--transcript:Solyc11g006730.1.1
Os--transcript:BGIOSGA037023-TA	Sl--transcript:Solyc11g006710.2.1
Os--transcript:BGIOSGA037024-TA	Sl--transcript:Solyc11g006700.1.1
Os--transcript:BGIOSGA037028-TA	Sl--transcript:Solyc11g006670.1.1
Os--transcript:BGIOSGA036591-TA	Sl--transcript:Solyc11g006620.2.1
Os--transcript:BGIOSGA037794-TA	Sl--transcript:Solyc11g072140.2.1
Os--transcript:BGIOSGA035823-TA	Sl--transcript:Solyc11g071920.2.1
Os--transcript:BGIOSGA035821-TA	Sl--transcript:Solyc11g071910.2.1
Os--transcript:BGIOSGA035816-TA	Sl--transcript:Solyc11g071850.2.1
Os--transcript:BGIOSGA037808-TA	Sl--transcript:Solyc11g071830.2.1
Os--transcript:BGIOSGA037817-TA	Sl--transcript:Solyc11g071810.2.1
Os--transcript:BGIOSGA037704-TA	Sl--transcript:Solyc02g090190.1.1
Os--transcript:BGIOSGA037707-TA	Sl--transcript:Solyc02g090170.3.1
Os--transcript:BGIOSGA035907-TA	Sl--transcript:Solyc02g090160.3.1
Os--transcript:BGIOSGA037712-TA	Sl--transcript:Solyc02g090150.1.1
Os--transcript:BGIOSGA037714-TA	Sl--transcript:Solyc02g090130.3.1
Os--transcript:BGIOSGA037723-TA	Sl--transcript:Solyc02g090110.3.1
Os--transcript:BGIOSGA037725-TA	Sl--transcript:Solyc02g089950.2.1
Os--transcript:BGIOSGA037189-TA	Sl--transcript:Solyc03g111370.3.1
Os--transcript:BGIOSGA037198-TA	Sl--transcript:Solyc03g111200.3.1
Os--transcript:BGIOSGA036411-TA	Sl--transcript:Solyc03g111180.3.1
Os--transcript:BGIOSGA037209-TA	Sl--transcript:Solyc03g111100.1.1
Os--transcript:BGIOSGA037210-TA	Sl--transcript:Solyc03g111055.1.1
Os--transcript:BGIOSGA037215-TA	Sl--transcript:Solyc03g111040.2.1
Os--transcript:BGIOSGA037219-TA	Sl--transcript:Solyc03g110990.1.1
Os--transcript:BGIOSGA036585-TA	Sl--transcript:Solyc04g070990.3.1
Os--transcript:BGIOSGA037037-TA	Sl--transcript:Solyc04g071160.3.1
Os--transcript:BGIOSGA036573-TA	Sl--transcript:Solyc04g071207.1.1
Os--transcript:BGIOSGA037044-TA	Sl--transcript:Solyc04g071270.1.1
Os--transcript:BGIOSGA037048-TA	Sl--transcript:Solyc04g071480.1.1
Os--transcript:BGIOSGA036565-TA	Sl--transcript:Solyc04g071520.3.1
Os--transcript:BGIOSGA037057-TA	Sl--transcript:Solyc04g071700.3.1
Os--transcript:BGIOSGA036561-TA	Sl--transcript:Solyc04g071770.3.1
Os--transcript:BGIOSGA036401-TA	Sl--transcript:Solyc05g014652.1.1
Os--transcript:BGIOSGA037210-TA	Sl--transcript:Solyc05g014560.3.1
Os--transcript:BGIOSGA037211-TA	Sl--transcript:Solyc05g014550.1.1
Os--transcript:BGIOSGA036396-TA	Sl--transcript:Solyc05g014540.3.1
Os--transcript:BGIOSGA037215-TA	Sl--transcript:Solyc05g014530.1.1
Os--transcript:BGIOSGA037224-TA	Sl--transcript:Solyc05g014320.3.1
Os--transcript:BGIOSGA036990-TA	Sl--transcript:Solyc06g074540.3.1
Os--transcript:BGIOSGA036994-TA	Sl--transcript:Solyc06g074500.2.1
Os--transcript:BGIOSGA036628-TA	Sl--transcript:Solyc06g074420.1.1
Os--transcript:BGIOSGA036999-TA	Sl--transcript:Solyc06g074370.2.1
Os--transcript:BGIOSGA036625-TA	Sl--transcript:Solyc06g074350.3.1
Os--transcript:BGIOSGA037002-TA	Sl--transcript:Solyc06g074330.3.1
Os--transcript:BGIOSGA036617-TA	Sl--transcript:Solyc06g074320.3.1
Os--transcript:BGIOSGA036606-TA	Sl--transcript:Solyc06g074270.1.1
Os--transcript:BGIOSGA037022-TA	Sl--transcript:Solyc06g074210.3.1
Os--transcript:BGIOSGA037028-TA	Sl--transcript:Solyc06g074020.2.1
Os--transcript:BGIOSGA036595-TA	Sl--transcript:Solyc06g074010.3.1
Os--transcript:BGIOSGA036847-TA	Sl--transcript:Solyc06g051460.3.1
Os--transcript:BGIOSGA036813-TA	Sl--transcript:Solyc06g051400.3.1
Os--transcript:BGIOSGA036848-TA	Sl--transcript:Solyc06g051350.3.1
Os--transcript:BGIOSGA036849-TA	Sl--transcript:Solyc06g051310.3.1
Os--transcript:BGIOSGA036796-TA	Sl--transcript:Solyc06g051060.3.1
Os--transcript:BGIOSGA036794-TA	Sl--transcript:Solyc06g051030.3.1
Os--transcript:BGIOSGA036792-TA	Sl--transcript:Solyc06g050980.3.1
Os--transcript:BGIOSGA036857-TA	Sl--transcript:Solyc06g050950.3.1
Os--transcript:BGIOSGA036858-TA	Sl--transcript:Solyc06g050920.3.1
Os--transcript:BGIOSGA036865-TA	Sl--transcript:Solyc06g050720.3.1
Os--transcript:BGIOSGA036010-TA	Sl--transcript:Solyc06g009660.3.1
Os--transcript:BGIOSGA037592-TA	Sl--transcript:Solyc06g009640.2.1
Os--transcript:BGIOSGA036007-TA	Sl--transcript:Solyc06g009600.1.1
Os--transcript:BGIOSGA037593-TA	Sl--transcript:Solyc06g009530.3.1
Os--transcript:BGIOSGA035999-TA	Sl--transcript:Solyc06g009480.2.1
Os--transcript:BGIOSGA035986-TA	Sl--transcript:Solyc06g009410.2.1
Os--transcript:BGIOSGA035868-TA	Sl--transcript:Solyc07g066580.3.1
Os--transcript:BGIOSGA037770-TA	Sl--transcript:Solyc07g066410.3.1
Os--transcript:BGIOSGA035859-TA	Sl--transcript:Solyc07g066350.1.1
Os--transcript:BGIOSGA037777-TA	Sl--transcript:Solyc07g066340.3.1
Os--transcript:BGIOSGA037778-TA	Sl--transcript:Solyc07g066330.3.1
Os--transcript:BGIOSGA035847-TA	Sl--transcript:Solyc07g066290.3.1
Os--transcript:BGIOSGA035883-TA	Sl--transcript:Solyc09g082580.3.1
Os--transcript:BGIOSGA037749-TA	Sl--transcript:Solyc09g082560.3.1
Os--transcript:BGIOSGA035879-TA	Sl--transcript:Solyc09g082540.3.1
Os--transcript:BGIOSGA035878-TA	Sl--transcript:Solyc09g082510.3.1
Os--transcript:BGIOSGA035877-TA	Sl--transcript:Solyc09g082505.1.1
Os--transcript:BGIOSGA035875-TA	Sl--transcript:Solyc09g082500.3.1
Os--transcript:BGIOSGA037752-TA	Sl--transcript:Solyc09g082470.3.1
Os--transcript:BGIOSGA037758-TA	Sl--transcript:Solyc09g082460.3.1
Os--transcript:BGIOSGA037730-TA	Sl--transcript:Solyc09g066120.3.1
Os--transcript:BGIOSGA035895-TA	Sl--transcript:Solyc09g066010.3.1
Os--transcript:BGIOSGA035892-TA	Sl--transcript:Solyc09g065990.3.1
Os--transcript:BGIOSGA037739-TA	Sl--transcript:Solyc09g065880.3.1
Os--transcript:BGIOSGA037740-TA	Sl--transcript:Solyc09g065860.3.1
Os--transcript:BGIOSGA035890-TA	Sl--transcript:Solyc09g065850.3.1
Os--transcript:BGIOSGA005929-TA	Sl--transcript:Solyc01g088690.3.1
Os--transcript:BGIOSGA005925-TA	Sl--transcript:Solyc01g089850.3.1
Os--transcript:BGIOSGA005923-TA	Sl--transcript:Solyc01g089980.3.1
Os--transcript:BGIOSGA005920-TA	Sl--transcript:Solyc01g090120.3.1
Os--transcript:BGIOSGA008732-TA	Sl--transcript:Solyc01g090170.3.1
Os--transcript:BGIOSGA008733-TA	Sl--transcript:Solyc01g090220.3.1
Os--transcript:BGIOSGA008736-TA	Sl--transcript:Solyc01g090260.3.1
Os--transcript:BGIOSGA005916-TA	Sl--transcript:Solyc01g090270.3.1
Os--transcript:BGIOSGA005915-TA	Sl--transcript:Solyc01g090300.3.1
Os--transcript:BGIOSGA008739-TA	Sl--transcript:Solyc01g090380.3.1
Os--transcript:BGIOSGA008745-TA	Sl--transcript:Solyc01g090550.3.1
Os--transcript:BGIOSGA005906-TA	Sl--transcript:Solyc01g090680.3.1
Os--transcript:BGIOSGA008752-TA	Sl--transcript:Solyc01g090810.3.1
Os--transcript:BGIOSGA008754-TA	Sl--transcript:Solyc01g090830.2.1
Os--transcript:BGIOSGA008759-TA	Sl--transcript:Solyc01g090910.3.1
Os--transcript:BGIOSGA008760-TA	Sl--transcript:Solyc01g090970.3.1
Os--transcript:BGIOSGA008694-TA	Sl--transcript:Solyc01g094180.3.1
Os--transcript:BGIOSGA008695-TA	Sl--transcript:Solyc01g094220.3.1
Os--transcript:BGIOSGA005958-TA	Sl--transcript:Solyc01g094315.1.1
Os--transcript:BGIOSGA008699-TA	Sl--transcript:Solyc01g094350.3.1
Os--transcript:BGIOSGA008700-TA	Sl--transcript:Solyc01g094360.3.1
Os--transcript:BGIOSGA005957-TA	Sl--transcript:Solyc01g094370.3.1
Os--transcript:BGIOSGA008701-TA	Sl--transcript:Solyc01g094380.2.1
Os--transcript:BGIOSGA005853-TA	Sl--transcript:Solyc01g091600.3.1
Os--transcript:BGIOSGA005852-TA	Sl--transcript:Solyc01g091630.3.1
Os--transcript:BGIOSGA005850-TA	Sl--transcript:Solyc01g091640.3.1
Os--transcript:BGIOSGA008797-TA	Sl--transcript:Solyc01g091700.3.1
Os--transcript:BGIOSGA008800-TA	Sl--transcript:Solyc01g091770.3.1
Os--transcript:BGIOSGA008808-TA	Sl--transcript:Solyc01g091870.3.1
Os--transcript:BGIOSGA008820-TA	Sl--transcript:Solyc01g093960.3.1
Os--transcript:BGIOSGA009077-TA	Sl--transcript:Solyc01g105290.3.1
Os--transcript:BGIOSGA005596-TA	Sl--transcript:Solyc01g105350.2.1
Os--transcript:BGIOSGA005593-TA	Sl--transcript:Solyc01g105410.3.1
Os--transcript:BGIOSGA009085-TA	Sl--transcript:Solyc01g105510.3.1
Os--transcript:BGIOSGA005579-TA	Sl--transcript:Solyc01g105710.3.1
Os--transcript:BGIOSGA009091-TA	Sl--transcript:Solyc01g105720.2.1
Os--transcript:BGIOSGA009093-TA	Sl--transcript:Solyc01g105810.3.1
Os--transcript:BGIOSGA007915-TA	Sl--transcript:Solyc01g095320.3.1
Os--transcript:BGIOSGA007916-TA	Sl--transcript:Solyc01g095370.3.1
Os--transcript:BGIOSGA007918-TA	Sl--transcript:Solyc01g095390.3.1
Os--transcript:BGIOSGA007919-TA	Sl--transcript:Solyc01g095400.3.1
Os--transcript:BGIOSGA007921-TA	Sl--transcript:Solyc01g095490.3.1
Os--transcript:BGIOSGA006738-TA	Sl--transcript:Solyc01g095520.3.1
Os--transcript:BGIOSGA008429-TA	Sl--transcript:Solyc01g103050.3.1
Os--transcript:BGIOSGA008430-TA	Sl--transcript:Solyc01g103090.3.1
Os--transcript:BGIOSGA008431-TA	Sl--transcript:Solyc01g103100.3.1
Os--transcript:BGIOSGA006252-TA	Sl--transcript:Solyc01g103120.3.1
Os--transcript:BGIOSGA008434-TA	Sl--transcript:Solyc01g103350.3.1
Os--transcript:BGIOSGA006248-TA	Sl--transcript:Solyc01g103390.3.1
Os--transcript:BGIOSGA006306-TA	Sl--transcript:Solyc01g007870.3.1
Os--transcript:BGIOSGA006304-TA	Sl--transcript:Solyc01g007760.3.1
Os--transcript:BGIOSGA008374-TA	Sl--transcript:Solyc01g007740.3.1
Os--transcript:BGIOSGA008375-TA	Sl--transcript:Solyc01g007260.3.1
Os--transcript:BGIOSGA006301-TA	Sl--transcript:Solyc01g007220.3.1
Os--transcript:BGIOSGA008379-TA	Sl--transcript:Solyc01g007100.3.1
Os--transcript:BGIOSGA006299-TA	Sl--transcript:Solyc01g007010.3.1
Os--transcript:BGIOSGA006757-TA	Sl--transcript:Solyc01g095770.3.1
Os--transcript:BGIOSGA007902-TA	Sl--transcript:Solyc01g095700.3.1
Os--transcript:BGIOSGA007908-TA	Sl--transcript:Solyc01g095670.3.1
Os--transcript:BGIOSGA006745-TA	Sl--transcript:Solyc01g095590.3.1
Os--transcript:BGIOSGA007912-TA	Sl--transcript:Solyc01g095530.2.1
Os--transcript:BGIOSGA007919-TA	Sl--transcript:Solyc01g095400.3.1
Os--transcript:BGIOSGA007930-TA	Sl--transcript:Solyc01g095200.3.1
Os--transcript:BGIOSGA005822-TA	Sl--transcript:Solyc01g088660.3.1
Os--transcript:BGIOSGA008835-TA	Sl--transcript:Solyc01g088650.3.1
Os--transcript:BGIOSGA008836-TA	Sl--transcript:Solyc01g088630.2.1
Os--transcript:BGIOSGA008838-TA	Sl--transcript:Solyc01g088550.3.1
Os--transcript:BGIOSGA005813-TA	Sl--transcript:Solyc01g088530.2.1
Os--transcript:BGIOSGA005812-TA	Sl--transcript:Solyc01g088470.3.1
Os--transcript:BGIOSGA006399-TA	Sl--transcript:Solyc01g009935.1.1
Os--transcript:BGIOSGA008299-TA	Sl--transcript:Solyc01g009890.1.1
Os--transcript:BGIOSGA008302-TA	Sl--transcript:Solyc01g009870.3.1
Os--transcript:BGIOSGA006386-TA	Sl--transcript:Solyc01g009820.3.1
Os--transcript:BGIOSGA006385-TA	Sl--transcript:Solyc01g009780.3.1
Os--transcript:BGIOSGA006383-TA	Sl--transcript:Solyc01g009770.3.1
Os--transcript:BGIOSGA008358-TA	Sl--transcript:Solyc10g083350.2.1
Os--transcript:BGIOSGA008363-TA	Sl--transcript:Solyc10g083290.2.1
Os--transcript:BGIOSGA006310-TA	Sl--transcript:Solyc10g083280.2.1
Os--transcript:BGIOSGA008374-TA	Sl--transcript:Solyc10g082030.2.1
Os--transcript:BGIOSGA008375-TA	Sl--transcript:Solyc10g082000.2.1
Os--transcript:BGIOSGA006301-TA	Sl--transcript:Solyc10g081955.1.1
Os--transcript:BGIOSGA008379-TA	Sl--transcript:Solyc10g081870.2.1
Os--transcript:BGIOSGA008340-TA	Sl--transcript:Solyc11g066790.2.1
Os--transcript:BGIOSGA006349-TA	Sl--transcript:Solyc11g066860.2.1
Os--transcript:BGIOSGA006345-TA	Sl--transcript:Solyc11g066970.2.1
Os--transcript:BGIOSGA008346-TA	Sl--transcript:Solyc11g067050.2.1
Os--transcript:BGIOSGA006340-TA	Sl--transcript:Solyc11g067100.2.1
Os--transcript:BGIOSGA006335-TA	Sl--transcript:Solyc11g067250.2.1
Os--transcript:BGIOSGA008355-TA	Sl--transcript:Solyc11g067260.2.1
Os--transcript:BGIOSGA008357-TA	Sl--transcript:Solyc11g068440.2.1
Os--transcript:BGIOSGA008362-TA	Sl--transcript:Solyc11g068540.2.1
Os--transcript:BGIOSGA008366-TA	Sl--transcript:Solyc11g068650.2.1
Os--transcript:BGIOSGA006307-TA	Sl--transcript:Solyc11g068710.2.1
Os--transcript:BGIOSGA008368-TA	Sl--transcript:Solyc11g068760.2.1
Os--transcript:BGIOSGA006306-TA	Sl--transcript:Solyc11g068765.1.1
Os--transcript:BGIOSGA006304-TA	Sl--transcript:Solyc11g068800.2.1
Os--transcript:BGIOSGA006301-TA	Sl--transcript:Solyc11g068890.1.1
Os--transcript:BGIOSGA006299-TA	Sl--transcript:Solyc11g068920.1.1
Os--transcript:BGIOSGA005594-TA	Sl--transcript:Solyc11g009040.2.1
Os--transcript:BGIOSGA009083-TA	Sl--transcript:Solyc11g009050.2.1
Os--transcript:BGIOSGA005585-TA	Sl--transcript:Solyc11g009090.2.1
Os--transcript:BGIOSGA005582-TA	Sl--transcript:Solyc11g010340.2.1
Os--transcript:BGIOSGA009089-TA	Sl--transcript:Solyc11g010480.2.1
Os--transcript:BGIOSGA009090-TA	Sl--transcript:Solyc11g010490.2.1
Os--transcript:BGIOSGA009093-TA	Sl--transcript:Solyc11g010570.2.1
Os--transcript:BGIOSGA005677-TA	Sl--transcript:Solyc11g011040.2.1
Os--transcript:BGIOSGA005676-TA	Sl--transcript:Solyc11g011050.2.1
Os--transcript:BGIOSGA005674-TA	Sl--transcript:Solyc11g011110.2.1
Os--transcript:BGIOSGA008996-TA	Sl--transcript:Solyc11g011370.2.1
Os--transcript:BGIOSGA005667-TA	Sl--transcript:Solyc11g011390.2.1
Os--transcript:BGIOSGA005662-TA	Sl--transcript:Solyc11g011480.2.1
Os--transcript:BGIOSGA006345-TA	Sl--transcript:Solyc11g007330.2.1
Os--transcript:BGIOSGA008346-TA	Sl--transcript:Solyc11g007270.2.1
Os--transcript:BGIOSGA006337-TA	Sl--transcript:Solyc11g007200.2.1
Os--transcript:BGIOSGA008349-TA	Sl--transcript:Solyc11g007100.1.1
Os--transcript:BGIOSGA008355-TA	Sl--transcript:Solyc11g007030.2.1
Os--transcript:BGIOSGA006317-TA	Sl--transcript:Solyc11g006980.1.1
Os--transcript:BGIOSGA006315-TA	Sl--transcript:Solyc11g006750.1.1
Os--transcript:BGIOSGA005546-TA	Sl--transcript:Solyc11g013110.2.1
Os--transcript:BGIOSGA005545-TA	Sl--transcript:Solyc11g013083.1.1
Os--transcript:BGIOSGA005542-TA	Sl--transcript:Solyc11g012980.1.1
Os--transcript:BGIOSGA009111-TA	Sl--transcript:Solyc11g012940.2.1
Os--transcript:BGIOSGA005539-TA	Sl--transcript:Solyc11g012930.2.1
Os--transcript:BGIOSGA005537-TA	Sl--transcript:Solyc11g012870.2.1
Os--transcript:BGIOSGA005446-TA	Sl--transcript:Solyc12g010020.2.1
Os--transcript:BGIOSGA005445-TA	Sl--transcript:Solyc12g010110.2.1
Os--transcript:BGIOSGA009202-TA	Sl--transcript:Solyc12g010170.2.1
Os--transcript:BGIOSGA005436-TA	Sl--transcript:Solyc12g010330.2.1
Os--transcript:BGIOSGA009206-TA	Sl--transcript:Solyc12g010350.2.1
Os--transcript:BGIOSGA009208-TA	Sl--transcript:Solyc12g010360.2.1
Os--transcript:BGIOSGA005431-TA	Sl--transcript:Solyc12g010390.2.1
Os--transcript:BGIOSGA009218-TA	Sl--transcript:Solyc12g010450.2.1
Os--transcript:BGIOSGA009230-TA	Sl--transcript:Solyc12g010530.2.1
Os--transcript:BGIOSGA005616-TA	Sl--transcript:Solyc12g056820.2.1
Os--transcript:BGIOSGA009058-TA	Sl--transcript:Solyc12g056830.1.1
Os--transcript:BGIOSGA005614-TA	Sl--transcript:Solyc12g056900.2.1
Os--transcript:BGIOSGA009068-TA	Sl--transcript:Solyc12g056980.1.1
Os--transcript:BGIOSGA009071-TA	Sl--transcript:Solyc12g056990.1.1
Os--transcript:BGIOSGA005605-TA	Sl--transcript:Solyc12g056995.1.1
Os--transcript:BGIOSGA005596-TA	Sl--transcript:Solyc12g057060.2.1
Os--transcript:BGIOSGA005582-TA	Sl--transcript:Solyc12g087850.2.1
Os--transcript:BGIOSGA005853-TA	Sl--transcript:Solyc12g056400.2.1
Os--transcript:BGIOSGA008797-TA	Sl--transcript:Solyc12g056410.2.1
Os--transcript:BGIOSGA008798-TA	Sl--transcript:Solyc12g056420.2.1
Os--transcript:BGIOSGA008804-TA	Sl--transcript:Solyc12g056430.1.1
Os--transcript:BGIOSGA008808-TA	Sl--transcript:Solyc12g056440.2.1
Os--transcript:BGIOSGA008820-TA	Sl--transcript:Solyc12g056460.2.1
Os--transcript:BGIOSGA007841-TA	Sl--transcript:Solyc02g071800.3.1
Os--transcript:BGIOSGA006828-TA	Sl--transcript:Solyc02g071920.3.1
Os--transcript:BGIOSGA007842-TA	Sl--transcript:Solyc02g071980.3.1
Os--transcript:BGIOSGA006827-TA	Sl--transcript:Solyc02g071990.3.1
Os--transcript:BGIOSGA007845-TA	Sl--transcript:Solyc02g072070.3.1
Os--transcript:BGIOSGA007846-TA	Sl--transcript:Solyc02g072160.3.1
Os--transcript:BGIOSGA006823-TA	Sl--transcript:Solyc02g072170.3.1
Os--transcript:BGIOSGA006820-TA	Sl--transcript:Solyc02g072300.3.1
Os--transcript:BGIOSGA006814-TA	Sl--transcript:Solyc02g072520.3.1
Os--transcript:BGIOSGA007863-TA	Sl--transcript:Solyc02g076670.3.1
Os--transcript:BGIOSGA007864-TA	Sl--transcript:Solyc02g076780.3.1
Os--transcript:BGIOSGA008883-TA	Sl--transcript:Solyc02g084930.3.1
Os--transcript:BGIOSGA008885-TA	Sl--transcript:Solyc02g084970.3.1
Os--transcript:BGIOSGA005775-TA	Sl--transcript:Solyc02g085000.3.1
Os--transcript:BGIOSGA005774-TA	Sl--transcript:Solyc02g085050.3.1
Os--transcript:BGIOSGA005773-TA	Sl--transcript:Solyc02g085060.2.1
Os--transcript:BGIOSGA008887-TA	Sl--transcript:Solyc02g085130.3.1
Os--transcript:BGIOSGA005770-TA	Sl--transcript:Solyc02g085140.3.1
Os--transcript:BGIOSGA008889-TA	Sl--transcript:Solyc02g085150.3.1
Os--transcript:BGIOSGA005767-TA	Sl--transcript:Solyc02g085180.3.1
Os--transcript:BGIOSGA009094-TA	Sl--transcript:Solyc02g090480.3.1
Os--transcript:BGIOSGA005571-TA	Sl--transcript:Solyc02g090670.3.1
Os--transcript:BGIOSGA005565-TA	Sl--transcript:Solyc02g090720.3.1
Os--transcript:BGIOSGA005557-TA	Sl--transcript:Solyc02g090770.1.1
Os--transcript:BGIOSGA009107-TA	Sl--transcript:Solyc02g090840.3.1
Os--transcript:BGIOSGA005548-TA	Sl--transcript:Solyc02g090900.3.1
Os--transcript:BGIOSGA005547-TA	Sl--transcript:Solyc02g090920.2.1
Os--transcript:BGIOSGA008548-TA	Sl--transcript:Solyc02g093610.3.1
Os--transcript:BGIOSGA008549-TA	Sl--transcript:Solyc02g093630.3.1
Os--transcript:BGIOSGA006114-TA	Sl--transcript:Solyc02g093640.3.1
Os--transcript:BGIOSGA008556-TA	Sl--transcript:Solyc02g093830.3.1
Os--transcript:BGIOSGA008568-TA	Sl--transcript:Solyc02g093850.3.1
Os--transcript:BGIOSGA006099-TA	Sl--transcript:Solyc02g093880.3.1
Os--transcript:BGIOSGA008572-TA	Sl--transcript:Solyc02g093950.3.1
Os--transcript:BGIOSGA006979-TA	Sl--transcript:Solyc02g089320.3.1
Os--transcript:BGIOSGA006976-TA	Sl--transcript:Solyc02g089400.3.1
Os--transcript:BGIOSGA007713-TA	Sl--transcript:Solyc02g089410.3.1
Os--transcript:BGIOSGA006975-TA	Sl--transcript:Solyc02g089420.1.1
Os--transcript:BGIOSGA006973-TA	Sl--transcript:Solyc02g089450.1.1
Os--transcript:BGIOSGA006970-TA	Sl--transcript:Solyc02g089640.3.1
Os--transcript:BGIOSGA007717-TA	Sl--transcript:Solyc02g089920.2.1
Os--transcript:BGIOSGA005748-TA	Sl--transcript:Solyc02g082140.3.1
Os--transcript:BGIOSGA008911-TA	Sl--transcript:Solyc02g082240.1.1
Os--transcript:BGIOSGA008912-TA	Sl--transcript:Solyc02g082250.3.1
Os--transcript:BGIOSGA005742-TA	Sl--transcript:Solyc02g082260.3.1
Os--transcript:BGIOSGA008913-TA	Sl--transcript:Solyc02g082270.3.1
Os--transcript:BGIOSGA008914-TA	Sl--transcript:Solyc02g082280.3.1
Os--transcript:BGIOSGA008976-TA	Sl--transcript:Solyc02g086930.3.1
Os--transcript:BGIOSGA008977-TA	Sl--transcript:Solyc02g086950.1.1
Os--transcript:BGIOSGA005685-TA	Sl--transcript:Solyc02g086970.3.1
Os--transcript:BGIOSGA008979-TA	Sl--transcript:Solyc02g087000.3.1
Os--transcript:BGIOSGA008980-TA	Sl--transcript:Solyc02g087010.2.1
Os--transcript:BGIOSGA008988-TA	Sl--transcript:Solyc02g087200.1.1
Os--transcript:BGIOSGA009037-TA	Sl--transcript:Solyc02g088260.3.1
Os--transcript:BGIOSGA005633-TA	Sl--transcript:Solyc02g088167.1.1
Os--transcript:BGIOSGA009041-TA	Sl--transcript:Solyc02g088100.3.1
Os--transcript:BGIOSGA005631-TA	Sl--transcript:Solyc02g088000.3.1
Os--transcript:BGIOSGA009044-TA	Sl--transcript:Solyc02g087920.3.1
Os--transcript:BGIOSGA005627-TA	Sl--transcript:Solyc02g087900.3.1
Os--transcript:BGIOSGA005623-TA	Sl--transcript:Solyc02g087860.3.1
Os--transcript:BGIOSGA005619-TA	Sl--transcript:Solyc02g087850.1.1
Os--transcript:BGIOSGA007705-TA	Sl--transcript:Solyc02g065710.2.1
Os--transcript:BGIOSGA006979-TA	Sl--transcript:Solyc02g065700.3.1
Os--transcript:BGIOSGA006978-TA	Sl--transcript:Solyc02g065685.1.1
Os--transcript:BGIOSGA006976-TA	Sl--transcript:Solyc02g065680.3.1
Os--transcript:BGIOSGA007713-TA	Sl--transcript:Solyc02g065650.1.1
Os--transcript:BGIOSGA006971-TA	Sl--transcript:Solyc02g065630.3.1
Os--transcript:BGIOSGA007717-TA	Sl--transcript:Solyc02g065520.1.1
Os--transcript:BGIOSGA007612-TA	Sl--transcript:Solyc02g069510.1.1
Os--transcript:BGIOSGA007620-TA	Sl--transcript:Solyc02g069290.3.1
Os--transcript:BGIOSGA007621-TA	Sl--transcript:Solyc02g069240.1.1
Os--transcript:BGIOSGA007062-TA	Sl--transcript:Solyc02g069140.2.1
Os--transcript:BGIOSGA007061-TA	Sl--transcript:Solyc02g069070.3.1
Os--transcript:BGIOSGA007058-TA	Sl--transcript:Solyc02g069010.3.1
Os--transcript:BGIOSGA005657-TA	Sl--transcript:Solyc03g113710.3.1
Os--transcript:BGIOSGA005653-TA	Sl--transcript:Solyc03g113760.3.1
Os--transcript:BGIOSGA005649-TA	Sl--transcript:Solyc03g113810.1.1
Os--transcript:BGIOSGA009025-TA	Sl--transcript:Solyc03g113850.1.1
Os--transcript:BGIOSGA009028-TA	Sl--transcript:Solyc03g113900.3.1
Os--transcript:BGIOSGA005646-TA	Sl--transcript:Solyc03g114020.3.1
Os--transcript:BGIOSGA005645-TA	Sl--transcript:Solyc03g114030.3.1
Os--transcript:BGIOSGA009032-TA	Sl--transcript:Solyc03g114060.3.1
Os--transcript:BGIOSGA005642-TA	Sl--transcript:Solyc03g114070.3.1
Os--transcript:BGIOSGA005636-TA	Sl--transcript:Solyc03g114130.1.1
Os--transcript:BGIOSGA006759-TA	Sl--transcript:Solyc03g007240.3.1
Os--transcript:BGIOSGA006757-TA	Sl--transcript:Solyc03g007260.3.1
Os--transcript:BGIOSGA007901-TA	Sl--transcript:Solyc03g007270.3.1
Os--transcript:BGIOSGA007902-TA	Sl--transcript:Solyc03g007320.3.1
Os--transcript:BGIOSGA006749-TA	Sl--transcript:Solyc03g007340.3.1
Os--transcript:BGIOSGA006748-TA	Sl--transcript:Solyc03g007410.3.1
Os--transcript:BGIOSGA007921-TA	Sl--transcript:Solyc03g007470.3.1
Os--transcript:BGIOSGA006739-TA	Sl--transcript:Solyc03g007500.3.1
Os--transcript:BGIOSGA007926-TA	Sl--transcript:Solyc03g007640.1.1
Os--transcript:BGIOSGA007930-TA	Sl--transcript:Solyc03g007740.3.1
Os--transcript:BGIOSGA005852-TA	Sl--transcript:Solyc03g026070.3.1
Os--transcript:BGIOSGA005850-TA	Sl--transcript:Solyc03g026120.3.1
Os--transcript:BGIOSGA008797-TA	Sl--transcript:Solyc03g026170.3.1
Os--transcript:BGIOSGA008799-TA	Sl--transcript:Solyc03g026230.1.1
Os--transcript:BGIOSGA008804-TA	Sl--transcript:Solyc03g026270.2.1
Os--transcript:BGIOSGA005848-TA	Sl--transcript:Solyc03g026330.3.1
Os--transcript:BGIOSGA008805-TA	Sl--transcript:Solyc03g026350.3.1
Os--transcript:BGIOSGA009309-TA	Sl--transcript:Solyc03g025190.3.1
Os--transcript:BGIOSGA009310-TA	Sl--transcript:Solyc03g025270.3.1
Os--transcript:BGIOSGA009312-TA	Sl--transcript:Solyc03g025290.3.1
Os--transcript:BGIOSGA009313-TA	Sl--transcript:Solyc03g025350.3.1
Os--transcript:BGIOSGA009320-TA	Sl--transcript:Solyc03g025550.3.1
Os--transcript:BGIOSGA009326-TA	Sl--transcript:Solyc03g025640.2.1
Os--transcript:BGIOSGA009327-TA	Sl--transcript:Solyc03g025850.3.1
Os--transcript:BGIOSGA005805-TA	Sl--transcript:Solyc03g097240.3.1
Os--transcript:BGIOSGA005800-TA	Sl--transcript:Solyc03g097130.3.1
Os--transcript:BGIOSGA008859-TA	Sl--transcript:Solyc03g097090.3.1
Os--transcript:BGIOSGA008862-TA	Sl--transcript:Solyc03g097070.3.1
Os--transcript:BGIOSGA005795-TA	Sl--transcript:Solyc03g097030.3.1
Os--transcript:BGIOSGA008863-TA	Sl--transcript:Solyc03g097020.3.1
Os--transcript:BGIOSGA008868-TA	Sl--transcript:Solyc03g096910.3.1
Os--transcript:BGIOSGA008869-TA	Sl--transcript:Solyc03g096900.3.1
Os--transcript:BGIOSGA005789-TA	Sl--transcript:Solyc03g096880.3.1
Os--transcript:BGIOSGA008874-TA	Sl--transcript:Solyc03g096870.3.1
Os--transcript:BGIOSGA007976-TA	Sl--transcript:Solyc03g083510.3.1
Os--transcript:BGIOSGA007981-TA	Sl--transcript:Solyc03g083370.3.1
Os--transcript:BGIOSGA006676-TA	Sl--transcript:Solyc03g083360.3.1
Os--transcript:BGIOSGA006668-TA	Sl--transcript:Solyc03g083350.3.1
Os--transcript:BGIOSGA006667-TA	Sl--transcript:Solyc03g083330.3.1
Os--transcript:BGIOSGA006666-TA	Sl--transcript:Solyc03g083320.3.1
Os--transcript:BGIOSGA006661-TA	Sl--transcript:Solyc03g083270.3.1
Os--transcript:BGIOSGA006660-TA	Sl--transcript:Solyc03g083250.3.1
Os--transcript:BGIOSGA006646-TA	Sl--transcript:Solyc03g083010.3.1
Os--transcript:BGIOSGA008964-TA	Sl--transcript:Solyc03g114740.3.1
Os--transcript:BGIOSGA008965-TA	Sl--transcript:Solyc03g114730.3.1
Os--transcript:BGIOSGA005697-TA	Sl--transcript:Solyc03g114720.3.1
Os--transcript:BGIOSGA005694-TA	Sl--transcript:Solyc03g114640.3.1
Os--transcript:BGIOSGA008969-TA	Sl--transcript:Solyc03g114600.3.1
Os--transcript:BGIOSGA005691-TA	Sl--transcript:Solyc03g114565.1.1
Os--transcript:BGIOSGA005687-TA	Sl--transcript:Solyc03g114450.3.1
Os--transcript:BGIOSGA005915-TA	Sl--transcript:Solyc03g093540.1.1
Os--transcript:BGIOSGA008740-TA	Sl--transcript:Solyc03g093530.2.1
Os--transcript:BGIOSGA005913-TA	Sl--transcript:Solyc03g093510.2.1
Os--transcript:BGIOSGA005912-TA	Sl--transcript:Solyc03g093460.3.1
Os--transcript:BGIOSGA005906-TA	Sl--transcript:Solyc03g093340.3.1
Os--transcript:BGIOSGA005904-TA	Sl--transcript:Solyc03g093230.3.1
Os--transcript:BGIOSGA008760-TA	Sl--transcript:Solyc03g083990.1.1
Os--transcript:BGIOSGA005960-TA	Sl--transcript:Solyc03g025950.3.1
Os--transcript:BGIOSGA008698-TA	Sl--transcript:Solyc03g025870.3.1
Os--transcript:BGIOSGA005957-TA	Sl--transcript:Solyc03g025850.3.1
Os--transcript:BGIOSGA005956-TA	Sl--transcript:Solyc03g025840.3.1
Os--transcript:BGIOSGA005954-TA	Sl--transcript:Solyc03g025820.2.1
Os--transcript:BGIOSGA008701-TA	Sl--transcript:Solyc03g025760.3.1
Os--transcript:BGIOSGA006862-TA	Sl--transcript:Solyc03g121540.3.1
Os--transcript:BGIOSGA006852-TA	Sl--transcript:Solyc03g121410.3.1
Os--transcript:BGIOSGA007824-TA	Sl--transcript:Solyc03g121110.3.1
Os--transcript:BGIOSGA006846-TA	Sl--transcript:Solyc03g121090.3.1
Os--transcript:BGIOSGA006838-TA	Sl--transcript:Solyc03g121060.3.1
Os--transcript:BGIOSGA007832-TA	Sl--transcript:Solyc03g120920.1.1
Os--transcript:BGIOSGA006831-TA	Sl--transcript:Solyc03g120860.2.1
Os--transcript:BGIOSGA006917-TA	Sl--transcript:Solyc03g120320.1.1
Os--transcript:BGIOSGA006911-TA	Sl--transcript:Solyc03g120070.3.1
Os--transcript:BGIOSGA006909-TA	Sl--transcript:Solyc03g120040.3.1
Os--transcript:BGIOSGA007758-TA	Sl--transcript:Solyc03g120010.3.1
Os--transcript:BGIOSGA006898-TA	Sl--transcript:Solyc03g119980.3.1
Os--transcript:BGIOSGA007762-TA	Sl--transcript:Solyc03g119970.3.1
Os--transcript:BGIOSGA009047-TA	Sl--transcript:Solyc04g072180.2.1
Os--transcript:BGIOSGA005617-TA	Sl--transcript:Solyc04g072290.3.1
Os--transcript:BGIOSGA009057-TA	Sl--transcript:Solyc04g072500.1.1
Os--transcript:BGIOSGA005614-TA	Sl--transcript:Solyc04g072640.3.1
Os--transcript:BGIOSGA009061-TA	Sl--transcript:Solyc04g072690.3.1
Os--transcript:BGIOSGA009065-TA	Sl--transcript:Solyc04g072800.3.1
Os--transcript:BGIOSGA005610-TA	Sl--transcript:Solyc04g072810.3.1
Os--transcript:BGIOSGA005609-TA	Sl--transcript:Solyc04g072850.3.1
Os--transcript:BGIOSGA009068-TA	Sl--transcript:Solyc04g072900.1.1
Os--transcript:BGIOSGA005605-TA	Sl--transcript:Solyc04g073940.3.1
Os--transcript:BGIOSGA005604-TA	Sl--transcript:Solyc04g073990.3.1
Os--transcript:BGIOSGA005600-TA	Sl--transcript:Solyc04g074240.3.1
Os--transcript:BGIOSGA005599-TA	Sl--transcript:Solyc04g074290.3.1
Os--transcript:BGIOSGA009078-TA	Sl--transcript:Solyc04g074310.3.1
Os--transcript:BGIOSGA005596-TA	Sl--transcript:Solyc04g074340.3.1
Os--transcript:BGIOSGA005593-TA	Sl--transcript:Solyc04g074400.1.1
Os--transcript:BGIOSGA009059-TA	Sl--transcript:Solyc04g054270.3.1
Os--transcript:BGIOSGA009061-TA	Sl--transcript:Solyc04g054490.3.1
Os--transcript:BGIOSGA009062-TA	Sl--transcript:Solyc04g054500.3.1
Os--transcript:BGIOSGA009064-TA	Sl--transcript:Solyc04g054510.3.1
Os--transcript:BGIOSGA009065-TA	Sl--transcript:Solyc04g054820.3.1
Os--transcript:BGIOSGA005608-TA	Sl--transcript:Solyc04g054900.3.1
Os--transcript:BGIOSGA009068-TA	Sl--transcript:Solyc04g054910.3.1
Os--transcript:BGIOSGA009070-TA	Sl--transcript:Solyc04g054980.3.1
Os--transcript:BGIOSGA005605-TA	Sl--transcript:Solyc04g055000.3.1
Os--transcript:BGIOSGA005604-TA	Sl--transcript:Solyc04g055170.3.1
Os--transcript:BGIOSGA009074-TA	Sl--transcript:Solyc04g055180.3.1
Os--transcript:BGIOSGA005583-TA	Sl--transcript:Solyc04g074740.3.1
Os--transcript:BGIOSGA005582-TA	Sl--transcript:Solyc04g074810.3.1
Os--transcript:BGIOSGA009088-TA	Sl--transcript:Solyc04g074980.3.1
Os--transcript:BGIOSGA005580-TA	Sl--transcript:Solyc04g076080.3.1
Os--transcript:BGIOSGA009090-TA	Sl--transcript:Solyc04g076090.3.1
Os--transcript:BGIOSGA005578-TA	Sl--transcript:Solyc04g076200.3.1
Os--transcript:BGIOSGA009093-TA	Sl--transcript:Solyc04g076280.3.1
Os--transcript:BGIOSGA005572-TA	Sl--transcript:Solyc04g079160.3.1
Os--transcript:BGIOSGA005556-TA	Sl--transcript:Solyc04g078920.3.1
Os--transcript:BGIOSGA005551-TA	Sl--transcript:Solyc04g078840.3.1
Os--transcript:BGIOSGA005548-TA	Sl--transcript:Solyc04g078810.3.1
Os--transcript:BGIOSGA005547-TA	Sl--transcript:Solyc04g078800.3.1
Os--transcript:BGIOSGA005542-TA	Sl--transcript:Solyc04g078640.2.1
Os--transcript:BGIOSGA006136-TA	Sl--transcript:Solyc05g013440.3.1
Os--transcript:BGIOSGA008528-TA	Sl--transcript:Solyc05g013510.3.1
Os--transcript:BGIOSGA008532-TA	Sl--transcript:Solyc05g013540.1.1
Os--transcript:BGIOSGA008533-TA	Sl--transcript:Solyc05g013570.3.1
Os--transcript:BGIOSGA006132-TA	Sl--transcript:Solyc05g013580.3.1
Os--transcript:BGIOSGA008538-TA	Sl--transcript:Solyc05g013700.3.1
Os--transcript:BGIOSGA006125-TA	Sl--transcript:Solyc05g013790.3.1
Os--transcript:BGIOSGA008544-TA	Sl--transcript:Solyc05g013940.3.1
Os--transcript:BGIOSGA006119-TA	Sl--transcript:Solyc05g014030.3.1
Os--transcript:BGIOSGA006114-TA	Sl--transcript:Solyc05g014140.2.1
Os--transcript:BGIOSGA008550-TA	Sl--transcript:Solyc05g014200.3.1
Os--transcript:BGIOSGA006111-TA	Sl--transcript:Solyc05g014310.3.1
Os--transcript:BGIOSGA008564-TA	Sl--transcript:Solyc05g014470.3.1
Os--transcript:BGIOSGA008567-TA	Sl--transcript:Solyc05g014490.2.1
Os--transcript:BGIOSGA008568-TA	Sl--transcript:Solyc05g014510.3.1
Os--transcript:BGIOSGA008570-TA	Sl--transcript:Solyc05g014760.3.1
Os--transcript:BGIOSGA009022-TA	Sl--transcript:Solyc05g006530.3.1
Os--transcript:BGIOSGA005655-TA	Sl--transcript:Solyc05g006510.1.1
Os--transcript:BGIOSGA005648-TA	Sl--transcript:Solyc05g006360.1.1
Os--transcript:BGIOSGA009025-TA	Sl--transcript:Solyc05g006340.3.1
Os--transcript:BGIOSGA009026-TA	Sl--transcript:Solyc05g006240.3.1
Os--transcript:BGIOSGA009027-TA	Sl--transcript:Solyc05g006230.1.1
Os--transcript:BGIOSGA005646-TA	Sl--transcript:Solyc05g006030.3.1
Os--transcript:BGIOSGA005645-TA	Sl--transcript:Solyc05g006020.3.1
Os--transcript:BGIOSGA009034-TA	Sl--transcript:Solyc05g005810.3.1
Os--transcript:BGIOSGA009035-TA	Sl--transcript:Solyc05g005790.3.1
Os--transcript:BGIOSGA005633-TA	Sl--transcript:Solyc05g007790.3.1
Os--transcript:BGIOSGA009044-TA	Sl--transcript:Solyc05g007550.2.1
Os--transcript:BGIOSGA009047-TA	Sl--transcript:Solyc05g007460.3.1
Os--transcript:BGIOSGA009048-TA	Sl--transcript:Solyc05g007430.3.1
Os--transcript:BGIOSGA009049-TA	Sl--transcript:Solyc05g007420.1.1
Os--transcript:BGIOSGA009050-TA	Sl--transcript:Solyc05g007300.3.1
Os--transcript:BGIOSGA005621-TA	Sl--transcript:Solyc05g007220.3.1
Os--transcript:BGIOSGA008629-TA	Sl--transcript:Solyc06g083650.3.1
Os--transcript:BGIOSGA008642-TA	Sl--transcript:Solyc06g083760.3.1
Os--transcript:BGIOSGA008643-TA	Sl--transcript:Solyc06g083790.3.1
Os--transcript:BGIOSGA008644-TA	Sl--transcript:Solyc06g083830.3.1
Os--transcript:BGIOSGA006015-TA	Sl--transcript:Solyc06g083820.3.1
Os--transcript:BGIOSGA006005-TA	Sl--transcript:Solyc06g083900.3.1
Os--transcript:BGIOSGA008730-TA	Sl--transcript:Solyc06g060910.2.1
Os--transcript:BGIOSGA008733-TA	Sl--transcript:Solyc06g060870.1.1
Os--transcript:BGIOSGA008737-TA	Sl--transcript:Solyc06g060850.3.1
Os--transcript:BGIOSGA005911-TA	Sl--transcript:Solyc06g060820.2.1
Os--transcript:BGIOSGA005904-TA	Sl--transcript:Solyc06g060760.3.1
Os--transcript:BGIOSGA008755-TA	Sl--transcript:Solyc06g060740.2.1
Os--transcript:BGIOSGA005897-TA	Sl--transcript:Solyc06g060720.3.1
Os--transcript:BGIOSGA005896-TA	Sl--transcript:Solyc06g060600.2.1
Os--transcript:BGIOSGA007656-TA	Sl--transcript:Solyc06g068640.2.1
Os--transcript:BGIOSGA007661-TA	Sl--transcript:Solyc06g068590.3.1
Os--transcript:BGIOSGA007670-TA	Sl--transcript:Solyc06g068460.3.1
Os--transcript:BGIOSGA007014-TA	Sl--transcript:Solyc06g068390.1.1
Os--transcript:BGIOSGA007676-TA	Sl--transcript:Solyc06g068330.1.1
Os--transcript:BGIOSGA007006-TA	Sl--transcript:Solyc06g068240.3.1
Os--transcript:BGIOSGA007678-TA	Sl--transcript:Solyc06g068190.2.1
Os--transcript:BGIOSGA005852-TA	Sl--transcript:Solyc06g035880.1.1
Os--transcript:BGIOSGA005850-TA	Sl--transcript:Solyc06g035790.3.1
Os--transcript:BGIOSGA008799-TA	Sl--transcript:Solyc06g035710.1.1
Os--transcript:BGIOSGA008802-TA	Sl--transcript:Solyc06g035700.1.1
Os--transcript:BGIOSGA008809-TA	Sl--transcript:Solyc06g035580.3.1
Os--transcript:BGIOSGA008820-TA	Sl--transcript:Solyc06g035560.2.1
Os--transcript:BGIOSGA005497-TA	Sl--transcript:Solyc07g041640.3.1
Os--transcript:BGIOSGA005496-TA	Sl--transcript:Solyc07g041660.3.1
Os--transcript:BGIOSGA009138-TA	Sl--transcript:Solyc07g041890.1.1
Os--transcript:BGIOSGA005488-TA	Sl--transcript:Solyc07g041970.3.1
Os--transcript:BGIOSGA005487-TA	Sl--transcript:Solyc07g042010.3.1
Os--transcript:BGIOSGA009151-TA	Sl--transcript:Solyc07g042160.3.1
Os--transcript:BGIOSGA005486-TA	Sl--transcript:Solyc07g042230.1.1
Os--transcript:BGIOSGA005485-TA	Sl--transcript:Solyc07g042250.3.1
Os--transcript:BGIOSGA009153-TA	Sl--transcript:Solyc07g042380.3.1
Os--transcript:BGIOSGA009226-TA	Sl--transcript:Solyc07g007550.3.1
Os--transcript:BGIOSGA005419-TA	Sl--transcript:Solyc07g007600.3.1
Os--transcript:BGIOSGA009227-TA	Sl--transcript:Solyc07g007620.3.1
Os--transcript:BGIOSGA005418-TA	Sl--transcript:Solyc07g007660.1.1
Os--transcript:BGIOSGA009229-TA	Sl--transcript:Solyc07g007810.3.1
Os--transcript:BGIOSGA009230-TA	Sl--transcript:Solyc07g007820.3.1
Os--transcript:BGIOSGA009164-TA	Sl--transcript:Solyc07g006760.3.1
Os--transcript:BGIOSGA009166-TA	Sl--transcript:Solyc07g006750.3.1
Os--transcript:BGIOSGA009171-TA	Sl--transcript:Solyc07g006690.3.1
Os--transcript:BGIOSGA005466-TA	Sl--transcript:Solyc07g006580.3.1
Os--transcript:BGIOSGA005464-TA	Sl--transcript:Solyc07g006540.3.1
Os--transcript:BGIOSGA005462-TA	Sl--transcript:Solyc07g006510.3.1
Os--transcript:BGIOSGA009181-TA	Sl--transcript:Solyc07g006500.3.1
Os--transcript:BGIOSGA005460-TA	Sl--transcript:Solyc07g006360.1.1
Os--transcript:BGIOSGA009182-TA	Sl--transcript:Solyc07g006350.3.1
Os--transcript:BGIOSGA005458-TA	Sl--transcript:Solyc07g006270.3.1
Os--transcript:BGIOSGA009184-TA	Sl--transcript:Solyc07g006220.2.1
Os--transcript:BGIOSGA009196-TA	Sl--transcript:Solyc07g005990.3.1
Os--transcript:BGIOSGA009198-TA	Sl--transcript:Solyc07g005860.3.1
Os--transcript:BGIOSGA005448-TA	Sl--transcript:Solyc07g005830.3.1
Os--transcript:BGIOSGA009199-TA	Sl--transcript:Solyc07g005680.3.1
Os--transcript:BGIOSGA009200-TA	Sl--transcript:Solyc07g005530.3.1
Os--transcript:BGIOSGA009202-TA	Sl--transcript:Solyc07g005400.3.1
Os--transcript:BGIOSGA005436-TA	Sl--transcript:Solyc07g005140.3.1
Os--transcript:BGIOSGA005435-TA	Sl--transcript:Solyc07g005130.3.1
Os--transcript:BGIOSGA009206-TA	Sl--transcript:Solyc07g005050.3.1
Os--transcript:BGIOSGA009208-TA	Sl--transcript:Solyc07g005040.3.1
Os--transcript:BGIOSGA005723-TA	Sl--transcript:Solyc07g066210.3.1
Os--transcript:BGIOSGA005718-TA	Sl--transcript:Solyc07g066130.1.1
Os--transcript:BGIOSGA005716-TA	Sl--transcript:Solyc07g066100.3.1
Os--transcript:BGIOSGA005715-TA	Sl--transcript:Solyc07g066090.3.1
Os--transcript:BGIOSGA008951-TA	Sl--transcript:Solyc07g066080.3.1
Os--transcript:BGIOSGA005712-TA	Sl--transcript:Solyc07g065950.3.1
Os--transcript:BGIOSGA008959-TA	Sl--transcript:Solyc07g065710.3.1
Os--transcript:BGIOSGA005705-TA	Sl--transcript:Solyc07g065690.3.1
Os--transcript:BGIOSGA008961-TA	Sl--transcript:Solyc07g065660.3.1
Os--transcript:BGIOSGA005704-TA	Sl--transcript:Solyc07g065640.3.1
Os--transcript:BGIOSGA005700-TA	Sl--transcript:Solyc07g065580.2.1
Os--transcript:BGIOSGA005699-TA	Sl--transcript:Solyc07g065540.1.1
Os--transcript:BGIOSGA007845-TA	Sl--transcript:Solyc07g055360.1.1
Os--transcript:BGIOSGA007852-TA	Sl--transcript:Solyc07g055210.3.1
Os--transcript:BGIOSGA006820-TA	Sl--transcript:Solyc07g055200.3.1
Os--transcript:BGIOSGA007858-TA	Sl--transcript:Solyc07g055190.3.1
Os--transcript:BGIOSGA007864-TA	Sl--transcript:Solyc07g055130.3.1
Os--transcript:BGIOSGA006806-TA	Sl--transcript:Solyc07g055060.3.1
Os--transcript:BGIOSGA005922-TA	Sl--transcript:Solyc08g078000.3.1
Os--transcript:BGIOSGA008732-TA	Sl--transcript:Solyc08g078070.3.1
Os--transcript:BGIOSGA008733-TA	Sl--transcript:Solyc08g078080.3.1
Os--transcript:BGIOSGA008734-TA	Sl--transcript:Solyc08g078130.3.1
Os--transcript:BGIOSGA008737-TA	Sl--transcript:Solyc08g078140.3.1
Os--transcript:BGIOSGA005915-TA	Sl--transcript:Solyc08g078170.1.1
Os--transcript:BGIOSGA008741-TA	Sl--transcript:Solyc08g078203.1.1
Os--transcript:BGIOSGA008858-TA	Sl--transcript:Solyc08g076080.3.1
Os--transcript:BGIOSGA005794-TA	Sl--transcript:Solyc08g076150.3.1
Os--transcript:BGIOSGA005793-TA	Sl--transcript:Solyc08g076180.3.1
Os--transcript:BGIOSGA008864-TA	Sl--transcript:Solyc08g076210.3.1
Os--transcript:BGIOSGA008865-TA	Sl--transcript:Solyc08g076220.3.1
Os--transcript:BGIOSGA008877-TA	Sl--transcript:Solyc08g076360.3.1
Os--transcript:BGIOSGA005780-TA	Sl--transcript:Solyc08g076540.3.1
Os--transcript:BGIOSGA005951-TA	Sl--transcript:Solyc08g079100.3.1
Os--transcript:BGIOSGA008703-TA	Sl--transcript:Solyc08g079110.3.1
Os--transcript:BGIOSGA005950-TA	Sl--transcript:Solyc08g079120.2.1
Os--transcript:BGIOSGA008704-TA	Sl--transcript:Solyc08g079130.1.1
Os--transcript:BGIOSGA005949-TA	Sl--transcript:Solyc08g079160.3.1
Os--transcript:BGIOSGA008706-TA	Sl--transcript:Solyc08g079170.3.1
Os--transcript:BGIOSGA008848-TA	Sl--transcript:Solyc08g005080.1.1
Os--transcript:BGIOSGA008851-TA	Sl--transcript:Solyc08g005150.3.1
Os--transcript:BGIOSGA008859-TA	Sl--transcript:Solyc08g005240.2.1
Os--transcript:BGIOSGA008860-TA	Sl--transcript:Solyc08g005260.2.1
Os--transcript:BGIOSGA008874-TA	Sl--transcript:Solyc08g005420.3.1
Os--transcript:BGIOSGA008876-TA	Sl--transcript:Solyc08g005470.3.1
Os--transcript:BGIOSGA008883-TA	Sl--transcript:Solyc08g005610.3.1
Os--transcript:BGIOSGA007747-TA	Sl--transcript:Solyc08g059800.3.1
Os--transcript:BGIOSGA006930-TA	Sl--transcript:Solyc08g060810.3.1
Os--transcript:BGIOSGA006928-TA	Sl--transcript:Solyc08g060860.3.1
Os--transcript:BGIOSGA007749-TA	Sl--transcript:Solyc08g060920.3.1
Os--transcript:BGIOSGA007750-TA	Sl--transcript:Solyc08g061090.3.1
Os--transcript:BGIOSGA006916-TA	Sl--transcript:Solyc08g061130.3.1
Os--transcript:BGIOSGA005822-TA	Sl--transcript:Solyc08g077480.3.1
Os--transcript:BGIOSGA005817-TA	Sl--transcript:Solyc08g077460.3.1
Os--transcript:BGIOSGA008838-TA	Sl--transcript:Solyc08g077380.3.1
Os--transcript:BGIOSGA005809-TA	Sl--transcript:Solyc08g077170.3.1
Os--transcript:BGIOSGA008841-TA	Sl--transcript:Solyc08g077150.3.1
Os--transcript:BGIOSGA008844-TA	Sl--transcript:Solyc08g076970.3.1
Os--transcript:BGIOSGA008847-TA	Sl--transcript:Solyc08g076870.1.1
Os--transcript:BGIOSGA005804-TA	Sl--transcript:Solyc08g076670.3.1
Os--transcript:BGIOSGA008856-TA	Sl--transcript:Solyc08g076520.3.1
Os--transcript:BGIOSGA008861-TA	Sl--transcript:Solyc08g076430.3.1
Os--transcript:BGIOSGA005851-TA	Sl--transcript:Solyc08g080430.2.1
Os--transcript:BGIOSGA008797-TA	Sl--transcript:Solyc08g080360.3.1
Os--transcript:BGIOSGA008798-TA	Sl--transcript:Solyc08g080340.3.1
Os--transcript:BGIOSGA008799-TA	Sl--transcript:Solyc08g080310.1.1
Os--transcript:BGIOSGA008802-TA	Sl--transcript:Solyc08g080290.3.1
Os--transcript:BGIOSGA008808-TA	Sl--transcript:Solyc08g080200.3.1
Os--transcript:BGIOSGA008810-TA	Sl--transcript:Solyc08g080140.3.1
Os--transcript:BGIOSGA008820-TA	Sl--transcript:Solyc08g080100.3.1
Os--transcript:BGIOSGA005896-TA	Sl--transcript:Solyc08g079060.3.1
Os--transcript:BGIOSGA005895-TA	Sl--transcript:Solyc08g079050.2.1
Os--transcript:BGIOSGA005893-TA	Sl--transcript:Solyc08g079010.1.1
Os--transcript:BGIOSGA008758-TA	Sl--transcript:Solyc08g078990.2.1
Os--transcript:BGIOSGA008760-TA	Sl--transcript:Solyc08g078890.2.1
Os--transcript:BGIOSGA008763-TA	Sl--transcript:Solyc08g078800.2.1
Os--transcript:BGIOSGA005889-TA	Sl--transcript:Solyc08g078570.2.1
Os--transcript:BGIOSGA006004-TA	Sl--transcript:Solyc09g007940.3.1
Os--transcript:BGIOSGA006001-TA	Sl--transcript:Solyc09g007900.3.1
Os--transcript:BGIOSGA008655-TA	Sl--transcript:Solyc09g007830.3.1
Os--transcript:BGIOSGA008657-TA	Sl--transcript:Solyc09g007810.3.1
Os--transcript:BGIOSGA005995-TA	Sl--transcript:Solyc09g007790.1.1
Os--transcript:BGIOSGA008660-TA	Sl--transcript:Solyc09g007760.3.1
Os--transcript:BGIOSGA005347-TA	Sl--transcript:Solyc09g090060.3.1
Os--transcript:BGIOSGA009305-TA	Sl--transcript:Solyc09g089890.1.1
Os--transcript:BGIOSGA009306-TA	Sl--transcript:Solyc09g089630.3.1
Os--transcript:BGIOSGA009307-TA	Sl--transcript:Solyc09g089620.1.1
Os--transcript:BGIOSGA009308-TA	Sl--transcript:Solyc09g089610.3.1
Os--transcript:BGIOSGA005341-TA	Sl--transcript:Solyc09g089590.1.1
Os--transcript:BGIOSGA009283-TA	Sl--transcript:Solyc09g064370.3.1
Os--transcript:BGIOSGA005369-TA	Sl--transcript:Solyc09g064270.3.1
Os--transcript:BGIOSGA009288-TA	Sl--transcript:Solyc09g064230.2.1
Os--transcript:BGIOSGA005366-TA	Sl--transcript:Solyc09g063060.3.1
Os--transcript:BGIOSGA009289-TA	Sl--transcript:Solyc09g063030.3.1
Os--transcript:BGIOSGA005359-TA	Sl--transcript:Solyc09g061840.3.1
Os--transcript:BGIOSGA012432-TA	Sl--transcript:Solyc01g099760.3.1
Os--transcript:BGIOSGA010908-TA	Sl--transcript:Solyc01g099960.3.1
Os--transcript:BGIOSGA010905-TA	Sl--transcript:Solyc01g100110.3.1
Os--transcript:BGIOSGA010904-TA	Sl--transcript:Solyc01g100120.3.1
Os--transcript:BGIOSGA012447-TA	Sl--transcript:Solyc01g100130.3.1
Os--transcript:BGIOSGA012452-TA	Sl--transcript:Solyc01g100290.3.1
Os--transcript:BGIOSGA012453-TA	Sl--transcript:Solyc01g100310.2.1
Os--transcript:BGIOSGA010890-TA	Sl--transcript:Solyc01g100370.3.1
Os--transcript:BGIOSGA012460-TA	Sl--transcript:Solyc01g100420.3.1
Os--transcript:BGIOSGA012464-TA	Sl--transcript:Solyc01g100480.3.1
Os--transcript:BGIOSGA012466-TA	Sl--transcript:Solyc01g100490.3.1
Os--transcript:BGIOSGA010880-TA	Sl--transcript:Solyc01g100520.3.1
Os--transcript:BGIOSGA010879-TA	Sl--transcript:Solyc01g100530.3.1
Os--transcript:BGIOSGA010876-TA	Sl--transcript:Solyc01g100590.3.1
Os--transcript:BGIOSGA012487-TA	Sl--transcript:Solyc01g100660.3.1
Os--transcript:BGIOSGA012495-TA	Sl--transcript:Solyc01g100790.1.1
Os--transcript:BGIOSGA010861-TA	Sl--transcript:Solyc01g100810.3.1
Os--transcript:BGIOSGA012500-TA	Sl--transcript:Solyc01g100830.2.1
Os--transcript:BGIOSGA012501-TA	Sl--transcript:Solyc01g100850.3.1
Os--transcript:BGIOSGA010851-TA	Sl--transcript:Solyc01g100960.3.1
Os--transcript:BGIOSGA012193-TA	Sl--transcript:Solyc01g005000.3.1
Os--transcript:BGIOSGA012197-TA	Sl--transcript:Solyc01g005030.3.1
Os--transcript:BGIOSGA011151-TA	Sl--transcript:Solyc01g005060.3.1
Os--transcript:BGIOSGA011150-TA	Sl--transcript:Solyc01g005080.3.1
Os--transcript:BGIOSGA011147-TA	Sl--transcript:Solyc01g005090.3.1
Os--transcript:BGIOSGA011146-TA	Sl--transcript:Solyc01g005100.3.1
Os--transcript:BGIOSGA011144-TA	Sl--transcript:Solyc01g005120.3.1
Os--transcript:BGIOSGA011143-TA	Sl--transcript:Solyc01g005130.2.1
Os--transcript:BGIOSGA011140-TA	Sl--transcript:Solyc01g005160.3.1
Os--transcript:BGIOSGA012591-TA	Sl--transcript:Solyc01g066430.3.1
Os--transcript:BGIOSGA010766-TA	Sl--transcript:Solyc01g066610.3.1
Os--transcript:BGIOSGA010762-TA	Sl--transcript:Solyc01g066680.3.1
Os--transcript:BGIOSGA010758-TA	Sl--transcript:Solyc01g066830.3.1
Os--transcript:BGIOSGA012605-TA	Sl--transcript:Solyc01g066840.3.1
Os--transcript:BGIOSGA010749-TA	Sl--transcript:Solyc01g066880.3.1
Os--transcript:BGIOSGA010748-TA	Sl--transcript:Solyc01g066957.1.1
Os--transcript:BGIOSGA010746-TA	Sl--transcript:Solyc01g067090.3.1
Os--transcript:BGIOSGA012062-TA	Sl--transcript:Solyc01g107000.2.1
Os--transcript:BGIOSGA011259-TA	Sl--transcript:Solyc01g107030.3.1
Os--transcript:BGIOSGA011251-TA	Sl--transcript:Solyc01g107140.2.1
Os--transcript:BGIOSGA012076-TA	Sl--transcript:Solyc01g107180.3.1
Os--transcript:BGIOSGA011249-TA	Sl--transcript:Solyc01g107200.3.1
Os--transcript:BGIOSGA012078-TA	Sl--transcript:Solyc01g107290.3.1
Os--transcript:BGIOSGA012080-TA	Sl--transcript:Solyc01g107300.3.1
Os--transcript:BGIOSGA013477-TA	Sl--transcript:Solyc01g109510.3.1
Os--transcript:BGIOSGA013480-TA	Sl--transcript:Solyc01g109570.3.1
Os--transcript:BGIOSGA009897-TA	Sl--transcript:Solyc01g109580.3.1
Os--transcript:BGIOSGA013484-TA	Sl--transcript:Solyc01g109600.3.1
Os--transcript:BGIOSGA009892-TA	Sl--transcript:Solyc01g109650.3.1
Os--transcript:BGIOSGA009891-TA	Sl--transcript:Solyc01g109680.3.1
Os--transcript:BGIOSGA012776-TA	Sl--transcript:Solyc01g105120.3.1
Os--transcript:BGIOSGA010614-TA	Sl--transcript:Solyc01g105140.3.1
Os--transcript:BGIOSGA010613-TA	Sl--transcript:Solyc01g105165.1.1
Os--transcript:BGIOSGA012779-TA	Sl--transcript:Solyc01g105230.3.1
Os--transcript:BGIOSGA010610-TA	Sl--transcript:Solyc01g105300.3.1
Os--transcript:BGIOSGA012784-TA	Sl--transcript:Solyc01g105370.3.1
Os--transcript:BGIOSGA011573-TA	Sl--transcript:Solyc01g091650.3.1
Os--transcript:BGIOSGA011717-TA	Sl--transcript:Solyc01g091700.3.1
Os--transcript:BGIOSGA011718-TA	Sl--transcript:Solyc01g091710.3.1
Os--transcript:BGIOSGA011571-TA	Sl--transcript:Solyc01g091730.3.1
Os--transcript:BGIOSGA011722-TA	Sl--transcript:Solyc01g091780.3.1
Os--transcript:BGIOSGA011568-TA	Sl--transcript:Solyc01g091910.3.1
Os--transcript:BGIOSGA012162-TA	Sl--transcript:Solyc01g109540.3.1
Os--transcript:BGIOSGA011188-TA	Sl--transcript:Solyc01g109570.3.1
Os--transcript:BGIOSGA011183-TA	Sl--transcript:Solyc01g109590.3.1
Os--transcript:BGIOSGA011181-TA	Sl--transcript:Solyc01g109610.3.1
Os--transcript:BGIOSGA012170-TA	Sl--transcript:Solyc01g109640.3.1
Os--transcript:BGIOSGA011172-TA	Sl--transcript:Solyc01g109700.3.1
Os--transcript:BGIOSGA012450-TA	Sl--transcript:Solyc01g079660.2.1
Os--transcript:BGIOSGA010900-TA	Sl--transcript:Solyc01g079620.3.1
Os--transcript:BGIOSGA010897-TA	Sl--transcript:Solyc01g079580.3.1
Os--transcript:BGIOSGA010891-TA	Sl--transcript:Solyc01g079550.2.1
Os--transcript:BGIOSGA010888-TA	Sl--transcript:Solyc01g079520.3.1
Os--transcript:BGIOSGA012463-TA	Sl--transcript:Solyc01g079470.3.1
Os--transcript:BGIOSGA012464-TA	Sl--transcript:Solyc01g079460.2.1
Os--transcript:BGIOSGA012465-TA	Sl--transcript:Solyc01g079450.3.1
Os--transcript:BGIOSGA012469-TA	Sl--transcript:Solyc01g079410.3.1
Os--transcript:BGIOSGA012471-TA	Sl--transcript:Solyc01g079400.3.1
Os--transcript:BGIOSGA010882-TA	Sl--transcript:Solyc01g079385.1.1
Os--transcript:BGIOSGA012474-TA	Sl--transcript:Solyc01g079330.3.1
Os--transcript:BGIOSGA010876-TA	Sl--transcript:Solyc01g079310.3.1
Os--transcript:BGIOSGA013600-TA	Sl--transcript:Solyc01g107490.2.1
Os--transcript:BGIOSGA013604-TA	Sl--transcript:Solyc01g107475.1.1
Os--transcript:BGIOSGA009776-TA	Sl--transcript:Solyc01g107415.1.1
Os--transcript:BGIOSGA009774-TA	Sl--transcript:Solyc01g107330.3.1
Os--transcript:BGIOSGA009773-TA	Sl--transcript:Solyc01g107300.3.1
Os--transcript:BGIOSGA009768-TA	Sl--transcript:Solyc01g107210.3.1
Os--transcript:BGIOSGA013615-TA	Sl--transcript:Solyc01g107200.3.1
Os--transcript:BGIOSGA009766-TA	Sl--transcript:Solyc01g107170.2.1
Os--transcript:BGIOSGA013618-TA	Sl--transcript:Solyc01g107140.2.1
Os--transcript:BGIOSGA011137-TA	Sl--transcript:Solyc01g111570.3.1
Os--transcript:BGIOSGA011135-TA	Sl--transcript:Solyc01g111440.3.1
Os--transcript:BGIOSGA011133-TA	Sl--transcript:Solyc01g111400.3.1
Os--transcript:BGIOSGA011132-TA	Sl--transcript:Solyc01g111380.3.1
Os--transcript:BGIOSGA012215-TA	Sl--transcript:Solyc01g111340.3.1
Os--transcript:BGIOSGA012219-TA	Sl--transcript:Solyc01g111330.3.1
Os--transcript:BGIOSGA012220-TA	Sl--transcript:Solyc01g111310.3.1
Os--transcript:BGIOSGA011127-TA	Sl--transcript:Solyc01g111270.3.1
Os--transcript:BGIOSGA011125-TA	Sl--transcript:Solyc01g111145.1.1
Os--transcript:BGIOSGA013689-TA	Sl--transcript:Solyc01g006960.3.1
Os--transcript:BGIOSGA013690-TA	Sl--transcript:Solyc01g006950.3.1
Os--transcript:BGIOSGA013693-TA	Sl--transcript:Solyc01g006910.3.1
Os--transcript:BGIOSGA013694-TA	Sl--transcript:Solyc01g006900.3.1
Os--transcript:BGIOSGA013697-TA	Sl--transcript:Solyc01g006840.3.1
Os--transcript:BGIOSGA009682-TA	Sl--transcript:Solyc01g006825.1.1
Os--transcript:BGIOSGA009680-TA	Sl--transcript:Solyc01g006810.3.1
Os--transcript:BGIOSGA010767-TA	Sl--transcript:Solyc01g099900.3.1
Os--transcript:BGIOSGA012598-TA	Sl--transcript:Solyc01g099865.1.1
Os--transcript:BGIOSGA010761-TA	Sl--transcript:Solyc01g099840.3.1
Os--transcript:BGIOSGA010760-TA	Sl--transcript:Solyc01g099830.3.1
Os--transcript:BGIOSGA012603-TA	Sl--transcript:Solyc01g099810.3.1
Os--transcript:BGIOSGA010753-TA	Sl--transcript:Solyc01g099690.3.1
Os--transcript:BGIOSGA010749-TA	Sl--transcript:Solyc01g099600.3.1
Os--transcript:BGIOSGA012476-TA	Sl--transcript:Solyc01g059870.3.1
Os--transcript:BGIOSGA012481-TA	Sl--transcript:Solyc01g059840.2.1
Os--transcript:BGIOSGA012483-TA	Sl--transcript:Solyc01g059830.3.1
Os--transcript:BGIOSGA012484-TA	Sl--transcript:Solyc01g058730.3.1
Os--transcript:BGIOSGA012485-TA	Sl--transcript:Solyc01g058720.3.1
Os--transcript:BGIOSGA012487-TA	Sl--transcript:Solyc01g058670.3.1
Os--transcript:BGIOSGA010814-TA	Sl--transcript:Solyc10g074490.2.1
Os--transcript:BGIOSGA010809-TA	Sl--transcript:Solyc10g074650.2.1
Os--transcript:BGIOSGA010806-TA	Sl--transcript:Solyc10g074740.1.1
Os--transcript:BGIOSGA010794-TA	Sl--transcript:Solyc10g074930.1.1
Os--transcript:BGIOSGA012569-TA	Sl--transcript:Solyc10g074940.2.1
Os--transcript:BGIOSGA012571-TA	Sl--transcript:Solyc10g074945.1.1
Os--transcript:BGIOSGA012572-TA	Sl--transcript:Solyc10g074980.2.1
Os--transcript:BGIOSGA013834-TA	Sl--transcript:Solyc10g084660.2.1
Os--transcript:BGIOSGA013840-TA	Sl--transcript:Solyc10g084770.2.1
Os--transcript:BGIOSGA009547-TA	Sl--transcript:Solyc10g084780.2.1
Os--transcript:BGIOSGA009542-TA	Sl--transcript:Solyc10g084940.2.1
Os--transcript:BGIOSGA013850-TA	Sl--transcript:Solyc10g085000.2.1
Os--transcript:BGIOSGA013852-TA	Sl--transcript:Solyc10g085060.2.1
Os--transcript:BGIOSGA009525-TA	Sl--transcript:Solyc10g085160.2.1
Os--transcript:BGIOSGA012389-TA	Sl--transcript:Solyc10g076710.2.1
Os--transcript:BGIOSGA012390-TA	Sl--transcript:Solyc10g076700.2.1
Os--transcript:BGIOSGA010948-TA	Sl--transcript:Solyc10g076660.2.1
Os--transcript:BGIOSGA010944-TA	Sl--transcript:Solyc10g076590.2.1
Os--transcript:BGIOSGA012396-TA	Sl--transcript:Solyc10g076570.2.1
Os--transcript:BGIOSGA010938-TA	Sl--transcript:Solyc10g076510.2.1
Os--transcript:BGIOSGA012410-TA	Sl--transcript:Solyc10g076450.2.1
Os--transcript:BGIOSGA010921-TA	Sl--transcript:Solyc10g076420.2.1
Os--transcript:BGIOSGA010919-TA	Sl--transcript:Solyc10g076410.1.1
Os--transcript:BGIOSGA012431-TA	Sl--transcript:Solyc10g076300.2.1
Os--transcript:BGIOSGA010994-TA	Sl--transcript:Solyc10g084690.2.1
Os--transcript:BGIOSGA012341-TA	Sl--transcript:Solyc10g084650.2.1
Os--transcript:BGIOSGA010993-TA	Sl--transcript:Solyc10g084630.2.1
Os--transcript:BGIOSGA010988-TA	Sl--transcript:Solyc10g084620.2.1
Os--transcript:BGIOSGA012351-TA	Sl--transcript:Solyc10g084600.2.1
Os--transcript:BGIOSGA012354-TA	Sl--transcript:Solyc10g084560.2.1
Os--transcript:BGIOSGA010972-TA	Sl--transcript:Solyc10g084500.1.1
Os--transcript:BGIOSGA010967-TA	Sl--transcript:Solyc10g084420.2.1
Os--transcript:BGIOSGA013690-TA	Sl--transcript:Solyc10g081850.2.1
Os--transcript:BGIOSGA009689-TA	Sl--transcript:Solyc10g081820.2.1
Os--transcript:BGIOSGA013693-TA	Sl--transcript:Solyc10g081780.2.1
Os--transcript:BGIOSGA013697-TA	Sl--transcript:Solyc10g081740.2.1
Os--transcript:BGIOSGA009682-TA	Sl--transcript:Solyc10g081720.2.1
Os--transcript:BGIOSGA009680-TA	Sl--transcript:Solyc10g081710.2.1
Os--transcript:BGIOSGA013708-TA	Sl--transcript:Solyc10g081420.2.1
Os--transcript:BGIOSGA012325-TA	Sl--transcript:Solyc10g086490.2.1
Os--transcript:BGIOSGA011007-TA	Sl--transcript:Solyc10g086440.2.1
Os--transcript:BGIOSGA012335-TA	Sl--transcript:Solyc10g086420.1.1
Os--transcript:BGIOSGA011002-TA	Sl--transcript:Solyc10g086410.3.1
Os--transcript:BGIOSGA010995-TA	Sl--transcript:Solyc10g086400.2.1
Os--transcript:BGIOSGA012348-TA	Sl--transcript:Solyc10g086335.1.1
Os--transcript:BGIOSGA011014-TA	Sl--transcript:Solyc11g065970.2.1
Os--transcript:BGIOSGA011010-TA	Sl--transcript:Solyc11g066020.2.1
Os--transcript:BGIOSGA012330-TA	Sl--transcript:Solyc11g066040.2.1
Os--transcript:BGIOSGA011007-TA	Sl--transcript:Solyc11g066050.1.1
Os--transcript:BGIOSGA012334-TA	Sl--transcript:Solyc11g066070.2.1
Os--transcript:BGIOSGA012335-TA	Sl--transcript:Solyc11g066090.1.1
Os--transcript:BGIOSGA012337-TA	Sl--transcript:Solyc11g066150.2.1
Os--transcript:BGIOSGA011317-TA	Sl--transcript:Solyc11g010570.2.1
Os--transcript:BGIOSGA012011-TA	Sl--transcript:Solyc11g010440.2.1
Os--transcript:BGIOSGA012014-TA	Sl--transcript:Solyc11g010380.2.1
Os--transcript:BGIOSGA012015-TA	Sl--transcript:Solyc11g010340.2.1
Os--transcript:BGIOSGA012017-TA	Sl--transcript:Solyc11g010270.2.1
Os--transcript:BGIOSGA011310-TA	Sl--transcript:Solyc11g010210.1.1
Os--transcript:BGIOSGA011970-TA	Sl--transcript:Solyc12g049330.2.1
Os--transcript:BGIOSGA011979-TA	Sl--transcript:Solyc12g049360.2.1
Os--transcript:BGIOSGA011982-TA	Sl--transcript:Solyc12g049380.2.1
Os--transcript:BGIOSGA011983-TA	Sl--transcript:Solyc12g049400.2.1
Os--transcript:BGIOSGA011988-TA	Sl--transcript:Solyc12g049500.2.1
Os--transcript:BGIOSGA011991-TA	Sl--transcript:Solyc12g049540.2.1
Os--transcript:BGIOSGA011328-TA	Sl--transcript:Solyc12g049560.2.1
Os--transcript:BGIOSGA011993-TA	Sl--transcript:Solyc12g055720.2.1
Os--transcript:BGIOSGA010894-TA	Sl--transcript:Solyc12g099360.2.1
Os--transcript:BGIOSGA012468-TA	Sl--transcript:Solyc12g099310.2.1
Os--transcript:BGIOSGA010877-TA	Sl--transcript:Solyc12g099280.2.1
Os--transcript:BGIOSGA010875-TA	Sl--transcript:Solyc12g099230.2.1
Os--transcript:BGIOSGA010865-TA	Sl--transcript:Solyc12g099180.2.1
Os--transcript:BGIOSGA010857-TA	Sl--transcript:Solyc12g099120.2.1
Os--transcript:BGIOSGA010856-TA	Sl--transcript:Solyc12g099110.2.1
Os--transcript:BGIOSGA012502-TA	Sl--transcript:Solyc12g099090.2.1
Os--transcript:BGIOSGA010848-TA	Sl--transcript:Solyc12g098910.2.1
Os--transcript:BGIOSGA010559-TA	Sl--transcript:Solyc12g049400.2.1
Os--transcript:BGIOSGA010557-TA	Sl--transcript:Solyc12g049380.2.1
Os--transcript:BGIOSGA010552-TA	Sl--transcript:Solyc12g049360.2.1
Os--transcript:BGIOSGA010551-TA	Sl--transcript:Solyc12g049320.2.1
Os--transcript:BGIOSGA010546-TA	Sl--transcript:Solyc12g049290.2.1
Os--transcript:BGIOSGA010544-TA	Sl--transcript:Solyc12g049280.2.1
Os--transcript:BGIOSGA012851-TA	Sl--transcript:Solyc12g049230.2.1
Os--transcript:BGIOSGA012055-TA	Sl--transcript:Solyc02g092230.3.1
Os--transcript:BGIOSGA012056-TA	Sl--transcript:Solyc02g092240.3.1
Os--transcript:BGIOSGA011269-TA	Sl--transcript:Solyc02g092330.3.1
Os--transcript:BGIOSGA011268-TA	Sl--transcript:Solyc02g092380.3.1
Os--transcript:BGIOSGA012060-TA	Sl--transcript:Solyc02g092390.3.1
Os--transcript:BGIOSGA011264-TA	Sl--transcript:Solyc02g092410.3.1
[truncated: 2,457 more rows]

## Sheet: Oryza sativa Japonica Group
Collinearity analysis between tomato and rice (Oryza japonica) genomes, the yellow-filled emphasizes the collinear FWL gene pair between the two species.
Os--transcript:Os10t0560200-01	Sl--transcript:Solyc03g093200.3.1(SlFWL5)
Os--transcript:Os02t0763000-01	Sl--transcript:Solyc02g090730.3.1(SlFW2.2)
Os--transcript:Os01t0284500-01	Sl--transcript:Solyc01g102380.3.1
Os--transcript:Os01t0285300-01	Sl--transcript:Solyc01g102340.3.1
Os--transcript:Os01t0286100-01	Sl--transcript:Solyc01g102300.3.1
Os--transcript:Os01t0290000-01	Sl--transcript:Solyc01g101240.3.1
Os--transcript:Os01t0292700-01	Sl--transcript:Solyc01g101130.3.1
Os--transcript:Os01t0293000-01	Sl--transcript:Solyc01g101060.3.1
Os--transcript:Os01t0296100-01	Sl--transcript:Solyc01g101000.3.1
Os--transcript:Os01t0296200-00	Sl--transcript:Solyc01g100980.3.1
Os--transcript:Os01t0297700-01	Sl--transcript:Solyc01g100880.3.1
Os--transcript:Os01t0299200-00	Sl--transcript:Solyc01g100800.2.1
Os--transcript:Os01t0299400-01	Sl--transcript:Solyc01g100700.3.1
Os--transcript:Os01t0300000-01	Sl--transcript:Solyc01g100670.1.1
Os--transcript:Os01t0300900-01	Sl--transcript:Solyc01g100600.3.1
Os--transcript:Os01t0302500-01	Sl--transcript:Solyc01g100510.3.1
Os--transcript:Os01t0303800-01	Sl--transcript:Solyc01g100370.3.1
Os--transcript:Os01t0655250-00	Sl--transcript:Solyc01g095890.3.1
Os--transcript:Os01t0655800-01	Sl--transcript:Solyc01g095745.1.1
Os--transcript:Os01t0656400-00	Sl--transcript:Solyc01g095630.3.1
Os--transcript:Os01t0657000-01	Sl--transcript:Solyc01g095520.3.1
Os--transcript:Os01t0657400-00	Sl--transcript:Solyc01g095500.3.1
Os--transcript:Os01t0658400-01	Sl--transcript:Solyc01g095490.3.1
Os--transcript:Os01t0658700-02	Sl--transcript:Solyc01g095470.3.1
Os--transcript:Os01t0658900-01	Sl--transcript:Solyc01g095460.3.1
Os--transcript:Os01t0659900-01	Sl--transcript:Solyc01g095370.3.1
Os--transcript:Os01t0660200-01	Sl--transcript:Solyc01g095250.1.1
Os--transcript:Os01t0618400-01	Sl--transcript:Solyc01g095740.3.1
Os--transcript:Os01t0618700-01	Sl--transcript:Solyc01g095720.3.1
Os--transcript:Os01t0619100-01	Sl--transcript:Solyc01g095640.2.1
Os--transcript:Os01t0620800-01	Sl--transcript:Solyc01g095620.3.1
Os--transcript:Os01t0621300-01	Sl--transcript:Solyc01g095590.3.1
Os--transcript:Os01t0621600-01	Sl--transcript:Solyc01g095550.2.1
Os--transcript:Os01t0622700-02	Sl--transcript:Solyc01g095280.3.1
Os--transcript:Os01t0624400-00	Sl--transcript:Solyc01g095140.3.1
Os--transcript:Os01t0624700-01	Sl--transcript:Solyc01g095100.3.1
Os--transcript:Os01t0337500-00	Sl--transcript:Solyc01g100390.3.1
Os--transcript:Os01t0337900-01	Sl--transcript:Solyc01g100360.3.1
Os--transcript:Os01t0338000-01	Sl--transcript:Solyc01g100350.3.1
Os--transcript:Os01t0339900-01	Sl--transcript:Solyc01g100320.3.1
Os--transcript:Os01t0343300-01	Sl--transcript:Solyc01g100220.3.1
Os--transcript:Os01t0347100-01	Sl--transcript:Solyc01g099980.3.1
Os--transcript:Os01t0349400-01	Sl--transcript:Solyc01g099860.3.1
Os--transcript:Os01t0350900-02	Sl--transcript:Solyc01g099790.3.1
Os--transcript:Os01t0884500-01	Sl--transcript:Solyc01g103245.1.1
Os--transcript:Os01t0885000-01	Sl--transcript:Solyc01g103220.3.1
Os--transcript:Os01t0885200-01	Sl--transcript:Solyc01g103185.1.1
Os--transcript:Os01t0886600-01	Sl--transcript:Solyc01g102990.3.1
Os--transcript:Os01t0887100-01	Sl--transcript:Solyc01g102820.3.1
Os--transcript:Os01t0887700-01	Sl--transcript:Solyc01g102750.3.1
Os--transcript:Os01t0888300-01	Sl--transcript:Solyc01g102740.3.1
Os--transcript:Os01t0888600-01	Sl--transcript:Solyc01g102520.3.1
Os--transcript:Os01t0931100-02	Sl--transcript:Solyc01g099745.1.1
Os--transcript:Os01t0931300-01	Sl--transcript:Solyc01g099710.3.1
Os--transcript:Os01t0933200-00	Sl--transcript:Solyc01g099600.3.1
Os--transcript:Os01t0934000-01	Sl--transcript:Solyc01g099400.3.1
Os--transcript:Os01t0934100-01	Sl--transcript:Solyc01g099370.3.1
Os--transcript:Os01t0935000-01	Sl--transcript:Solyc01g099340.3.1
Os--transcript:Os01t0935200-01	Sl--transcript:Solyc01g099320.3.1
Os--transcript:Os01t0319000-01	Sl--transcript:Solyc01g102350.3.1
Os--transcript:Os01t0323000-01	Sl--transcript:Solyc01g101100.3.1
Os--transcript:Os01t0323600-01	Sl--transcript:Solyc01g101060.3.1
Os--transcript:Os01t0327400-01	Sl--transcript:Solyc01g101050.3.1
Os--transcript:Os01t0329300-01	Sl--transcript:Solyc01g100980.3.1
Os--transcript:Os01t0329900-01	Sl--transcript:Solyc01g100930.3.1
Os--transcript:Os01t0332100-01	Sl--transcript:Solyc01g100810.3.1
Os--transcript:Os01t0932950-00	Sl--transcript:Solyc01g067900.3.1
Os--transcript:Os01t0935400-00	Sl--transcript:Solyc01g067620.3.1
Os--transcript:Os01t0935800-01	Sl--transcript:Solyc01g067510.3.1
Os--transcript:Os01t0936000-00	Sl--transcript:Solyc01g067440.3.1
Os--transcript:Os01t0936100-01	Sl--transcript:Solyc01g067400.3.1
Os--transcript:Os01t0936200-01	Sl--transcript:Solyc01g067380.3.1
Os--transcript:Os01t0818000-01	Sl--transcript:Solyc10g074790.2.1
Os--transcript:Os01t0818300-01	Sl--transcript:Solyc10g074870.2.1
Os--transcript:Os01t0818600-01	Sl--transcript:Solyc10g074890.2.1
Os--transcript:Os01t0820700-00	Sl--transcript:Solyc10g074945.1.1
Os--transcript:Os01t0822200-01	Sl--transcript:Solyc10g075040.2.1
Os--transcript:Os01t0823500-01	Sl--transcript:Solyc10g076180.1.1
Os--transcript:Os01t0827400-01	Sl--transcript:Solyc10g076360.1.1
Os--transcript:Os01t0827800-00	Sl--transcript:Solyc10g076410.1.1
Os--transcript:Os01t0830700-01	Sl--transcript:Solyc10g076570.2.1
Os--transcript:Os01t0832600-01	Sl--transcript:Solyc10g076660.2.1
Os--transcript:Os01t0844400-02	Sl--transcript:Solyc10g084810.2.1
Os--transcript:Os01t0845100-01	Sl--transcript:Solyc10g084880.3.1
Os--transcript:Os01t0847900-02	Sl--transcript:Solyc10g084920.2.1
Os--transcript:Os01t0850000-01	Sl--transcript:Solyc10g084970.2.1
Os--transcript:Os01t0850100-01	Sl--transcript:Solyc10g084990.2.1
Os--transcript:Os01t0851100-02	Sl--transcript:Solyc10g085050.2.1
Os--transcript:Os01t0852400-00	Sl--transcript:Solyc10g085070.2.1
Os--transcript:Os01t0853000-01	Sl--transcript:Solyc10g085080.2.1
Os--transcript:Os01t0857200-01	Sl--transcript:Solyc10g085150.2.1
Os--transcript:Os01t0723600-01	Sl--transcript:Solyc10g007760.3.1
Os--transcript:Os01t0726700-01	Sl--transcript:Solyc10g007800.3.1
Os--transcript:Os01t0728150-00	Sl--transcript:Solyc10g007820.3.1
Os--transcript:Os01t0728300-01	Sl--transcript:Solyc10g007880.3.1
Os--transcript:Os01t0728350-00	Sl--transcript:Solyc10g007905.1.1
Os--transcript:Os01t0730300-02	Sl--transcript:Solyc10g007950.3.1
Os--transcript:Os01t0730700-01	Sl--transcript:Solyc10g007970.2.1
Os--transcript:Os01t0848400-01	Sl--transcript:Solyc10g086640.2.1
Os--transcript:Os01t0849100-01	Sl--transcript:Solyc10g086660.2.1
Os--transcript:Os01t0849600-01	Sl--transcript:Solyc10g086670.2.1
Os--transcript:Os01t0850100-01	Sl--transcript:Solyc10g086690.2.1
Os--transcript:Os01t0850200-00	Sl--transcript:Solyc10g086700.2.1
Os--transcript:Os01t0851400-01	Sl--transcript:Solyc10g086770.2.1
Os--transcript:Os01t0749900-01	Sl--transcript:Solyc10g007610.3.1
Os--transcript:Os01t0750000-02	Sl--transcript:Solyc10g007700.3.1
Os--transcript:Os01t0750100-03	Sl--transcript:Solyc10g007970.2.1
Os--transcript:Os01t0752400-00	Sl--transcript:Solyc10g008100.3.1
Os--transcript:Os01t0753300-00	Sl--transcript:Solyc10g008120.3.1
Os--transcript:Os01t0754100-01	Sl--transcript:Solyc10g008190.3.1
Os--transcript:Os01t0754500-01	Sl--transcript:Solyc10g008340.3.1
Os--transcript:Os01t0802700-01	Sl--transcript:Solyc10g080880.2.1
Os--transcript:Os01t0805600-01	Sl--transcript:Solyc10g080950.2.1
Os--transcript:Os01t0809300-01	Sl--transcript:Solyc10g081190.2.1
Os--transcript:Os01t0812050-00	Sl--transcript:Solyc10g081200.1.1
Os--transcript:Os01t0813000-01	Sl--transcript:Solyc10g081310.2.1
Os--transcript:Os01t0813100-01	Sl--transcript:Solyc10g081350.2.1
Os--transcript:Os01t0814900-01	Sl--transcript:Solyc10g081440.2.1
Os--transcript:Os01t0782800-00	Sl--transcript:Solyc10g006800.3.1
Os--transcript:Os01t0783500-01	Sl--transcript:Solyc10g006760.3.1
Os--transcript:Os01t0783800-01	Sl--transcript:Solyc10g006710.3.1
Os--transcript:Os01t0784200-00	Sl--transcript:Solyc10g006690.3.1
Os--transcript:Os01t0784800-01	Sl--transcript:Solyc10g006650.3.1
Os--transcript:Os01t0785400-01	Sl--transcript:Solyc10g006610.3.1
Os--transcript:Os01t0784700-00	Sl--transcript:Solyc10g005440.2.1
Os--transcript:Os01t0784800-01	Sl--transcript:Solyc10g005430.3.1
Os--transcript:Os01t0787400-01	Sl--transcript:Solyc10g005380.3.1
Os--transcript:Os01t0788800-01	Sl--transcript:Solyc10g005330.3.1
Os--transcript:Os01t0789200-01	Sl--transcript:Solyc10g005300.3.1
Os--transcript:Os01t0793200-01	Sl--transcript:Solyc10g005280.1.1
Os--transcript:Os01t0158800-00	Sl--transcript:Solyc10g076690.2.1
Os--transcript:Os01t0159400-01	Sl--transcript:Solyc10g076600.2.1
Os--transcript:Os01t0160100-01	Sl--transcript:Solyc10g076510.2.1
Os--transcript:Os01t0160200-02	Sl--transcript:Solyc10g076500.2.1
Os--transcript:Os01t0165000-01	Sl--transcript:Solyc10g076370.2.1
Os--transcript:Os01t0165200-01	Sl--transcript:Solyc10g076330.2.1
Os--transcript:Os01t0857400-01	Sl--transcript:Solyc11g066800.2.1
Os--transcript:Os01t0857500-01	Sl--transcript:Solyc11g066900.2.1
Os--transcript:Os01t0857700-01	Sl--transcript:Solyc11g067010.2.1
Os--transcript:Os01t0859200-01	Sl--transcript:Solyc11g067260.2.1
Os--transcript:Os01t0859600-01	Sl--transcript:Solyc11g068355.1.1
Os--transcript:Os01t0860300-01	Sl--transcript:Solyc11g068420.2.1
Os--transcript:Os01t0860601-01	Sl--transcript:Solyc11g068430.2.1
Os--transcript:Os01t0860800-01	Sl--transcript:Solyc11g068440.2.1
Os--transcript:Os01t0862800-01	Sl--transcript:Solyc11g068620.2.1
Os--transcript:Os01t0863500-01	Sl--transcript:Solyc11g068765.1.1
Os--transcript:Os01t0864000-01	Sl--transcript:Solyc11g068780.1.1
Os--transcript:Os01t0865700-00	Sl--transcript:Solyc11g068920.1.1
Os--transcript:Os01t0323000-01	Sl--transcript:Solyc12g098960.2.1
Os--transcript:Os01t0323100-01	Sl--transcript:Solyc12g098980.2.1
Os--transcript:Os01t0323600-01	Sl--transcript:Solyc12g099000.2.1
Os--transcript:Os01t0327600-02	Sl--transcript:Solyc12g099010.2.1
Os--transcript:Os01t0328400-01	Sl--transcript:Solyc12g099030.2.1
Os--transcript:Os01t0329800-01	Sl--transcript:Solyc12g099090.2.1
Os--transcript:Os01t0332500-01	Sl--transcript:Solyc12g099160.2.1
Os--transcript:Os01t0337600-02	Sl--transcript:Solyc12g099320.2.1
Os--transcript:Os01t0342900-01	Sl--transcript:Solyc12g099360.2.1
Os--transcript:Os01t0343300-01	Sl--transcript:Solyc12g099370.2.1
Os--transcript:Os01t0348600-01	Sl--transcript:Solyc12g099440.2.1
Os--transcript:Os01t0188400-01	Sl--transcript:Solyc12g008430.2.1
Os--transcript:Os01t0190400-01	Sl--transcript:Solyc12g008510.2.1
Os--transcript:Os01t0190500-01	Sl--transcript:Solyc12g008520.2.1
Os--transcript:Os01t0191150-00	Sl--transcript:Solyc12g008590.2.1
Os--transcript:Os01t0191500-01	Sl--transcript:Solyc12g008630.2.1
Os--transcript:Os01t0192000-01	Sl--transcript:Solyc12g008660.1.1
Os--transcript:Os01t0192900-00	Sl--transcript:Solyc12g008740.1.1
Os--transcript:Os01t0195500-01	Sl--transcript:Solyc12g008910.2.1
Os--transcript:Os01t0195801-00	Sl--transcript:Solyc12g008930.2.1
Os--transcript:Os01t0173600-00	Sl--transcript:Solyc12g006640.2.1
Os--transcript:Os01t0174700-01	Sl--transcript:Solyc12g006690.2.1
Os--transcript:Os01t0176700-01	Sl--transcript:Solyc12g006800.2.1
Os--transcript:Os01t0178300-01	Sl--transcript:Solyc12g006910.2.1
Os--transcript:Os01t0178400-01	Sl--transcript:Solyc12g006920.2.1
Os--transcript:Os01t0178700-01	Sl--transcript:Solyc12g006940.2.1
Os--transcript:Os01t0180000-01	Sl--transcript:Solyc12g006975.1.1
Os--transcript:Os01t0182300-01	Sl--transcript:Solyc12g007040.2.1
Os--transcript:Os01t0738400-01	Sl--transcript:Solyc12g008660.1.1
Os--transcript:Os01t0739000-01	Sl--transcript:Solyc12g008630.2.1
Os--transcript:Os01t0739200-01	Sl--transcript:Solyc12g008620.2.1
Os--transcript:Os01t0739700-01	Sl--transcript:Solyc12g008580.2.1
Os--transcript:Os01t0740500-00	Sl--transcript:Solyc12g008540.2.1
Os--transcript:Os01t0742400-02	Sl--transcript:Solyc12g008500.2.1
Os--transcript:Os01t0743500-01	Sl--transcript:Solyc12g008430.2.1
Os--transcript:Os01t0744400-01	Sl--transcript:Solyc12g008390.2.1
Os--transcript:Os01t0782800-00	Sl--transcript:Solyc12g005400.2.1
Os--transcript:Os01t0783200-02	Sl--transcript:Solyc12g005380.2.1
Os--transcript:Os01t0785400-01	Sl--transcript:Solyc12g005310.2.1
Os--transcript:Os01t0786900-01	Sl--transcript:Solyc12g005230.2.1
Os--transcript:Os01t0789200-01	Sl--transcript:Solyc12g005160.2.1
Os--transcript:Os01t0793500-01	Sl--transcript:Solyc12g005140.2.1
Os--transcript:Os01t0793800-01	Sl--transcript:Solyc12g005000.1.1
Os--transcript:Os01t0783500-01	Sl--transcript:Solyc02g079410.2.1
Os--transcript:Os01t0783700-01	Sl--transcript:Solyc02g079520.2.1
Os--transcript:Os01t0783800-01	Sl--transcript:Solyc02g079533.1.1
Os--transcript:Os01t0784800-01	Sl--transcript:Solyc02g079750.3.1
Os--transcript:Os01t0785900-01	Sl--transcript:Solyc02g079920.3.1
Os--transcript:Os01t0786700-00	Sl--transcript:Solyc02g079980.3.1
Os--transcript:Os01t0787400-01	Sl--transcript:Solyc02g080110.3.1
Os--transcript:Os01t0788200-01	Sl--transcript:Solyc02g080190.3.1
Os--transcript:Os01t0788400-01	Sl--transcript:Solyc02g080200.3.1
Os--transcript:Os01t0788800-01	Sl--transcript:Solyc02g080260.3.1
Os--transcript:Os01t0201700-02	Sl--transcript:Solyc02g071730.3.1
Os--transcript:Os01t0202800-00	Sl--transcript:Solyc02g071920.3.1
Os--transcript:Os01t0203000-01	Sl--transcript:Solyc02g071990.3.1
Os--transcript:Os01t0203800-01	Sl--transcript:Solyc02g072140.1.1
Os--transcript:Os01t0205100-01	Sl--transcript:Solyc02g072230.3.1
Os--transcript:Os01t0205300-00	Sl--transcript:Solyc02g072260.3.1
Os--transcript:Os01t0205700-01	Sl--transcript:Solyc02g072300.3.1
Os--transcript:Os01t0206300-00	Sl--transcript:Solyc02g072530.2.1
Os--transcript:Os01t0206800-01	Sl--transcript:Solyc02g076660.3.1
Os--transcript:Os01t0208600-01	Sl--transcript:Solyc02g076840.3.1
Os--transcript:Os01t0920100-01	Sl--transcript:Solyc02g094030.3.1
Os--transcript:Os01t0921600-01	Sl--transcript:Solyc02g094140.3.1
Os--transcript:Os01t0923200-01	Sl--transcript:Solyc02g094210.1.1
Os--transcript:Os01t0924400-01	Sl--transcript:Solyc02g094290.1.1
Os--transcript:Os01t0925000-02	Sl--transcript:Solyc02g094360.3.1
Os--transcript:Os01t0925300-01	Sl--transcript:Solyc02g094390.3.1
Os--transcript:Os01t0927000-01	Sl--transcript:Solyc02g094520.3.1
Os--transcript:Os01t0929000-01	Sl--transcript:Solyc02g094560.3.1
Os--transcript:Os01t0929200-01	Sl--transcript:Solyc02g094570.3.1
Os--transcript:Os01t0752500-01	Sl--transcript:Solyc02g077360.1.1
Os--transcript:Os01t0752800-01	Sl--transcript:Solyc02g077410.3.1
Os--transcript:Os01t0753000-01	Sl--transcript:Solyc02g077450.3.1
Os--transcript:Os01t0753150-00	Sl--transcript:Solyc02g077470.3.1
Os--transcript:Os01t0753300-00	Sl--transcript:Solyc02g077510.3.1
Os--transcript:Os01t0753500-01	Sl--transcript:Solyc02g077560.3.1
Os--transcript:Os01t0754000-01	Sl--transcript:Solyc02g077730.3.1
Os--transcript:Os01t0754100-01	Sl--transcript:Solyc02g077740.3.1
Os--transcript:Os01t0748500-01	Sl--transcript:Solyc02g071610.3.1
Os--transcript:Os01t0748600-02	Sl--transcript:Solyc02g071740.3.1
Os--transcript:Os01t0748900-01	Sl--transcript:Solyc02g071780.3.1
Os--transcript:Os01t0749300-02	Sl--transcript:Solyc02g072000.3.1
Os--transcript:Os01t0749400-02	Sl--transcript:Solyc02g072150.3.1
Os--transcript:Os01t0750000-02	Sl--transcript:Solyc02g072180.3.1
Os--transcript:Os01t0750100-03	Sl--transcript:Solyc02g072190.3.1
Os--transcript:Os01t0750300-01	Sl--transcript:Solyc02g072240.3.1
Os--transcript:Os01t0636600-01	Sl--transcript:Solyc02g086680.3.1
Os--transcript:Os01t0637800-00	Sl--transcript:Solyc02g086683.1.1
Os--transcript:Os01t0638800-00	Sl--transcript:Solyc02g086760.1.1
Os--transcript:Os01t0639200-01	Sl--transcript:Solyc02g086770.3.1
Os--transcript:Os01t0639600-01	Sl--transcript:Solyc02g086810.1.1
Os--transcript:Os01t0639900-01	Sl--transcript:Solyc02g086820.3.1
Os--transcript:Os01t0640700-00	Sl--transcript:Solyc02g086860.3.1
Os--transcript:Os01t0684900-01	Sl--transcript:Solyc02g091050.3.1
Os--transcript:Os01t0685200-01	Sl--transcript:Solyc02g091110.3.1
Os--transcript:Os01t0685500-01	Sl--transcript:Solyc02g091120.3.1
Os--transcript:Os01t0685800-01	Sl--transcript:Solyc02g091130.3.1
Os--transcript:Os01t0686400-01	Sl--transcript:Solyc02g091190.3.1
Os--transcript:Os01t0686700-00	Sl--transcript:Solyc02g091230.3.1
Os--transcript:Os01t0687500-01	Sl--transcript:Solyc02g091290.3.1
Os--transcript:Os01t0629900-01	Sl--transcript:Solyc02g084870.3.1
Os--transcript:Os01t0633500-01	Sl--transcript:Solyc02g085020.3.1
Os--transcript:Os01t0634300-00	Sl--transcript:Solyc02g085035.1.1
Os--transcript:Os01t0634500-00	Sl--transcript:Solyc02g085120.3.1
Os--transcript:Os01t0635200-01	Sl--transcript:Solyc02g085150.3.1
Os--transcript:Os01t0635550-00	Sl--transcript:Solyc02g085160.1.1
Os--transcript:Os01t0636400-01	Sl--transcript:Solyc02g085180.3.1
Os--transcript:Os01t0169400-01	Sl--transcript:Solyc02g086480.1.1
Os--transcript:Os01t0169500-01	Sl--transcript:Solyc02g086500.3.1
Os--transcript:Os01t0169900-01	Sl--transcript:Solyc02g086520.3.1
Os--transcript:Os01t0170000-01	Sl--transcript:Solyc02g086530.3.1
Os--transcript:Os01t0172100-01	Sl--transcript:Solyc02g086650.3.1
Os--transcript:Os01t0172200-01	Sl--transcript:Solyc02g086660.3.1
Os--transcript:Os01t0688200-01	Sl--transcript:Solyc02g086010.2.1
Os--transcript:Os01t0689600-01	Sl--transcript:Solyc02g086170.3.1
Os--transcript:Os01t0689800-01	Sl--transcript:Solyc02g086220.3.1
Os--transcript:Os01t0689900-03	Sl--transcript:Solyc02g086270.3.1
Os--transcript:Os01t0692300-01	Sl--transcript:Solyc02g086350.3.1
Os--transcript:Os01t0693300-01	Sl--transcript:Solyc02g086370.3.1
Os--transcript:Os01t0695200-01	Sl--transcript:Solyc02g086540.2.1
Os--transcript:Os01t0129600-00	Sl--transcript:Solyc02g085910.3.1
Os--transcript:Os01t0133400-01	Sl--transcript:Solyc02g086145.1.1
Os--transcript:Os01t0134500-01	Sl--transcript:Solyc02g086180.3.1
Os--transcript:Os01t0137400-00	Sl--transcript:Solyc02g086210.3.1
Os--transcript:Os01t0138800-01	Sl--transcript:Solyc02g086300.3.1
Os--transcript:Os01t0139200-01	Sl--transcript:Solyc02g086360.3.1
Os--transcript:Os01t0139600-01	Sl--transcript:Solyc02g086370.3.1
Os--transcript:Os01t0667400-02	Sl--transcript:Solyc02g077390.2.1
Os--transcript:Os01t0670800-02	Sl--transcript:Solyc02g077560.3.1
Os--transcript:Os01t0672100-02	Sl--transcript:Solyc02g077610.3.1
Os--transcript:Os01t0672166-00	Sl--transcript:Solyc02g077650.2.1
Os--transcript:Os01t0672201-00	Sl--transcript:Solyc02g077660.3.1
Os--transcript:Os01t0672400-01	Sl--transcript:Solyc02g077750.3.1
Os--transcript:Os01t0752500-01	Sl--transcript:Solyc02g077360.1.1
Os--transcript:Os01t0754100-01	Sl--transcript:Solyc02g077170.2.1
Os--transcript:Os01t0755100-02	Sl--transcript:Solyc02g077190.2.1
Os--transcript:Os01t0758000-00	Sl--transcript:Solyc02g076880.3.1
Os--transcript:Os01t0758200-01	Sl--transcript:Solyc02g076850.2.1
Os--transcript:Os01t0758500-01	Sl--transcript:Solyc02g076800.1.1
Os--transcript:Os01t0758900-01	Sl--transcript:Solyc02g076680.3.1
Os--transcript:Os01t0759400-02	Sl--transcript:Solyc02g072530.2.1
Os--transcript:Os01t0759700-02	Sl--transcript:Solyc02g072510.3.1
Os--transcript:Os01t0759900-01	Sl--transcript:Solyc02g072500.3.1
Os--transcript:Os01t0212400-01	Sl--transcript:Solyc02g077270.3.1
Os--transcript:Os01t0213800-01	Sl--transcript:Solyc02g077250.2.1
Os--transcript:Os01t0214200-01	Sl--transcript:Solyc02g077220.3.1
Os--transcript:Os01t0215000-01	Sl--transcript:Solyc02g077130.2.1
Os--transcript:Os01t0215700-01	Sl--transcript:Solyc02g077120.3.1
Os--transcript:Os01t0217000-01	Sl--transcript:Solyc02g077080.3.1
Os--transcript:Os01t0218100-01	Sl--transcript:Solyc02g076920.3.1
Os--transcript:Os01t0650000-02	Sl--transcript:Solyc02g077130.2.1
Os--transcript:Os01t0651000-01	Sl--transcript:Solyc02g077120.3.1
Os--transcript:Os01t0651800-01	Sl--transcript:Solyc02g077110.3.1
Os--transcript:Os01t0651932-00	Sl--transcript:Solyc02g077090.3.1
Os--transcript:Os01t0652100-01	Sl--transcript:Solyc02g077080.3.1
Os--transcript:Os01t0652700-00	Sl--transcript:Solyc02g076890.1.1
Os--transcript:Os01t0238600-01	Sl--transcript:Solyc02g077740.3.1
Os--transcript:Os01t0238800-01	Sl--transcript:Solyc02g077730.3.1
Os--transcript:Os01t0239100-01	Sl--transcript:Solyc02g077670.3.1
Os--transcript:Os01t0239700-01	Sl--transcript:Solyc02g077630.3.1
Os--transcript:Os01t0242300-01	Sl--transcript:Solyc02g077470.3.1
Os--transcript:Os01t0242500-01	Sl--transcript:Solyc02g077310.3.1
Os--transcript:Os01t0169400-01	Sl--transcript:Solyc03g112430.1.1
Os--transcript:Os01t0169800-01	Sl--transcript:Solyc03g112460.3.1
Os--transcript:Os01t0170000-01	Sl--transcript:Solyc03g112500.3.1
Os--transcript:Os01t0170100-01	Sl--transcript:Solyc03g112510.2.1
Os--transcript:Os01t0170300-01	Sl--transcript:Solyc03g112580.3.1
Os--transcript:Os01t0170500-01	Sl--transcript:Solyc03g112620.3.1
Os--transcript:Os01t0171000-01	Sl--transcript:Solyc03g112680.2.1
Os--transcript:Os01t0171800-01	Sl--transcript:Solyc03g112840.2.1
Os--transcript:Os01t0172100-01	Sl--transcript:Solyc03g112870.3.1
Os--transcript:Os01t0188400-01	Sl--transcript:Solyc03g120980.3.1
Os--transcript:Os01t0190000-01	Sl--transcript:Solyc03g121040.3.1
Os--transcript:Os01t0190300-01	Sl--transcript:Solyc03g121060.3.1
Os--transcript:Os01t0190400-01	Sl--transcript:Solyc03g121070.3.1
Os--transcript:Os01t0191200-02	Sl--transcript:Solyc03g121100.3.1
Os--transcript:Os01t0193600-01	Sl--transcript:Solyc03g121260.3.1
Os--transcript:Os01t0196500-01	Sl--transcript:Solyc03g121450.3.1
Os--transcript:Os01t0197100-01	Sl--transcript:Solyc03g121510.3.1
Os--transcript:Os01t0197400-01	Sl--transcript:Solyc03g121560.3.1
Os--transcript:Os01t0221300-01	Sl--transcript:Solyc03g007420.3.1
Os--transcript:Os01t0224100-01	Sl--transcript:Solyc03g007460.2.1
Os--transcript:Os01t0224200-00	Sl--transcript:Solyc03g007500.3.1
Os--transcript:Os01t0225300-01	Sl--transcript:Solyc03g007620.3.1
Os--transcript:Os01t0226200-00	Sl--transcript:Solyc03g007710.3.1
Os--transcript:Os01t0226300-01	Sl--transcript:Solyc03g007740.3.1
Os--transcript:Os01t0226400-01	Sl--transcript:Solyc03g007760.3.1
Os--transcript:Os01t0226600-02	Sl--transcript:Solyc03g007770.3.1
Os--transcript:Os01t0924200-01	Sl--transcript:Solyc03g097430.1.1
Os--transcript:Os01t0924900-01	Sl--transcript:Solyc03g097490.3.1
Os--transcript:Os01t0924933-01	Sl--transcript:Solyc03g097500.3.1
Os--transcript:Os01t0924966-00	Sl--transcript:Solyc03g097510.1.1
Os--transcript:Os01t0925300-01	Sl--transcript:Solyc03g097630.3.1
Os--transcript:Os01t0925700-01	Sl--transcript:Solyc03g097690.3.1
Os--transcript:Os01t0905700-01	Sl--transcript:Solyc03g111510.3.1
Os--transcript:Os01t0907400-01	Sl--transcript:Solyc03g111590.3.1
Os--transcript:Os01t0908200-01	Sl--transcript:Solyc03g111710.3.1
Os--transcript:Os01t0908700-01	Sl--transcript:Solyc03g111870.3.1
Os--transcript:Os01t0909300-00	Sl--transcript:Solyc03g112120.2.1
Os--transcript:Os01t0909400-01	Sl--transcript:Solyc03g112130.1.1
Os--transcript:Os01t0911100-01	Sl--transcript:Solyc03g112350.3.1
Os--transcript:Os01t0748500-01	Sl--transcript:Solyc03g005900.3.1
Os--transcript:Os01t0748600-02	Sl--transcript:Solyc03g005920.3.1
Os--transcript:Os01t0748950-01	Sl--transcript:Solyc03g005950.2.1
Os--transcript:Os01t0749300-02	Sl--transcript:Solyc03g006000.3.1
Os--transcript:Os01t0750400-00	Sl--transcript:Solyc03g006050.3.1
Os--transcript:Os01t0754000-01	Sl--transcript:Solyc03g006310.3.1
Os--transcript:Os01t0227200-01	Sl--transcript:Solyc03g120760.3.1
Os--transcript:Os01t0227300-01	Sl--transcript:Solyc03g120750.3.1
Os--transcript:Os01t0228500-01	Sl--transcript:Solyc03g120720.3.1
Os--transcript:Os01t0228600-03	Sl--transcript:Solyc03g120660.3.1
Os--transcript:Os01t0230200-01	Sl--transcript:Solyc03g120520.2.1
Os--transcript:Os01t0231000-01	Sl--transcript:Solyc03g120500.3.1
Os--transcript:Os01t0231800-01	Sl--transcript:Solyc03g120480.3.1
Os--transcript:Os01t0232000-00	Sl--transcript:Solyc03g120475.1.1
Os--transcript:Os01t0232300-01	Sl--transcript:Solyc03g120470.3.1
Os--transcript:Os01t0233100-00	Sl--transcript:Solyc03g120440.2.1
Os--transcript:Os01t0708000-00	Sl--transcript:Solyc03g121840.3.1
Os--transcript:Os01t0708100-01	Sl--transcript:Solyc03g121830.1.1
Os--transcript:Os01t0708700-01	Sl--transcript:Solyc03g121760.3.1
Os--transcript:Os01t0709000-01	Sl--transcript:Solyc03g121745.1.1
Os--transcript:Os01t0709400-01	Sl--transcript:Solyc03g121730.3.1
Os--transcript:Os01t0709500-03	Sl--transcript:Solyc03g121610.3.1
Os--transcript:Os01t0710000-01	Sl--transcript:Solyc03g121580.3.1
Os--transcript:Os01t0836600-01	Sl--transcript:Solyc04g010200.1.1
Os--transcript:Os01t0837100-00	Sl--transcript:Solyc04g010230.3.1
Os--transcript:Os01t0837200-01	Sl--transcript:Solyc04g010250.3.1
Os--transcript:Os01t0839200-01	Sl--transcript:Solyc04g010330.3.1
Os--transcript:Os01t0839700-02	Sl--transcript:Solyc04g011430.3.1
Os--transcript:Os01t0840100-01	Sl--transcript:Solyc04g011440.3.1
[truncated: 3,990 more rows]

## Sheet: Glycine max
Collinearity analysis between tomato and soybean (Glycine max) genomes, the yellow-filled emphasizes the collinear FWL gene pair between the two species.
[truncated: 33,371 more rows]

[truncated: 1 more sheets: Zea mays]
