# Supplementary material for: Genome-Wide Analyses of SlFWL Family Genes and Their Expression Profiles under Cold, Heat, Salt and Drought Stress in Tomato
Source: Int J Mol Sci. 2023 Jul 22;24(14):11783. doi: 10.3390/ijms241411783 (PMC10380795; doi:10.3390/ijms241411783)
Supplement: Supplementary file 1 [file ijms-24-11783-s001.zip › supplementary/Table S4.xlsx]

## Sheet: RNA-seq Date
Transcriptome analysis of various tissues in wild species S. pimpinellifolium, LA1589
Gene Name	whole root (ROOT)	hypocotyl (HYPO)	vegitative meristems (MERI)	cotyledons (COTYL)	young leaves (YL)	mature leaves (ML)	young flower buds (YFB)	anthesis flowers (0DPA)	10 days post anthesis fruit (10 DPA1)	20 days post anthesis fruit (20DPA)	rippening fruit (33DPA)
SlFWL1	38.41	30.24	17.19	89.51	8.58	36.88	9.17	6.56	5.18	0.15	0.42
SlFWL2	60.43	44.2	23.96	14.56	10.46	11.92	15.47	34.52	5.23	7.38	1.28
SlFWL3	11.51	8.47	16.39	10.9	28.5	14.28	37.69	16.2	36.05	27.54	4.72
SlFW2.2	2.23	0.49	0.79	0	0.77	0.08	2.1	0.15	1.83	1.38	0
SlFWL5	24.08	21.87	21.26	19.04	8.88	9.16	14.63	14.76	34.31	48.44	26.35
SlFWL6	1.61	6.02	2.83	71.86	0.28	1.15	0.07	0.19	2.9	0.03	0.01
SlFWL7	2.04	0.95	0.19	1.76	0.08	0.04	0.01	0	0.11	0.04	0.02
SlFWL8	15.64	19.96	12.28	22.04	6.58	10.61	3.98	1.46	5.32	3.62	1.24
SlFWL9	1.61	0.24	0.03	0	0	0	0	0	0.04	0.07	0
SlFWL10	55.28	54.87	51.04	54.19	56.87	34.22	53.86	59.66	62.21	46.72	19.01
SlFWL11	2.23	0.29	0.05	0.01	0	0.01	0	0	0	0.02	0
SlFWL12	123.25	104.98	74.53	89.94	32.32	29.14	44.24	52.06	59.55	59.6	58.97
SlFWL13	25.63	4.22	1.8	31.75	0.39	1.81	0.24	0.44	1.62	0.08	0.27
SlFWL14	0.02	0.11	0	0.15	0.75	1.42	0.36	123.67	0.93	0.25	0.01
SlFWL15	0.02	0.02	0.04	0.05	0	0.11	0	47.71	0.16	0.02	0
SlFWL16	160.01	120.29	63.33	128.36	26	86.63	27.83	113.71	136.12	166.75	193.2
SlFWL17	0	0	0	0	0	0.01	0	3.84	0	0.01	0
SlFWL18	4	5.79	7.15	5.37	5.13	2.92	7.99	5.87	6.91	7.23	7.25
SlFWL19	43.48	39.45	37.63	54.41	36.05	47.31	37.56	320.68	46.51	43.67	39.26
SlFWL20	0.7	6.92	4.21	6.88	0.03	0.18	0.35	0.3	0.24	0	0.1
SlFWL21	0.63	0.04	0	0.06	0	0.01	0	0.02	0	0	0
