# Supplementary material for: Genome-Wide Analyses of SlFWL Family Genes and Their Expression Profiles under Cold, Heat, Salt and Drought Stress in Tomato
Source: Int J Mol Sci. 2023 Jul 22;24(14):11783. doi: 10.3390/ijms241411783 (PMC10380795; doi:10.3390/ijms241411783)
Supplement: Supplementary file 1 [file ijms-24-11783-s001.zip › supplementary/Table S5.xlsx]

## Sheet: Sheet1
		Sequence (5'->3')
SleiF	Forward primer	ATCCTTCAGAGCGGTGTTCA
	Reverse primer	ATCTCAAGAGCCTCTGGTGG
SlFWL1	Forward primer	TGAAAAACCTATGACTGGTGTTCC
	Reverse primer	CTGTTCCTTTGTCGACAATTTCAG
SlFWL2	Forward primer	TTGTGGTGCAAGTGGAGCTT
	Reverse primer	CCCACAAGGGCTTTCTGGTA
SlFWL3	Forward primer	GGAGCTCCCAGACAACAGAC
	Reverse primer	GCTGAATTAACGGTGACGCC
SlFW2.2	Forward primer	CTGGAAGAGGCACCTTGTGT
	Reverse primer	GCTTGCCACCCTATTCCCAT
SlFWL5	Forward primer	GGGTGGAATTGCTGTTGCAG
	Reverse primer	GCAGTGACTGACGAACCAGA
SlFWL6	Forward primer	TCACCGATACACCCTAGCCA
	Reverse primer	TGTGCGGCTCGTTGTAATCT
SlFWL7	Forward primer	TGACAGCGTTGTTCCCTTGT
	Reverse primer	AGAGCAAACAGCAGGCATCA
SlFWL8	Forward primer	TGTGAAGCTTGTGCATTGTGT
	Reverse primer	ACCTTCAACTGTTGGTGGGA
SlFWL9	Forward primer	AGGGAACTCAAAAATCGCGG
	Reverse primer	ATGTAGGAATTGGTGGCACTGT
SlFWL10	Forward primer	CTGCAGATGAGCCTTGGACA
	Reverse primer	TCAGCCTCTCGACATTACGC
SlFWL11	Forward primer	TCTGCTGGCAATGGTGGTAT
	Reverse primer	AGGGGTTTTAGCCTTTCGGG
SlFWL12	Forward primer	TGTTGTACAAGTGTTGGTTGTGA
	Reverse primer	CGGGCTGCCTAGAAGCATAA
SlFWL13	Forward primer	CCGCTCTAGGGTGGAATGG
	Reverse primer	ACACACCACAACCTCAAATCA
SlFWL14	Forward primer	TCCCCTTTATGGACCCCCTC
	Reverse primer	GGCATCATAGGGGGTTGGTG
SlFWL15	Forward primer	CGTGAGCTTCATCGTCAAGG
	Reverse primer	TCTTGAACTGGAGGTGGGGT
SlFWL16	Forward primer	TGCTGCGGGAGCTTTATTGA
	Reverse primer	AAAGCCAGGATGAGGAAGCC
SlFWL17	Forward primer	CCTGCTGATGAAGATTGGGC
	Reverse primer	AACGTCTCCATGTGTCGTCC
SlFWL18	Forward primer	TCCGGTGAAGTCCATTGCC
	Reverse primer	AGGTGTAAACACCAACCGGAA
SlFWL19	Forward primer	CGTCGTAGGCTTCCTCATCC
	Reverse primer	ATGGAGTCGATGGCATAGCG
SlFWL20	Forward primer	TGGAGGGTCAATGGTCAAGTG
	Reverse primer	CAGCATTCTCCCCCATGGTTA
SlFWL21	Forward primer	AGCTTGCCAGAAGACCCTTG
	Reverse primer	CCATCCTAGGGAGGGGTCAA
