# Supplementary material for: Genome-Wide Analyses of SlFWL Family Genes and Their Expression Profiles under Cold, Heat, Salt and Drought Stress in Tomato
Source: Int J Mol Sci. 2023 Jul 22;24(14):11783. doi: 10.3390/ijms241411783 (PMC10380795; doi:10.3390/ijms241411783)
Supplement: Supplementary file 1 [file ijms-24-11783-s001.zip › supplementary/Table S6.xlsx]

## Sheet: SlFWL1
	eiF(Ct)	SlFWL1(Ct)	△Ct	△△Ct	2-△△Ct	AVERAGE(2-△△Ct)
0h	23.8834	29.0137	5.13029	5.52899	1	1
	23.3321	29.0556	5.72346
	23.48	29.2133	5.73322
cold1h	23.9672	27.9434	3.97623	1.55276	2.93378	3.60231
	24.1658	27.8749	3.70911	1.81988	3.53052
	24.3791	27.7896	3.41042	2.11857	4.34265
cold3h	23.3099	25.8832	2.57324	2.95575	7.75837	7.99329
	23.5094	25.9228	2.4134	3.11559	8.66732
	23.5514	26.1631	2.61171	2.91728	7.55419
cold6h	25.0526	27.5183	2.46571	3.06328	8.35871	9.94091
	25.4144	27.4064	1.99201	3.53698	11.6074
	25.0299	27.2578	2.2279	3.30109	9.8566
cold12h	23.8366	23.2872	-0.549368	6.07836	67.5722	48.6375
	23.7795	23.9649	0.185373	5.34362	40.6059
	23.6786	23.9698	0.291185	5.2378	37.7343
cold24h	25.6436	23.9462	-1.69732	7.22631	149.739	140.777
	25.7003	23.9528	-1.74742	7.27641	155.031
	25.4917	24.1434	-1.34826	6.87725	117.56
heat1h	25.589	25.3734	-0.21563	5.74462	53.617	54.543
	25.3305	25.1963	-0.134207	5.6632	50.6748
	25.4839	25.1221	-0.361872	5.89086	59.3371
heat3h	24.6509	25.2782	0.627321	4.90167	29.8916	29.5892
	24.4665	25.0796	0.613056	4.91593	30.1886
	24.2863	24.9729	0.686651	4.84234	28.6873
heat6h	20.2223	25.0439	4.82162	0.707371	1.63283	1.85779
	20.286	24.9302	4.6442	0.88479	1.8465
	20.2373	24.7	4.46269	1.0663	2.09405
heat12h	20.4975	25.4984	5.0009	0.528086	1.44201	1.48817
	20.4595	25.3844	4.92491	0.604076	1.52001
	20.4331	25.3748	4.94163	0.587364	1.5025
heat24h	21.8946	25.0947	3.20011	2.32888	5.02415	4.71574
	21.9744	25.1773	3.20292	2.32607	5.01438
	21.8247	25.315	3.49031	2.03868	4.10868
nacl1h	18.9095	19.7778	0.868307	4.66068	25.2933	23.5841
	18.8459	19.8427	0.99678	4.53221	23.1383
	18.8068	19.8554	1.04868	4.48031	22.3207
nacl3h	20.2558	24.0833	3.82743	1.70156	3.25253	3.00135
	20.1147	24.1591	4.04433	1.48466	2.79851
	20.1362	24.103	3.96681	1.56218	2.953
nacl6h	24.5775	33.3006	8.72317	-3.19418	0.109259	0.135504
	24.2749	31.953	7.67811	-2.14912	0.22545
	23.9879	33.3166	9.32878	-3.7998	0.0718038
nacl12h	21.2369	23.8873	2.65043	2.87856	7.35414	8.41304
	21.0644	23.614	2.54957	2.97942	7.8867
	21.3546	23.5619	2.20731	3.32168	9.99827
nacl24h	18.6267	24.0656	5.43889	0.0900974	1.06444	0.984671
	18.4732	23.8917	5.41846	0.110529	1.07962
	18.604	24.4371	5.83309	-0.3041	0.809947
peg1h	20.5351	21.6985	1.16331	4.36567	20.6157	20.5956
	20.684	21.7469	1.06287	4.46612	22.1022
	20.4501	21.7259	1.27584	4.25315	19.0689
peg3h	19.2431	24.3155	5.07234	0.456654	1.37235	1.34367
	19.2347	24.3548	5.12017	0.408817	1.3276
	19.3713	24.4877	5.11641	0.412584	1.33107
peg6h	20.8558	24.9212	4.06546	1.46353	2.75782	3.08226
	20.8721	24.7487	3.87659	1.6524	3.14357
	20.9874	24.7742	3.78682	1.74217	3.34538
peg12h	20.1844	24.2724	4.08792	1.44107	2.71523	2.6968
	20.3793	24.2568	3.87758	1.65141	3.14141
	19.9596	24.3291	4.36952	1.15947	2.23376
peg24h	18.5824	24.2237	5.64123	-0.112244	0.925148	0.848524
	18.5308	24.4927	5.96189	-0.432898	0.740772
	18.4658	24.1798	5.71399	-0.184998	0.879651

## Sheet: SlFWL2
	eiF(Ct)	SlFWL2(Ct)	△Ct	△△Ct	2-△△Ct	AVERAGE(2-△△Ct)
0h	20.3598	23.5119	3.15211	2.91376	1	1
	20.2261	23.3465	3.12033
	20.5807	23.0495	2.46885
cold1h	22.4554	20.6877	-1.7677	4.68146	25.6603	28.5005
	22.6276	20.5212	-2.10641	5.02017	32.4506
	22.6984	20.8365	-1.86184	4.77561	27.3905
cold3h	22.4735	22.2773	-0.196196	3.10996	8.63359	11.2652
	22.4725	21.6134	-0.85912	3.77288	13.6695
	22.3755	21.7666	-0.60887	3.52263	11.4926
cold6h	22.3662	21.0646	-1.30153	4.2153	18.5751	19.0154
	22.1173	20.9685	-1.14884	4.06261	16.7096
	22.4651	20.9352	-1.52995	4.44371	21.7616
cold0h	23.6763	21.4906	-2.18575	-2.14275	1	1
	23.8886	21.3801	-2.50853
	23.2333	21.4993	-1.73396
cold12h	23.3472	20.1871	-3.16013	1.01739	2.02425	1.57183
	23.2429	20.5614	-2.68151	0.538766	1.45273
	23.3029	20.8516	-2.45136	0.308612	1.23852
cold24h	24.5937	21.3199	-3.27378	1.13104	2.19016	3.11306
	24.7766	20.7896	-3.98695	1.8442	3.59054
	24.8391	20.8651	-3.974	1.83126	3.55847
0h	23.4866	20.8826	-2.60396	-2.61594	1	1
	23.3053	20.759	-2.54625
	23.2881	20.5905	-2.69761
heat1h	25.3341	21.8911	-3.4431	0.827156	1.77418	2.03895
	25.4364	21.4469	-3.98943	1.37349	2.59096
	25.3563	21.9316	-3.42471	0.808768	1.75172
heat3h	24.4547	22.1945	-2.26024	-0.3557	0.78149	0.61961
	24.6831	22.6372	-2.04593	-0.570012	0.673611
	24.2845	22.9771	-1.30739	-1.30855	0.403727
heat6h	21.3297	15.5949	-5.73482	3.11888	8.68711	8.80793
	21.1366	15.2242	-5.91247	3.29653	9.8255
	20.9185	15.3186	-5.59983	2.98389	7.91116
0h	21.8601	24.8394	2.97929	3.48921	1	1
	21.3593	24.8895	3.53011
	20.9756	24.9338	3.95821
heat12h	20.4739	19.3087	-1.16522	4.65443	25.1839	24.4246
	20.5936	19.4931	-1.10053	4.58974	24.0796
	20.125	19.0286	-1.09637	4.58558	24.0103
0h	21.504	23.8307	2.32672	2.08442	1	1
	21.592	23.8105	2.21853
	21.5194	23.2274	1.70802
heat24h	22.2529	22.5673	0.314377	1.77004	3.41065	3.25517
	21.7468	22.0815	0.334686	1.74974	3.36297
	21.8511	22.3544	0.503357	1.58106	2.99191
0h	20.3598	23.5119	3.15211	2.91376	1	1
	20.2261	23.3465	3.12033
	20.5807	23.0495	2.46885
nacl1h	24.1615	22.2446	-1.91697	4.83073	28.4574	30.6404
	24.4515	22.4086	-2.04295	4.95671	31.0541
	24.4232	22.3186	-2.10459	5.01836	32.4098
nacl3h	21.589	22.795	1.20605	1.70772	3.26644	3.6582
	21.8296	22.9877	1.15807	1.75569	3.37689
	22.0412	22.8402	0.798971	2.11479	4.33128
nacl6h	21.0458	21.557	0.5112	2.40256	5.28742	5.29966
	20.5743	21.3103	0.736032	2.17773	4.52442
	20.4811	20.7891	0.307997	2.60577	6.08715
0h	23.4866	20.8826	-2.60396	-2.61594	1	1
	23.3053	20.759	-2.54625
	23.2881	20.5905	-2.69761
nacl12h	22.7681	16.7442	-6.02387	3.40793	10.6143	11.0036
	22.9914	16.76	-6.23145	3.61551	12.2568
	22.5777	16.6199	-5.95787	3.34193	10.1396
nacl24h	20.1066	17.289	-2.81766	0.201722	1.15007	1.07159
	20.1317	17.5571	-2.57461	-0.0413308	0.971758
	20.195	17.4509	-2.74414	0.128198	1.09293
0h	23.4866	20.8826	-2.60396	-2.61594	1	1
	23.3053	20.759	-2.54625
	23.2881	20.5905	-2.69761
peg1h	21.1773	20.3469	-0.830425	-1.78552	0.290072	0.311726
	21.2612	20.2068	-1.05435	-1.56159	0.338778
	21.1424	20.2333	-0.909081	-1.70686	0.306326
0h	20.3598	23.5119	3.15211	2.91376	1	1
	20.2261	23.3465	3.12033
	20.5807	23.0495	2.46885
peg3h	21.9882	22.2228	0.234615	2.67915	6.40478	6.02835
	21.9583	22.3339	0.375513	2.53825	5.80884
	21.9977	22.3578	0.36005	2.55371	5.87144
peg6h	21.9057	22.184	0.278242	2.63552	6.214	5.73867
	21.9062	22.3494	0.443192	2.47057	5.54264
	21.8976	22.3626	0.465029	2.44874	5.45937
0h	23.4866	20.8826	-2.60396	-2.61594	1	1
	23.3053	20.759	-2.54625
	23.2881	20.5905	-2.69761
peg12h	21.9249	19.9536	-1.97133	-0.644608	0.639667	0.607719
	21.4403	19.9554	-1.48488	-1.13106	0.456581
	21.6823	19.5265	-2.15579	-0.460152	0.72691
peg24h	19.2424	16.2457	-2.99666	0.380722	1.30199	1.32425
	19.5616	16.4967	-3.06489	0.448951	1.36505
	19.4701	16.4693	-3.00076	0.384824	1.3057

## Sheet: SlFWL3
	eiF(Ct)	SlFWL3(Ct)	△Ct	△△Ct	2-△△Ct	AVERAGE(2-△△Ct)
0h	21.3889	23.8981	2.50923	2.50313	1	1
	20.7987	23.3869	2.58825
	21.1998	23.6117	2.4119
cold1h	21.6938	21.899	0.205175	2.29795	4.9176	6.52234
	21.9915	21.7325	-0.259022	2.76215	6.78407
	22.1118	21.6394	-0.472382	2.97551	7.86535
cold3h	20.4453	23.9031	3.45773	-0.954597	0.515986	0.647288
	20.6021	23.9007	3.29862	-0.795494	0.576146
	20.989	23.7271	2.73805	-0.234917	0.849734
cold6h	21.4051	22.4688	1.06376	1.43937	2.71203	3.70204
	21.7963	22.1721	0.375753	2.12738	4.36922
	21.8263	22.3204	0.494186	2.00894	4.02488
cold12h	20.6439	20.6504	0.00650597	2.49662	5.64363	6.14766
	20.8256	20.6405	-0.18511	2.68824	6.44527
	20.7246	20.56	-0.164557	2.66769	6.35409
cold24h	20.7977	24.1615	3.36387	-0.860737	0.550671	0.42642
	19.3649	24.1957	4.83078	-2.32765	0.199209
	20.8525	24.2732	3.42075	-0.917624	0.52938
0h	21.2694	23.2399	1.97046	2.49977	1	1
	21.0618	23.925	2.86322
	21.0485	23.7141	2.66561
heat1h	26.486	25.5775	-0.908501	3.40827	10.6167	12.8102
	26.5612	25.058	-1.50314	4.00291	16.0323
	26.3044	25.2458	-1.05868	3.55845	11.7815
heat3h	24.8782	25.8328	0.954586	1.54518	2.91841	2.12973
	23.8068	25.8146	2.00779	0.491977	1.40637
	24.4449	25.8989	1.45403	1.04574	2.06442
heat6h	22.4631	25.1908	2.72775	-0.227979	0.85383	0.963336
	22.4353	25.3576	2.92236	-0.422589	0.746084
	22.9362	25.0685	2.13229	0.367475	1.29009
heat12h	24.2439	28.1192	3.8753	-1.37553	0.385411	0.311181
	24.3026	28.3597	4.05712	-1.55735	0.339775
	24.5217	29.2844	4.76264	-2.26288	0.208356
heat24h	23.4378	25.3591	1.92133	0.578439	1.49323	1.85487
	23.0082	24.7204	1.71211	0.787658	1.72627
	22.9711	24.2412	1.27011	1.22966	2.34512
0h	21.3889	23.8981	2.50923	2.50313	1	1
	20.7987	23.3869	2.58825
	21.1998	23.6117	2.4119
nacl1h	19.0041	25.6832	6.67916	-4.17603	0.0553211	0.106748
	20.019	25.8179	5.79892	-3.29579	0.101829
	20.2665	25.3859	5.11935	-2.61622	0.163095
nacl3h	20.9524	25.4265	4.47406	-1.97093	0.255089	0.22614
	21.1389	25.717	4.57808	-2.07495	0.237343
	20.8839	25.8137	4.92984	-2.42671	0.185989
nacl6h	24.7704	25.7046	0.934187	1.56894	2.96687	2.67074
	24.5609	25.4564	0.895407	1.60772	3.0477
	24.1159	25.6208	1.50484	0.998295	1.99764
nacl12h	21.8038	24.1732	2.36936	0.133772	1.09716	1.02525
	21.6622	24.3727	2.71049	-0.207363	0.866119
	22.077	24.4264	2.34935	0.153778	1.11248
nacl24h	19.367	24.4336	5.06653	-2.5634	0.169177	0.149905
	18.8602	24.4223	5.56213	-3.059	0.119991
	19.4456	24.5877	5.14205	-2.63892	0.160548
0h	21.2694	23.2399	1.97046	2.5658	1	1
	21.0618	23.925	2.86322
	20.8504	23.7141	2.86371
peg1h	21.2845	25.2799	3.99547	-1.42967	0.371215	0.28391
	21.4127	26.1045	4.69174	-2.12594	0.229101
	21.5079	26.0656	4.55766	-1.99187	0.251414
peg3h	20.1849	24.2275	4.04259	-1.47679	0.359287	0.213509
	20.4451	25.7458	5.30073	-2.73493	0.150212
	20.2713	25.7691	5.49784	-2.93204	0.131029
peg6h	21.4212	24.7872	3.36609	-0.800295	0.574232	0.498871
	21.4433	25.5681	4.12483	-1.55903	0.33938
	21.5401	24.8844	3.34423	-0.778429	0.583001
peg12h	21.4445	25.1957	3.75128	-1.18548	0.439679	0.522199
	21.3959	25.0238	3.62789	-1.06209	0.478937
	21.459	24.6508	3.19178	-0.625978	0.64798
peg24h	19.9695	24.9135	4.94402	-2.37822	0.192347	0.243804
	19.7497	24.0865	4.33682	-1.77102	0.293002
	19.6933	24.282	4.5887	-2.0229	0.246062

## Sheet: SlFW2.2
	eiF(Ct)	SlFW2.2(Ct)	△Ct	△△Ct	2-△△Ct	AVERAGE(2-△△Ct)
0h	20.768	30.7611	9.99316	9.98415	1	1
	20.6754	30.6012	9.92576
	20.8616	30.8951	10.0335
cold1h	22.0278	33.3305	11.3027	-1.3185	0.400952	0.468235
	22.1133	33.3866	11.2734	-1.2892	0.409178
	21.8533	32.5875	10.7342	-0.750068	0.594576
cold3h	20.8044	33.0489	12.2445	-2.26031	0.208727	0.139248
	20.5788	33.6964	13.1175	-3.13339	0.113961
	20.5678	33.947	13.3792	-3.39506	0.0950573
cold6h	21.1181	32.1922	11.0741	-1.08998	0.469767	0.422227
	21.3956	32.8961	11.5005	-1.51639	0.349559
	21.149	32.2937	11.1447	-1.16051	0.447354
cold12h	21.9207	32.5408	10.6201	-0.635991	0.643498	0.836395
	21.5923	31.7209	10.1286	-0.144494	0.904696
	22.1024	32.144	10.0416	-0.0574087	0.960989
cold24h	20.3041	31.0525	10.7484	-0.764257	0.588757	0.471438
	20.6152	31.989	11.3738	-1.38966	0.381655
	20.742	31.8978	11.1558	-1.17169	0.443901
heat1h	26.8863	Undetermined				#DIV/0!
	26.5344	Undetermined
	26.9131	Undetermined
heat3h	21.1985	31.894	10.6954	-0.711288	0.610775	0.537729
	20.9724	31.8655	10.8931	-0.908946	0.532574
	21.004	32.0779	11.0739	-1.08976	0.469839
heat6h	22.2365	34.5846	12.3482	-2.36401	0.19425	0.0771579
	18.2631	34.0593	15.7962	-5.81209	0.0177987
	20.2926	35.9627	15.6701	-5.68592	0.0194253
heat12h	21.7242	Undetermined				#DIV/0!
	21.4581	Undetermined
	21.2691	Undetermined
heat24h	23.1531	Undetermined				#DIV/0!
	23.0086	Undetermined
	22.6889	Undetermined
na1heif	19.5789	33.8146	14.2357	-4.25154	0.0524999	0.0749338
	19.6757	33.7244	14.0487	-4.06452	0.0597667
	19.6663	32.802	13.1357	-3.15156	0.112535
na3heif	20.3606	32.9956	12.635	-2.65082	0.15923	0.165691
	20.3822	32.8715	12.4893	-2.50515	0.176147
	20.6591	33.2718	12.6128	-2.62863	0.161697
na6heif	25.179	Undetermined				#DIV/0!
	24.8244	Undetermined
	25.0338	Undetermined
na12heif	21.9932	35.0722	13.079	-3.09485	0.117046	0.190204
	22.3399	35.8925	13.5526	-3.56845	0.0842926
	22.0588	33.4802	11.4214	-1.43724	0.369273
na24heif	18.6709	Undetermined				0.0209726
	18.5849	34.5769	15.992	-6.00788	0.0155399
	18.4502	33.6773	15.2272	-5.24302	0.0264054
0h	23.8795	29.758	5.87847	6.13139	1	1
	23.5133	29.1682	5.65493
	23.9414	30.8022	6.86077
peg1h	22.1229	31.8497	9.7268	-3.59542	0.0827317	0.0988188
	22.6322	32.1638	9.53165	-3.40026	0.0947149
	22.9981	32.2003	9.20224	-3.07085	0.11901
peg3h	25.7651	Undetermined				0.343674
	26.0036	Undetermined
	25.9918	33.6641	7.67227	-1.54089	0.343674
peg6h	23.7096	Undetermined				0.0791013
	24.1623	33.9538	9.79154	-3.66016	0.0791013
	24.3435	Undetermined
peg12h	22.9967	Undetermined				0.0267903
	22.5715	Undetermined
	22.4817	33.8352	11.3535	-5.22214	0.0267903
peg24h	22.5372	33.9139	11.3767	-5.24531	0.0263636	0.0399405
	22.2775	32.6327	10.3552	-4.22385	0.0535173
	23.3805	Undetermined

## Sheet: SlFWL5
	eiF(Ct)	SlFWL5(Ct)	△Ct	△△Ct	2-△△Ct	AVERAGE(2-△△Ct)
0h	21.2623	25.5527	4.29038	4.15297	1	1
	21.3811	25.4862	4.10509
	21.3555	25.4189	4.06343
cold1h	22.4001	26.7895	4.38939	-0.23642	0.848849	0.907752
	22.4512	26.6504	4.19921	-0.0462443	0.968454
	22.4101	26.7055	4.29546	-0.142491	0.905954
0h	21.3613	25.5324	4.17103	4.35333	1	1
	20.8481	25.4316	4.58353
	21.2524	25.5578	4.30542
cold3h	21.1993	25.6382	4.43891	-0.0855827	0.942404	0.870986
	21.0707	25.7337	4.66308	-0.309755	0.806779
	21.1001	25.6647	4.5646	-0.211271	0.863776
cold6h	21.659	26.2744	4.61535	-0.262022	0.833918	0.710031
	21.4407	26.3387	4.89806	-0.544737	0.685516
	21.4088	26.4737	5.06489	-0.711563	0.610658
cold12h	22.5386	26.7711	4.23244	0.120885	1.0874	1.20566
	22.5982	26.4739	3.87576	0.477571	1.3924
	22.2068	26.3747	4.16785	0.185472	1.13719
cold24h	21.0256	26.1444	5.11881	-0.765482	0.588257	0.560682
	21.0831	26.2032	5.12009	-0.766764	0.587734
	21.0011	26.337	5.33596	-0.982637	0.506054
0h	21.3613	25.5324	4.17103	4.35333	1	1
	20.8481	25.4316	4.58353
	21.2524	25.5578	4.30542
heat1h	21.6286	24.9577	3.32904	1.02428	2.03395	1.71209
	21.5594	25.2407	3.68127	0.672052	1.59334
	21.6115	25.3713	3.75974	0.593588	1.50899
heat3h	21.385	23.7641	2.37911	1.97421	3.92914	4.33508
	21.5882	23.8061	2.21788	2.13544	4.39373
	21.5869	23.713	2.12609	2.22724	4.68238
0h	21.6415	28.4776	6.83612	6.93046	1	1
	21.7472	29	7.25279
	21.7588	28.4612	6.70246
heat6h	19.2878	24.3847	5.09688	1.83358	3.5642	3.04998
	19.0519	24.3726	5.32072	1.60974	3.05197
	18.8331	24.4223	5.58918	1.34128	2.53376
heat12h	16.4911	23.583	7.09198	-0.161523	0.894081	0.819543
	16.3562	23.6968	7.34062	-0.410166	0.752537
	16.5352	23.7661	7.23088	-0.300427	0.812012
0h	21.2623	25.5527	4.29038	4.15297	1	1
	21.3811	25.4862	4.10509
	21.3555	25.4189	4.06343
heat24h	21.8584	24.05	2.19167	1.9613	3.89413	3.92005
	21.8558	24.0676	2.21183	1.94114	3.84008
	22.0157	24.1593	2.14364	2.00933	4.02595
0h	21.6415	28.4776	6.83612	6.93046	1	1
	21.7472	29	7.25279
	21.7588	28.4612	6.70246
nacl1h	19.4026	23.2431	3.84047	3.08998	8.51487	9.25666
	19.5348	23.1773	3.64256	3.2879	9.76688
	19.5728	23.2571	3.68432	3.24614	9.48823
0h	21.2623	25.5527	4.29038	4.15297	1	1
	21.3811	25.4862	4.10509
	21.3555	25.4189	4.06343
nacl3h	22.8444	25.0101	2.16564	1.98733	3.96501	3.44484
	22.9235	25.1102	2.18673	1.96624	3.90749
	22.274	25.1271	2.85314	1.29983	2.462
nacl6h	21.2236	24.6124	3.38889	0.764076	1.69828	2.75624
	21.8007	24.1945	2.39385	1.75912	3.38491
	21.9435	24.425	2.48144	1.67153	3.18552
0h	21.6415	28.4776	6.83612	6.93046	1	1
	21.7472	29	7.25279
	21.7588	28.4612	6.70246
nacl12h	20.9187	24.6692	3.75042	3.18004	9.06331	6.96448
	20.3614	24.7349	4.37348	2.55698	5.88475
	20.3078	24.6665	4.35869	2.57177	5.94537
nacl24h	18.7329	22.5897	3.85682	3.07363	8.4189	7.83635
	18.5836	22.7085	4.12488	2.80558	6.99139
	18.6187	22.5315	3.91276	3.0177	8.09876
0h	23.8795	26.398	2.51845	2.55211	1	1
	23.5133	26.1286	2.61532
	23.9414	26.464	2.52256
peg1h	22.1229	24.4598	2.33688	0.215234	1.16089	1.4424
	22.6322	24.6201	1.9879	0.564214	1.47858
	22.9981	24.7951	1.79703	0.755082	1.68773
peg3h	25.7651	26.8421	1.07702	1.47509	2.78002	3.10663
	26.0036	26.8912	0.887569	1.66454	3.17013
	25.9918	26.7913	0.799479	1.75263	3.36973
peg6h	23.7096	25.2493	1.53973	1.01238	2.01724	2.51624
	24.1623	25.3299	1.16762	1.38449	2.6108
	24.3435	25.3493	1.00581	1.54631	2.92068
peg12h	22.6967	24.3372	1.64055	0.911566	1.88109	1.69014
	22.5715	24.297	1.72555	0.826562	1.77345
	22.4817	24.5321	2.05042	0.501687	1.41587
peg24h	22.5372	24.7945	2.25729	0.294818	1.22673	1.20259
	22.2775	24.5171	2.23964	0.312476	1.24184
	22.3805	24.7446	2.36409	0.188018	1.1392

## Sheet: SlFWL6
	eiF(Ct)	SlFWL6(Ct)	△Ct	△△Ct	2-△△Ct	AVERAGE(2-△△Ct)
0h	19.6766	31.9335	12.257	12.8317	1	1
	19.2787	31.7495	12.4708
	19.4692	33.2364	13.7673
cold1h	21.7829	32.4938	10.7109	2.12076	4.34922	5.06829
	21.8075	32.3799	10.5724	2.25922	4.78732
	21.8779	32.1083	10.2304	2.6013	6.06834
cold3h	20.9121	30.8861	9.97402	2.85765	7.24833	8.70016
	20.9336	30.5477	9.6141	3.21757	9.30219
	20.8679	30.4441	9.57617	3.2555	9.54997
cold6h	23.3357	30.4337	7.09795	5.73372	53.2134	55.4204
	23.3371	30.3426	7.00552	5.82614	56.734
	23.2043	30.2206	7.01625	5.81542	56.3138
cold12h	22.1784	30.9183	8.7399	4.09177	17.0508	16.5745
	21.4334	30.4293	8.9959	3.83576	14.2784
	21.6554	30.2859	8.63049	4.20118	18.3942
cold24h	23.8131	31.257	7.44393	5.38774	41.8669	41.3879
	23.8979	31.4579	7.55999	5.27167	38.6307
	23.8457	31.2289	7.38322	5.44845	43.6662
0h	21.9363	31.1559	9.21958	9.38053	1	1
	21.7387	31.6897	9.951
	21.6856	30.6566	8.97101
heat1h	20.9361	30.6577	9.72157	-0.34104	0.789472	0.593219
	20.7627	31.7807	11.0179	-1.63741	0.321433
	21.4804	31.4414	9.96099	-0.580455	0.668753
heat3h	20.9247	29.6049	8.68018	0.700355	1.6249	1.88602
	20.9117	29.6977	8.78594	0.594592	1.51005
	21.0457	29.0911	8.04532	1.33521	2.52312
heat6h	21.9195	30.8436	8.92414	0.456388	1.3721	1.57679
	21.8271	30.4241	8.59702	0.783517	1.72132
	22.062	30.7315	8.66953	0.711006	1.63694
heat12h	20.229	27.0333	6.80436	2.57617	5.96354	5.08846
	20.3421	27.5444	7.20231	2.17822	4.52595
	20.3828	27.5075	7.12477	2.25577	4.77588
heat24h	21.2617	28.311	7.04939	2.33115	5.03205	4.46766
	21.3405	28.3736	7.03315	2.34738	5.08901
	21.1229	28.7889	7.66599	1.71454	3.28192
0h	21.2623	27.6878	6.42542	6.33485	1	1
	21.3811	27.3365	5.95533
	21.3555	27.9793	6.62378
nacl1h	24.0489	25.9766	1.92762	4.40723	21.2181	22.5473
	23.9891	25.998	2.00891	4.32593	20.0556
	24.3152	25.9294	1.61411	4.72074	26.3684
nacl3h	22.8444	26.9947	4.15031	2.18453	4.5458	4.18281
	22.9235	27.1441	4.22066	2.11419	4.32946
	22.274	26.7318	4.45782	1.87703	3.67317
nacl6h	21.2236	25.6465	4.42291	1.91194	3.76314	3.16436
	21.8007	26.3625	4.56188	1.77297	3.41756
	21.9435	27.069	5.12547	1.20937	2.31237
nacl12h	24.669	27.0446	2.37557	3.95928	15.5547	10.0043
	24.0812	27.3453	3.26412	3.07073	8.40196
	23.7604	27.4968	3.73642	2.59842	6.05625
nacl24h	22.439	26.3526	3.91366	2.42119	5.35612	5.64123
	22.4721	26.1488	3.67671	2.65813	6.31215
	22.3987	26.3397	3.94104	2.3938	5.25541
0h	21.2623	27.6878	6.42542	6.33485	1	1
	21.3811	27.3365	5.95533
	21.3555	27.9793	6.62378
peg1h	21.574	23.2452	1.67113	4.66371	25.3465	31.216
	22.2316	23.4177	1.18613	5.14872	35.4747
	22.1431	23.4412	1.29803	5.03681	32.827
peg3h	24.0544	25.931	1.8766	4.45824	21.9819	22.7168
	24.0926	25.7779	1.68528	4.64957	25.0992
	24.0424	25.9801	1.93778	4.39707	21.0692
peg6h	22.4956	26.3666	3.87102	2.46383	5.51679	4.32115
	22.0452	26.4242	4.37894	1.95591	3.8796
	22.2062	26.7063	4.5001	1.83474	3.56707
peg12h	22.0028	25.5475	3.54469	2.79015	6.91702	7.32619
	21.9741	25.7201	3.74607	2.58878	6.01588
	21.8734	25.031	3.15762	3.17723	9.04566
peg24h	21.7382	26.3718	4.63357	1.70128	3.25189	4.41212
	21.668	25.6339	3.96589	2.36896	5.16567
	21.7398	25.806	4.06617	2.26868	4.81881

## Sheet: SlFWL7
	eiF(Ct)	SlFWL7(Ct)	△Ct	△△Ct	2-△△Ct	AVERAGE(2-△△Ct)
0h	19.6766	34.1991	14.5225	14.1094	1	1
	19.2787	33.2737	13.9949
	19.4692	33.2799	13.8107
cold1h	21.7829	29.4992	7.71626	6.39314	84.0478	85.9192
	21.8075	29.5737	7.76625	6.34315	81.1858
	21.8779	29.4555	7.57765	6.53175	92.5239									4	5
cold3h	20.9121	31.6185	10.7063	3.40306	10.5785	9.31929
	20.9336	31.9557	11.0221	3.08728	8.49895
	20.8679	31.8267	10.9588	3.15063	8.88045
cold6h	23.3357	30.3962	7.06042	7.04898	132.42	142.903
	23.3371	30.1396	6.80244	7.30696	158.348									110.613
	23.2043	30.2058	7.0015	7.10791	137.941										142.903
cold12h	22.1784	31.0795	8.90107	5.20833	36.9713	23.9758								1	1
	21.4334	31.1464	9.71298	4.39642	21.0599
	21.6554	31.9682	10.3128	3.79661	13.8962
cold24h	23.8131	31.1365	7.32346	6.78594	110.35	110.613
	23.8979	31.2411	7.34316	6.76624	108.853
	23.8457	31.1395	7.29389	6.81551	112.635
0h	22.0811	34.1991	12.118	12.2131	1	1
	22.0281	33.2737	11.2456
	20.0043	33.2799	13.2756
heat1h	21.5007	30.3286	8.82791	3.38518	10.4481	10.0261
	21.4579	30.1892	8.73125	3.48183	11.1721
	21.7338	30.8665	9.13275	3.08034	8.45812
heat3h	21.6397	33.053	11.4133	0.7998	1.74086	2.376
	21.6456	32.3946	10.749	1.46411	2.75893
	21.761	32.58	10.819	1.39408	2.62822
heat6h	22.4157	31.8154	9.39972	2.81336	7.0292	6.81354
	22.1994	31.4661	9.26671	2.94637	7.70808
	22.2019	31.9031	9.70128	2.51181	5.70334
heat12h	21.6313	30.1246	8.49323	3.71986	13.1762	12.6234
	21.6605	30.2178	8.55731	3.65577	12.6037
	21.7293	30.3466	8.61728	3.5958	12.0905
heat24h	22.2113	30.8244	8.61314	3.59995	12.1253	13.1861
	22.0145	30.3427	8.32816	3.88493	14.7734
	22.0213	30.5722	8.5509	3.66218	12.6598
0h	19.9205	32.0658	12.1453	11.9897	1	1
	20.9291	32.3985	11.4693
	20.1842	32.5386	12.3544
nacl1h	23.1189	30.6015	7.48262	4.50705	22.7382	21.3671
	23.1638	30.869	7.70515	4.28452	19.488
	23.1033	30.6417	7.53845	4.45122	21.8751
nacl3h	20.7598	31.172	10.4122	1.5775	2.98452	2.8647
	20.3452	30.8744	10.5291	1.46055	2.75214
	20.7511	31.226	10.4749	1.51473	2.85746
nacl6h	20.0315	28.8598	8.82827	3.1614	8.94695	9.13466
	20.1711	28.9515	8.78036	3.20931	9.24909
	20.1724	28.9592	8.78679	3.20288	9.20795
nacl12h	21.942	28.9434	7.00141	4.98826	31.7406	28.0135
	21.7566	28.8842	7.12764	4.86203	29.0815
	21.7368	29.1892	7.45247	4.5372	23.2185
nacl24h	21.6336	29.7236	8.08998	3.89969	14.9253	14.7837
	21.3268	29.5318	8.20497	3.7847	13.7818
	21.3605	29.3826	8.02212	3.96755	15.6441
0h	19.9205	32.0658	12.1453	11.9897	1	1
	20.9291	32.3985	11.4693
	20.1842	32.5386	12.3544
peg1h	21.2631	24.9268	3.66363	8.32604	320.912	330.906
	21.1508	24.7985	3.64769	8.34198	324.479
	21.336	24.8855	3.54951	8.44015	347.328
peg3h	22.5783	29.0497	6.47145	5.51822	45.8299	41.7484
	22.2917	28.8793	6.58759	5.40207	42.2849
	22.2796	29.0548	6.77514	5.21453	37.1304
peg6h	21.1319	29.2579	8.12602	3.86365	14.5571	16.3734
	21.0078	28.9904	7.98266	4.00701	16.0779
	21.1671	28.9485	7.78137	4.2083	18.4852
peg12h	20.3481	28.0651	7.71705	4.27262	19.3279	23.9243
	20.9221	28.1449	7.2228	4.76687	27.2252
	20.7386	28.0718	7.33318	4.65649	25.2198
peg24h	20.5739	28.5485	7.97455	4.01512	16.1685	14.8767
	21.0064	29.0162	8.00979	3.97988	15.7784
	20.1562	28.481	8.32481	3.66485	12.6833

## Sheet: SlFWL8
	eiF(Ct)	SlFWL8(Ct)	△Ct	△△Ct	2-△△Ct	AVERAGE(2-△△Ct)
0h	19.6766	22.3046	2.62802	2.38415	1	1
	19.2787	21.5218	2.24307
	19.4692	21.7505	2.28136
cold1h	21.7829	20.8338	-0.949121	3.33327	10.079	10.741
	21.8075	20.7045	-1.10294	3.48709	11.213
	21.8779	20.8117	-1.06619	3.45035	10.931
cold3h	20.9121	22.6319	1.71976	0.664394	1.5849	1.60425
	20.9336	22.5731	1.63945	0.744705	1.67563
	20.8679	22.6177	1.74981	0.634342	1.55223
cold6h	23.3357	25.4539	2.11813	0.266023	1.20249	1.01511
	23.3371	25.7756	2.43845	-0.0542952	0.963065
	23.2043	25.7733	2.56894	-0.184785	0.87978
cold12h	22.1784	23.4108	1.23236	1.1518	2.2219	1.6806
	21.4334	23.5278	2.09434	0.28981	1.22248
	21.6554	23.3638	1.70841	0.675742	1.59742
cold24h	23.8131	25.7835	1.97045	0.413699	1.3321	1.59155
	23.8979	25.7461	1.84814	0.536016	1.44996
	23.8457	25.2352	1.38951	0.994645	1.99259
0h	22.0811	24.2484	2.16735	2.85751	1	1
	22.0281	24.1851	2.15703
	20.0043	24.2524	4.24815
heat1h	21.5007	23.8366	2.33592	0.521592	1.43554	1.35122
	21.4579	23.9871	2.52918	0.32833	1.25556
	21.7338	24.145	2.4112	0.446315	1.36256
heat3h	21.6397	24.46	2.82034	0.037166	1.0261	1.06059
	21.6456	24.5705	2.92494	-0.0674273	0.954338
	21.761	24.3539	2.59288	0.264633	1.20133
heat6h	22.4157	24.5714	2.15567	0.701839	1.62658	1.62601
	22.1994	24.319	2.11958	0.73793	1.66778
	22.2019	24.3961	2.19423	0.663282	1.58368
heat12h	21.6313	25.2932	3.66185	-0.804337	0.572625	0.569038
	21.6605	25.3384	3.67787	-0.820359	0.566301
	21.7293	25.4023	3.67307	-0.81556	0.568188
heat24h	22.2113	26.2383	4.02703	-1.16951	0.444571	0.398056
	22.0145	26.4779	4.46335	-1.60584	0.328544
	22.0213	26.1267	4.10543	-1.24792	0.421054
0h	19.9205	24.0729	4.15243	3.88359	1	1
	20.9291	24.1102	3.18106
	20.1842	24.5015	4.31728
nacl1h	23.1189	24.8838	1.76487	2.11872	4.34308	4.28569
	22.7638	24.6163	1.85243	2.03116	4.08732
	23.1033	24.8406	1.73737	2.14622	4.42667
nacl3h	20.7598	22.903	2.14326	1.74033	3.34111	3.48279
	20.3452	22.7169	2.3717	1.51188	2.85182
	20.7511	22.5454	1.79428	2.08931	4.25543
nacl6h	20.0315	22.9008	2.86932	1.01427	2.01988	2.72872
	20.8711	22.7794	1.90826	1.97532	3.93217
	20.1724	22.8963	2.72388	1.15971	2.23412
nacl12h	21.942	23.1171	1.17515	2.70844	6.53614	5.88976
	21.7566	23.1925	1.43592	2.44767	5.45533
	21.7368	23.115	1.37825	2.50534	5.67783
nacl24h	21.6336	23.5929	1.95928	1.9243	3.79554	3.29016
	21.3268	23.5602	2.23339	1.6502	3.13878
	21.3605	23.6902	2.32965	1.55394	2.93618
0h	19.9205	24.0729	4.15243	3.88359	1	1
	20.9291	24.1102	3.18106
	20.1842	24.5015	4.31728
peg1h	21.2631	22.991	1.72789	2.15569	4.45583	4.47861
	21.1508	23.1316	1.98081	1.90278	3.73933
	21.736	23.2299	1.49384	2.38975	5.24066
peg3h	22.5783	24.472	1.89375	1.98984	3.97192	3.44956
	22.2917	24.4457	2.15397	1.72962	3.3164
	22.2796	24.5495	2.26988	1.6137	3.06036
peg6h	21.1319	23.3987	2.26678	1.6168	3.06695	3.26748
	21.0078	23.2181	2.21034	1.67325	3.18932
	21.1671	23.2244	2.05733	1.82626	3.54616
peg12h	20.3481	23.2194	2.87129	1.0123	2.01712	2.7897
	20.9221	23.0259	2.10381	1.77978	3.43374
	20.7386	23.0771	2.33849	1.5451	2.91824
0h	19.2697	23.8778	4.60807	3.721	1	1
	20.688	24.2464	3.55843
	20.9192	23.9157	2.99651
peg24h	20.9964	22.6665	1.67014	2.05086	4.14353	4.31475
	21.0888	22.6866	1.59782	2.12319	4.35655
	21.1553	22.7244	1.5691	2.15191	4.44415

## Sheet: SlFWL9
	eiF(Ct)	SlFWL9(Ct)	△Ct	△△Ct	2-△△Ct	AVERAGE(2-△△Ct)
0h	19.6766	32.2566	12.58	13.6836	1	1
	19.2787	33.6942	14.4155
	19.4692	33.5244	14.0552
cold1h	20.7829	31.4389	10.656	3.02759	8.15448	7.62204
	21.8075	32.8373	11.0298	2.65373	6.2929
	21.8779	32.4879	10.61	3.0736	8.41874
cold3h	20.9121	31.4836	10.5715	3.11205	8.64612	6.94344
	20.9336	32.2368	11.3032	2.38038	5.20675
	20.8679	31.7487	10.8809	2.8027	6.97745
cold6h	23.3357	34.6319	11.2962	2.38739	5.2321	5.19451
	23.3371	Undetermined
	23.2043	34.5214	11.3171	2.36651	5.15692
cold12h	22.1784	Undetermined				8.14671
	21.4334	Undetermined
	21.6554	32.3128	10.6573	3.02622	8.14671
cold24h	23.8131	Undetermined				10.0929
	23.8979	34.2463	10.3483	3.33526	10.0929
	23.8457	Undetermined
0h	22.0811	32.719	10.6379	11.4308	1	1
	22.0281	34.2519	12.2238
	20.0043	Undetermined
heat1h	21.5007	34.6698	13.1691	-1.73826	0.29973	0.321358
	21.4579	34.6069	13.1489	-1.7181	0.303948
	21.7338	34.637	12.9032	-1.47234	0.360396
heat3h	21.6397	35.4528	13.8131	-2.38229	0.191805	0.292033
	21.6456	Undetermined
	21.761	34.5419	12.7809	-1.35011	0.392262
heat6h	22.4157	34.186	11.7703	-0.339441	0.790347	0.732425
	22.1994	34.0627	11.8633	-0.432423	0.741016
	22.2019	34.2193	12.0174	-0.586601	0.66591
heat12h	21.6313	34.386	12.7547	-1.32383	0.399474	0.301899
	21.6605	35.5012	13.8407	-2.40981	0.18818
	21.7293	34.8128	13.0835	-1.65271	0.318042
heat24h	22.2113	31.9676	9.75632	1.67452	3.19212	3.74044
	22.0145	31.2372	9.22267	2.20816	4.62087
	22.0213	31.6831	9.66177	1.76907	3.40834
0h	22.0811	32.719	10.6379	11.4308	1	1
	22.0281	34.2519	12.2238
	22.0043	Undetermined
nacl1h	23.9456	Undetermined				#DIV/0!
	24.3211	Undetermined
	22.3426	6.51569
nacl3h	22.2048	33.6674	11.4626	-0.0317593	0.978227	0.978227
	22.3951	Undetermined
	22.4435	Undetermined
nacl6h	21.2787	30.9302	9.6515	1.77934	3.43269	4.84705
	21.4874	30.2437	8.75627	2.67457	6.38448
	21.1994	30.3902	9.19084	2.24	4.72397
nacl12h	22.9605	34.517	11.5565	-0.125669	0.916579	0.755978
	22.8394	35.447	12.6075	-1.17671	0.442359
	22.8695	34.438	11.5685	-0.137653	0.908997
nacl24h	21.8824	31.6276	9.74516	1.68567	3.2169	2.93434
	21.6925	31.6487	9.9562	1.47464	2.77914
	21.6235	31.5653	9.94181	1.48903	2.80699
0h	23.8795	Undetermined		9.75806	1	1
	23.5133	32.719	9.20571
	23.9414	34.2519	10.3104
peg1h	22.1229	34.5985	12.4756	-2.71751	0.152036	0.152036
	22.6322	Undetermined
	22.9981	Undetermined
peg3h	25.7651	33.6982	7.93309	1.82497	3.543	3.40358
	25.0036	33.3677	8.36405	1.39401	2.62809
	25.9918	33.7356	7.74384	2.01423	4.03964
peg6h	23.7096	Undetermined				#DIV/0!
	24.1623	Undetermined
	24.3435	Undetermined
peg12h	22.9967	33.9363	10.9396	-1.18158	0.44087	0.416548
	22.5715	33.9794	11.4079	-1.64985	0.318672
	22.4817	33.2686	10.7869	-1.02884	0.490103
peg24h	22.5372	32.0664	9.52912	0.228947	1.17198	0.980258
	22.2775	32.4278	10.1503	-0.392216	0.761958
	23.3805	33.1288	9.74823	0.00983047	1.00684

## Sheet: SlFWL10
	eiF(Ct)	SlFWL10(Ct)	△Ct	△△Ct	2-△△Ct	AVERAGE(2-△△Ct)
0h	21.0254	26.3038	5.2784	5.16168	1	1
	20.7671	25.8102	5.04313
	20.8949	26.0584	5.16349
cold1h	21.4643	26.9438	5.47954	-0.317864	0.802257	0.844541
	21.5636	27.1264	5.56284	-0.401168	0.757245
	21.6643	26.8638	5.1995	-0.0378253	0.974122
cold3h	21.4829	27.2559	5.77293	-0.611252	0.654628	0.806608
	21.8952	27.2368	5.34157	-0.179896	0.882767
	21.9062	27.2483	5.34212	-0.180447	0.882429
cold6h	22.1291	27.9905	5.86139	-0.699711	0.615695	0.699111
	21.9872	27.9277	5.94055	-0.778876	0.582821
	22.2583	27.5738	5.31557	-0.153899	0.898818
cold12h	22.9657	27.5917	4.62604	0.535636	1.44958	1.66099
	22.993	27.5077	4.51469	0.646989	1.5659
	23.4395	27.6248	4.18531	0.976363	1.9675
cold24h	21.2097	26.8158	5.60609	-0.444415	0.734882	0.585492
	20.6702	26.9501	6.27982	-1.11814	0.460687
	21.126	27.1218	5.99584	-0.834166	0.560907
0h	20.9516	26.3223	5.37071	5.24375	1	1
	21.1946	26.5182	5.3236
	21.2926	26.3296	5.03693
heat1h	21.3787	26.9595	5.58078	-0.337027	0.791671	0.758631
	21.3337	27.1807	5.847	-0.603252	0.658268
	21.4304	26.95	5.51962	-0.275867	0.825954
heat3h	21.5833	26.4381	4.85475	0.389002	1.30949	1.23422
	21.3395	26.4928	5.15329	0.0904636	1.06471
	21.5697	26.4037	4.834	0.409746	1.32845
heat6h	22.1311	26.7164	4.58528	0.658474	1.57841	1.47055
	21.8464	26.4798	4.63337	0.610382	1.52666
	21.7794	26.6373	4.85796	0.385794	1.30658
heat12h	21.3348	25.945	4.61011	0.633636	1.55147	1.42293
	21.1372	25.9028	4.76562	0.478134	1.39294
	21.0755	25.9139	4.83843	0.405317	1.32438
heat24h	21.6669	25.8322	4.16534	1.07841	2.11171	2.02417
	21.5508	25.8848	4.33393	0.909822	1.87881
	21.5272	25.713	4.1858	1.05795	2.08198
0h	20.2697	26.2423	5.97255	5.44761	1	1
	20.688	26.0274	5.33944
	20.9192	25.9501	5.03083
nacl1h	23.9456	28.5472	4.60166	0.845948	1.79745	2.37224
	24.3211	28.3637	4.04262	1.40499	2.64815
	24.3426	28.3727	4.03017	1.41744	2.67111
nacl3h	22.2048	25.8164	3.61155	1.83605	3.57032	4.30564
	22.3951	25.5905	3.19543	2.25217	4.76399
	22.4435	25.695	3.25144	2.19617	4.5826
nacl6h	21.2787	24.4527	3.17397	2.27363	4.8354	4.84721
	21.4874	24.5751	3.08771	2.35989	5.13333
	21.1994	24.4539	3.2545	2.19311	4.5729
nacl12h	22.9605	26.3363	3.37575	2.07186	4.20427	3.94046
	22.8394	26.3354	3.49594	1.95167	3.86822
	22.8695	26.4106	3.54115	1.90646	3.74888
nacl24h	21.8824	25.1549	3.27246	2.17514	4.51631	3.59838
	21.6925	25.4898	3.79738	1.65023	3.13883
	21.6235	25.4203	3.79684	1.65076	3.14
0h	20.2697	26.2423	5.97255	5.44761	1	1
	20.688	26.0274	5.33944
	20.9192	25.9501	5.03083
peg1h	21.0248	25.2261	4.20121	1.24639	2.37248	2.17589
	20.6782	25.2515	4.57335	0.874253	1.83306
	21.0307	25.2628	4.23216	1.21545	2.32213
peg3h	22.6765	26.3639	3.68745	1.76016	3.38735	3.55055
	22.6261	26.3729	3.74684	1.70077	3.25074
	22.7943	26.237	3.44273	2.00488	4.01355
peg6h	21.2615	24.8506	3.58904	1.85856	3.62646	3.53901
	21.0138	24.7575	3.74368	1.70392	3.25786
	21.263	24.8103	3.54738	1.90023	3.73271
0h	20.3598	26.4915	6.13169	6.28359	1	1
	20.2261	27.0744	6.8483
	20.5807	26.4515	5.87079
peg12h	21.3553	26.0134	4.65815	1.62544	3.08536	3.17453
	21.3691	26.0317	4.66259	1.621	3.07588
	21.5793	26.1134	4.53413	1.74947	3.36235
0h	20.2697	26.2423	5.97255	5.44761	1	1
	20.688	26.0274	5.33944
	20.9192	25.9501	5.03083
peg24h	20.9964	24.8638	3.86744	1.58016	2.99004	3.0628
	21.0888	24.8748	3.78597	1.66164	3.16376
	21.1553	25.0014	3.8461	1.60151	3.0346

[truncated: 9 more sheets: SlFWL12, SlFWL13, SlFWL14, SlFWL16, SlFWL18, SlFWL19, SlFWL20, SlFWL21, heat map]
